# Supplementary material for: Unraveling a tumor type-specific regulatory core underlying E2F1-mediated epithelial-mesenchymal transition to predict receptor protein signatures
Source: Nat Commun. 2017 Aug 4;8:198. doi: 10.1038/s41467-017-00268-2 (PMC5543083; doi:10.1038/s41467-017-00268-2)
Supplement: Supplementary file 2 — Supplementary Data 1 [file 41467_2017_268_MOESM2_ESM.xlsx]

## Sheet: Feedback loops in E2F1 map
Supplementary Data 1. Feedback loops in E2F1 interaction map, Structural and biomedical properties of each feedback loop in bladder and breast cancer
Three node feedback loops identified in E2F1 interaction map
Feedback Loops					Structrual and biomedical properties of each feedback loop
Type	Node1	Node2	Node3	Node1	Average Degree	Average Betweenness Centrality	Numer of nodes in KEGG Cancer Pathway	Gene Prioritization Score	Average Fold change in invasive Bladder cancer cell line	Average Fold Change in Invasive Breast Cancer Cell ine
(-)	AKT1	MAP3K5	E2F1	AKT1	161.667	0.107794	2	0.0036023	0.360583	1
(-)	AKT1	SETDB1	E2F1	AKT1	157.333	0.10624	2	0.0036023	0.239088	0.954543
(-)	APC	CTNNB1	AXIN2	APC	21	0.00856525	3	0.00328091	0.54182	0.505159
(-)	APC	CTNNB1	GSK3B	APC	26.6667	0.0158399	3	0.0044864	0.535601	0.741494
(-)	APC	E2F1	AXIN2	APC	151.333	0.0953151	3	0.00275957	0.365602	0.494153
(-)	APC	E2F2	AXIN2	APC	78.3333	0.00568966	3	0	0.547677	0.457005
(-)	APC	E2F3	AXIN2	APC	82.6667	0.00920012	3	0	0.359839	0.440253
(-)	APC	GSK3B	AXIN2	APC	20.6667	0.00974592	3	0.00120549	0.334686	0.655185
(-)	APC	GSK3B	CTNNB1	APC	26.6667	0.0158399	3	0.0044864	0.535601	0.741494
(-)	AR	CCNA2	E2F1	AR	158.333	0.0954837	2	0.00275957	0.696163	1.35074
(-)	AR	CDK1	E2F1	AR	155	0.09517	2	0.00275957	0.654106	1.17549
(-)	ATM	E2F1	hsa-miR-18a-5p	ATM	147.333	0.095066	1	0.00275957	0.227419	0.762697
(-)	ATM	MDM2	E2F1	ATM	155	0.0977802	2	0.00413258	0.55435	1.0719
(-)	ATR	E2F1	E2F6	ATR	149	0.0945223	1	0.00275957	0.27614	0.421072
(-)	AURKA	BRCA1	E2F1	AURKA	153.667	0.0958399	1	0.00275957	0.584779	0.428056
(-)	AURKA	GSK3B	E2F1	AURKA	155.667	0.102714	2	0.00396506	0.531248	0.702385
(-)	AURKA	PPP1CA	E2F1	AURKA	149.333	0.0948791	1	0.00275957	0.571132	0.433651
(-)	AURKA	PPP1CB	E2F1	AURKA	147.333	0.0947496	1	0.00275957	0.824117	0.531795
(-)	AURKA	PPP1CC	E2F1	AURKA	148.667	0.0948327	1	0.00275957	0.561693	0.546556
(-)	AURKA	PPP2CA	E2F1	AURKA	149.667	0.0947646	1	0.00275957	0.465991	0.357275
(-)	AURKA	PPP2CB	E2F1	AURKA	147.667	0.0947504	1	0.00275957	0.753919	0.514268
(-)	AURKA	hsa-miR-17-5p	E2F1	AURKA	152	0.0954738	1	0.00275957	0.663236	0.870421
(-)	AXIN2	CTNNB1	LEF1	AXIN2	21.3333	0.0112981	3	0.00541637	0.625168	0.648608
(-)	BCL2	TP53	E2F1	BCL2	201.333	0.128925	3	0.00494273	0.333678	0.619069
(-)	BMI1	EZH2	E2F1	BMI1	155.333	0.0955492	1	0.00359903	0.545863	0.348792
(-)	BMI1	RNF2	E2F1	BMI1	148	0.0939536	1	0.00275957	0.578677	0.376358
(-)	BRCA1	E2F1	hsa-miR-15a-5p	BRCA1	153.667	0.0948867	1	0.00275957	0.235721	0.354762
(-)	BRCA1	E2F1	hsa-miR-16-5p	BRCA1	156.333	0.0954659	1	0.00275957	0.235721	0.333467
(-)	BRD7	TP53	hsa-miR-200c-3p	BRD7	49.6667	0.0315601	1	0.00333803	0.214173	0.647012
(-)	BTG3	E2F1	TP53	BTG3	184	0.123628	2	0.00494273	0.431841	0.905022
(-)	CBX5	RBBP4	E2F1	CBX5	145.333	0.0940351	1	0.00275957	0.366756	1.11639
(-)	CCNA2	CDK1	CDC20	CCNA2	20.6667	0.00295341	0	0	0.853825	0.522384
(-)	CCNA2	CDK1	E2F1	CCNA2	156.667	0.0952579	1	0.00275957	0.501709	0.594987
(-)	CCNA2	CDK2	SKP2	CCNA2	33.6667	0.00748179	2	0.000730613	0.428121	0.588738
(-)	CCNA2	E2F1	CDC25A	CCNA2	157.667	0.0953606	1	0.00275957	0.391261	0.676229
(-)	CCNA2	E2F1	E2F2	CCNA2	218	0.0984823	2	0.00275957	0.613787	0.683046
(-)	CCNA2	RBL1	E2F1	CCNA2	155	0.0952768	1	0.00275957	0.530361	0.777367
(-)	CCNB1	CDC20	CDK1	CCNB1	19.6667	0.00308796	0	0	0.767782	0.345317
(-)	CCNB1	CDC20	E2F1	CCNB1	154	0.0959377	1	0.00275957	0.697786	0.470523
(-)	CCNB1	CDK1	E2F1	CCNB1	155.667	0.0953925	1	0.00275957	0.415666	0.41792
(-)	CCNB1	CDK2	E2F4	CCNB1	31.6667	0.00735637	1	0	0.318215	0.282815
(-)	CCNB1	CDK2	E2F5	CCNB1	29.6667	0.00680465	1	0	0.25037	0.277342
(-)	CCND1	E2F1	CDKN1A	CCND1	180.667	0.106194	3	0.00421034	0.355564	0.276806
(-)	CCND1	E2F1	CDKN1B	CCND1	167	0.100681	3	0.00275957	0.292914	0.622102
(-)	CCND1	E2F1	CDKN2A	CCND1	168.667	0.109764	3	0.00401158	0.491346	0.622213
(-)	CCND1	E2F1	FOXO3	CCND1	168	0.101858	2	0.00275957	0.337498	0.520884
(-)	CCND1	E2F1	MYC	CCND1	192.333	0.114002	3	0.00275957	0.547612	0.549765
(-)	CCND1	E2F1	PCNA	CCND1	162.667	0.101644	2	0.00275957	0.378195	0.317467
(-)	CCND1	E2F1	hsa-miR-106b-5p	CCND1	163.667	0.100228	2	0.00275957	0.295185	0.409702
(-)	CCND1	E2F1	hsa-miR-15a-5p	CCND1	163.667	0.100335	2	0.00275957	0.283721	0.267263
(-)	CCND1	E2F1	hsa-miR-16-5p	CCND1	166.333	0.100914	2	0.00275957	0.283721	0.245969
(-)	CCND1	E2F1	hsa-miR-17-5p	CCND1	165	0.10084	2	0.00275957	0.491346	0.79842
(-)	CCND1	E2F1	hsa-miR-195-5p	CCND1	163	0.100682	2	0.00275957	0.283721	0.313598
(-)	CCND1	E2F1	hsa-miR-19a-3p	CCND1	161	0.100229	2	0.00275957	0.283721	0.282735
(-)	CCND1	E2F1	hsa-miR-20a-5p	CCND1	163.667	0.100593	2	0.00275957	0.491346	0.275522
(-)	CCND1	E2F1	hsa-miR-449a	CCND1	162.333	0.100442	2	0.00275957	0.283721	0.437395
(-)	CCND1	E2F4	MYC	CCND1	60.3333	0.0212763	2	0	0.55158	0.372444
(-)	CCND1	E2F4	PCNA	CCND1	30.6667	0.00891756	1	0	0.382163	0.140146
(-)	CCND1	RBL1	E2F1	CCND1	163.333	0.100818	2	0.00275957	0.488923	0.526525
(-)	CCNE1	CDK2	SKP2	CCNE1	33	0.0106781	3	0.000730613	0.230359	0.349993
(-)	CCNE1	E2F1	CDKN1A	CCNE1	171.667	0.103849	3	0.00421034	0.199241	0.288903
(-)	CCNE1	E2F1	CDKN1B	CCNE1	158	0.098336	3	0.00275957	0.136591	0.634198
(-)	CCNE1	E2F1	hsa-miR-15a-5p	CCNE1	154.667	0.0979898	2	0.00275957	0.127398	0.27936
(-)	CCNE1	E2F1	hsa-miR-15b-5p	CCNE1	151.667	0.0977563	2	0.00275957	0.335023	0.331202
(-)	CCNE1	E2F1	hsa-miR-16-5p	CCNE1	157.333	0.098569	2	0.00275957	0.127398	0.258066
(-)	CCNE1	E2F1	hsa-miR-195-5p	CCNE1	154	0.0983368	2	0.00275957	0.127398	0.325695
(-)	CCNE2	CDK2	SKP2	CCNE2	31.6667	0.0067443	3	0.000730613	0.278574	0.345467
(-)	CDC20	E2F1	CDC25A	CDC20	152.667	0.0955921	1	0.00275957	0.631324	0.55358
(-)	CDC20	E2F1	CDK1	CDC20	151.667	0.0954894	1	0.00275957	0.741772	0.472339
(-)	CDC20	E2F1	TP53	CDC20	188	0.124871	2	0.00494273	0.598136	0.763654
(+)	CDH1	CTNNB1	SNAI1	CDH1	32	0.0209225	2	0.00328091	2.77323	2.47339
(+)	CDH1	CTNNB1	SNAI2	CDH1	23.6667	0.0125	2	0.00328091	2.49695	2.94158
(+)	CDH1	CTNNB1	TWIST1	CDH1	23	0.0238871	2	0.00328091	2.53034	2.63148
(-)	CDH1	EGFR	SRC	CDH1	23	0.011817	2	0.00155257	3.34824	3.33298
(-)	CDK1	E2F1	E2F2	CDK1	214.667	0.0981686	2	0.00275957	0.571731	0.507794
(-)	CDK2	E2F1	CDKN1A	CDK2	177	0.105029	3	0.00421034	0.253526	0.394612
(-)	CDK2	E2F1	CDKN1B	CDK2	163.333	0.0995159	3	0.00275957	0.190875	0.739908
(-)	CDK2	E2F1	RBL1	CDK2	159.667	0.0996531	2	0.00275957	0.386885	0.644331
(-)	CDK2	E2F1	UHRF2	CDK2	158.667	0.0989488	2	0.00275957	0.295667	0.394813
(-)	CDK2	EP300	CDKN1A	CDK2	45.3333	0.0135779	3	0.00145077	0.379912	0.287331
(-)	CDK2	EP300	SKP2	CDK2	33	0.00856702	3	0.000730613	0.442454	0.431411
(-)	CDK2	RBL1	SKP2	CDK2	28.6667	0.00718693	2	0.000730613	0.414716	0.595866
(-)	CDK2	RBL2	SKP2	CDK2	28	0.00673924	2	0.000730613	0.334506	0.5027
(-)	CDK2	SKP2	CUL1	CDK2	29.6667	0.00647135	2	0.000730613	0.336937	0.415548
(-)	CDK2	SKP2	SKP1	CDK2	31	0.00661175	2	0.000730613	0.259936	0.367792
(-)	CDK4	E2F1	CDKN1A	CDK4	170	0.102866	3	0.00421034	0.230863	0.370507
(-)	CDK4	E2F1	CDKN1B	CDK4	156.333	0.0973533	3	0.00275957	0.168212	0.715802
(-)	CDK4	E2F1	CDKN2A	CDK4	158	0.106437	3	0.00401158	0.366644	0.715913
(-)	CDK4	E2F1	CDKN2C	CDK4	149.667	0.0967798	2	0.00275957	0.452473	0.485457
(-)	CDK4	E2F1	PCNA	CDK4	152	0.0983157	2	0.00275957	0.253494	0.411167
(-)	CDK4	E2F1	hsa-miR-195-5p	CDK4	152.333	0.0973541	2	0.00275957	0.15902	0.407298
(-)	CDKN1A	JUN	TP53	CDKN1A	70.6667	0.0375322	3	0.00363393	0.654694	0.924182
(-)	CDKN2A	E2F1	E2F2	CDKN2A	218.333	0.107134	3	0.00401158	0.602806	0.785861
(-)	CDKN2A	E2F1	MYC	CDKN2A	184.333	0.117112	3	0.00401158	0.578069	0.903422
(-)	CDKN2A	E2F1	SP1	CDKN2A	172	0.105817	2	0.00401158	0.427664	0.836746
(-)	CDKN2A	MDM2	E2F1	CDKN2A	160.667	0.106395	3	0.00538458	0.641108	1.02685
(-)	CDKN2A	MDM2	TP53	CDKN2A	62.6667	0.042927	3	0.00480817	0.567468	1.19295
(-)	CEBPA	hsa-miR-223-3p	PARP1	CEBPA	8.66667	0.000843767	1	0	0.613551	0.506273
(-)	CHEK1	E2F1	E2F6	CHEK1	151.667	0.095215	1	0.00275957	0.284564	0.669149
(-)	CHEK1	E2F1	EZH2	CHEK1	155.667	0.0959334	1	0.00359903	0.398583	0.561248
(-)	CHEK1	TP53	MDM2	CHEK1	58.6667	0.0339994	2	0.00355616	0.512737	1.12432
(-)	CHEK1	TRIM28	E2F1	CHEK1	151.333	0.0947027	1	0.00275957	0.353826	0.760875
(-)	CHEK1	TRIM28	E2F2	CHEK1	78.3333	0.00507732	1	0	0.535901	0.723727
(-)	CHEK1	TRIM28	E2F3	CHEK1	82.6667	0.00858777	1	0	0.348063	0.706974
(-)	CHEK2	E2F1	E2F6	CHEK2	151.333	0.0950625	1	0.00275957	0.244903	0.644528
(-)	CHEK2	E2F1	EZH2	CHEK2	155.333	0.0957808	1	0.00359903	0.358922	0.536627
(-)	CHEK2	TP53	MDM2	CHEK2	58.3333	0.0338468	2	0.00355616	0.473075	1.0997
(-)	CHEK2	TRIM28	E2F1	CHEK2	151	0.0945502	1	0.00275957	0.314164	0.736254
(-)	CHEK2	TRIM28	E2F2	CHEK2	78	0.00492478	1	0	0.496239	0.699106
(-)	CHEK2	TRIM28	E2F3	CHEK2	82.3333	0.00843524	1	0	0.308401	0.682354
(-)	CHUK	NFKB1	NFKBIA	CHUK	21.6667	0.0110051	3	0.00098125	1.36151	0.286609
(-)	CHUK	NFKB1	hsa-miR-16-5p	CHUK	26.6667	0.0111051	2	0.00098125	0.637777	0.198996
(-)	CUL1	SKP2	SKP1	CUL1	22.3333	0.00122501	1	0.000730613	0.312229	0.327638
(+)	DDX5	E2F1	NFKB1	DDX5	159.667	0.104164	2	0.00374082	0.578593	0.642621
(-)	DDX5	TP53	E2F1	DDX5	187	0.124147	2	0.00494273	0.245398	0.901993
(-)	DNMT1	SIRT1	E2F1	DNMT1	155	0.0962798	1	0.00275957	0.369256	0.377551
(-)	DNMT3A	E2F1	EED	DNMT3A	148.667	0.0945235	1	0.00275957	0.17445	0.768389
(-)	DNMT3A	E2F1	EZH2	DNMT3A	154.333	0.0960655	1	0.00359903	0.282965	0.791624
(-)	E2F1	E2F2	E2F6	E2F1	213.333	0.0984021	2	0.00275957	0.4203	0.54777
(-)	E2F1	E2F2	HMGA1	E2F1	212	0.0975457	2	0.00275957	1.03546	1.67683
(-)	E2F1	E2F2	QKI	E2F1	210.333	0.0974998	2	0.00275957	0.602177	0.582226
(-)	E2F1	E2F2	RBBP4	E2F1	210.667	0.0979564	2	0.00275957	0.555154	0.64511
(-)	E2F1	E2F6	MAX	E2F1	149	0.0947913	2	0.00275957	0.141551	0.452008
(-)	E2F1	E2F6	MGA	E2F1	147	0.0944829	1	0.00275957	0.266275	0.43714
(-)	E2F1	EED	EZH2	E2F1	153	0.0953061	1	0.00359903	0.276312	0.260651
(-)	E2F1	ERCC1	YWHAQ	E2F1	147	0.09385	1	0.00275957	0.352705	0.584242
(-)	E2F1	FGFR1	PPP2R1A	E2F1	152.333	0.0953719	2	0.00275957	1.454	0.973585
(-)	E2F1	FGFR1	PPP2R1B	E2F1	151	0.0953656	2	0.00275957	1.57715	1.12382
(-)	E2F1	FGFR1	PPP2R2A	E2F1	152	0.0955915	2	0.00275957	1.35336	0.97465
(-)	E2F1	FGFR1	PPP2R2B	E2F1	150	0.0953467	2	0.00275957	2.43913	1.31463
(-)	E2F1	FGFR1	PPP2R2C	E2F1	150.333	0.0953601	2	0.00275957	2.27741	1.4367
(-)	E2F1	FGFR1	PPP2R2D	E2F1	151	0.0953638	2	0.00275957	1.29832	0.948935
(-)	E2F1	FGFR1	PPP2R4	E2F1	149.667	0.0953467	2	0.00275957	1.43996	1.23876
(-)	E2F1	IGF1R	YWHAB	E2F1	157.333	0.0980866	2	0.00275957	0.865369	1.43339
(-)	E2F1	IGF1R	YWHAG	E2F1	155	0.0978752	2	0.00275957	1.07766	1.35014
(-)	E2F1	KAT2B	RB1	E2F1	165	0.0975809	2	0.00275957	0.415962	0.245763
(-)	E2F1	MAP3K5	RB1	E2F1	166.333	0.0992607	2	0.00275957	0.601848	0.245866
(-)	E2F1	MDM2	MAX	E2F1	154	0.0970437	3	0.00413258	0.443363	0.741076
(-)	E2F1	MDM2	RB1	E2F1	170.667	0.100436	3	0.00413258	0.675794	0.669781
(-)	E2F1	MDM4	MDM2	E2F1	152.333	0.0968817	2	0.00413258	0.82736	0.95992
(-)	E2F1	MXD3	MAX	E2F1	146	0.0938843	2	0.00275957	0.182593	0.394105
(-)	E2F1	MYC	MAX	E2F1	177.667	0.107761	3	0.00275957	0.380323	0.617652
(-)	E2F1	MYC	POLR2A	E2F1	175.667	0.107449	2	0.00275957	0.384776	0.947495
(-)	E2F1	MYC	hsa-miR-106a-5p	E2F1	177.333	0.107802	2	0.00275957	0.370444	0.714311
(-)	E2F1	MYC	hsa-miR-106b-5p	E2F1	179.333	0.107575	2	0.00275957	0.381908	0.690912
(-)	E2F1	MYC	hsa-miR-17-5p	E2F1	180.667	0.108188	2	0.00275957	0.578069	1.07963
(-)	E2F1	MYC	hsa-miR-20a-5p	E2F1	179.333	0.107941	2	0.00275957	0.578069	0.556732
(-)	E2F1	MYC	hsa-miR-93-5p	E2F1	177.667	0.109001	2	0.00275957	0.389778	0.606033
(+)	E2F1	NFKB1	POLR2A	E2F1	157.333	0.103645	2	0.00374082	0.486994	0.773818
(+)	E2F1	NFKB1	hsa-miR-17-5p	E2F1	162.333	0.104384	2	0.00374082	0.680287	0.905952
(-)	E2F1	RARA	FOXA1	E2F1	143.667	0.0945819	2	0.00275957	1.61765	2.12293
(-)	E2F1	RARA	NCOA3	E2F1	144	0.0947656	2	0.00275957	0.559542	2.00518
(-)	E2F1	RB1	E2F2	E2F1	228.333	0.101175	3	0.00275957	0.637492	0.428796
(-)	E2F1	RB1	E2F3	E2F1	232.667	0.104685	3	0.00275957	0.449654	0.412044
(-)	E2F1	RB1	PRMT2	E2F1	161.667	0.0972524	2	0.00275957	0.385195	0.325843
(-)	E2F1	RBBP4	HDAC1	E2F1	150.667	0.0961265	2	0.00275957	0.450259	0.583343
(-)	E2F1	RBL1	MYBL2	E2F1	150	0.0959592	1	0.00275957	0.533542	0.994769
(-)	E2F1	SIRT1	EP300	E2F1	158	0.0975865	2	0.00275957	0.502323	0.434815
(-)	E2F1	SIRT1	TP53	E2F1	191.667	0.125569	2	0.00494273	0.302297	0.708205
(-)	E2F1	SP1	SIRT1	E2F1	170.333	0.0980957	1	0.00275957	0.382869	0.555833
(-)	E2F1	SP1	hsa-miR-106a-5p	E2F1	165	0.096507	1	0.00275957	0.220039	0.647634
(-)	E2F1	SUZ12	EZH2	E2F1	152.333	0.0953378	1	0.00359903	0.338037	0.519009
(-)	E2F1	SUZ12	HDAC3	E2F1	146.333	0.0939878	1	0.00275957	0.272831	0.582073
(-)	E2F1	TP53	HIC1	E2F1	186.333	0.124538	2	0.00494273	0.261543	0.848533
(-)	E2F1	TP53	MYBL2	E2F1	188	0.125322	2	0.00494273	0.361253	1.1037
(-)	E2F1	TP53	RB1	E2F1	203.333	0.127332	3	0.00494273	0.381777	0.632053
(-)	E2F1	TP53	SFN	E2F1	188	0.123677	2	0.00494273	1.4097	0.617457
(-)	E2F1	TP53	hsa-miR-205-5p	E2F1	186	0.124114	2	0.0060376	0.801635	0.633719
(-)	E2F1	TP73	hsa-miR-205-5p	E2F1	150.333	0.0951574	1	0.00385444	1.02045	0.417305
(-)	E2F1	hsa-let-7a-5p	E2F2	E2F1	213	0.0987423	2	0.00275957	0.395181	0.409618
(-)	E2F1	hsa-miR-106b-5p	KAT2B	E2F1	150	0.0940027	1	0.00275957	0.185115	0.390318
(-)	E2F1	hsa-miR-15a-5p	TP53	E2F1	188.333	0.123861	2	0.00494273	0.139467	0.634169
(-)	E2F1	hsa-miR-16-5p	TP53	E2F1	191	0.124441	2	0.00494273	0.139467	0.612874
(-)	E2F1	hsa-miR-17-5p	NCOA3	E2F1	148.667	0.0945663	1	0.00275957	0.603085	2.32248
(-)	E2F1	hsa-miR-18b-5p	MDM2	E2F1	151.667	0.0968071	2	0.00413258	0.607671	0.743774
(-)	E2F1	hsa-miR-195-5p	E2F3	E2F1	217	0.101562	2	0.00275957	0.207343	0.460494
(-)	E2F1	hsa-miR-223-3p	PARP1	E2F1	146	0.0941126	1	0.00275957	0.346989	0.266632
(-)	E2F1	hsa-miR-223-3p	SP3	E2F1	144.333	0.0940814	1	0.00275957	0.113038	0.364452
(-)	E2F1	hsa-miR-25-3p	KAT2B	E2F1	147.667	0.0939335	1	0.00344	0.208554	0.465572
(-)	E2F1	hsa-miR-25-3p	MDM2	E2F1	153.333	0.0967891	2	0.00481301	0.468386	0.88959
(-)	E2F1	hsa-miR-25-3p	TP53	E2F1	186	0.123685	2	0.00562316	0.174369	0.851862
(-)	E2F1	hsa-miR-449c-5p	MYC	E2F1	175	0.107449	2	0.00275957	0.370444	1.48635
(-)	E2F1	hsa-miR-93-5p	KAT2B	E2F1	148.333	0.0954288	1	0.00275957	0.192985	0.305439
(-)	E2F2	E2F6	MAX	E2F2	76	0.00516586	2	0	0.323626	0.41486
(-)	E2F2	E2F6	MGA	E2F2	74	0.00485751	1	0	0.44835	0.399992
(-)	E2F2	MAP3K5	RB1	E2F2	93.3333	0.00963524	2	0	0.783923	0.208719
(-)	E2F2	MXD3	MAX	E2F2	73	0.0042589	2	0	0.364668	0.356957
(-)	E2F2	MYC	MAX	E2F2	104.667	0.0181352	3	0	0.562398	0.580504
(-)	E2F2	MYC	hsa-let-7a-5p	E2F2	106	0.0190954	2	0	0.552519	0.490031
(-)	E2F2	RBBP4	HDAC1	E2F2	77.6667	0.00650106	2	0	0.632334	0.546195
(-)	E2F3	E2F6	MAX	E2F3	80.3333	0.00867631	2	0	0.135788	0.398108
(-)	E2F3	E2F6	MGA	E2F3	78.3333	0.00836796	1	0	0.260512	0.38324
(-)	E2F3	MAP3K5	RB1	E2F3	97.6667	0.0131457	2	0	0.596085	0.191966
(-)	E2F3	MXD3	MAX	E2F3	77.3333	0.00776936	2	0	0.17683	0.340205
(-)	E2F3	MYC	MAX	E2F3	109	0.0216457	3	0	0.37456	0.563752
(-)	E2F3	MYC	hsa-miR-195-5p	E2F3	110	0.0219146	2	0	0.364681	0.540908
(-)	E2F3	MYC	hsa-miR-34a-5p	E2F3	114.667	0.0250172	2	0.000422147	0.700024	0.762178
(-)	E2F3	RBBP4	HDAC1	E2F3	82	0.0100115	2	0	0.444496	0.529443
(-)	FOXO3	TP53	MDM2	FOXO3	62	0.0350203	2	0.00355616	0.413621	1.09163
(-)	FOXO3	TP53	hsa-miR-155-5p	FOXO3	56.3333	0.0328036	1	0.00218316	0.294315	0.815597
(-)	HIF1A	JMY	TP53	HIF1A	52.3333	0.0321384	2	0.00449993	0.615361	0.760368
(-)	MAPK14	TP53	hsa-miR-125b-5p	MAPK14	51.3333	0.0328561	1	0.00218316	0.641186	0.814385
(-)	MAPK14	TP53	hsa-miR-200a-3p	MAPK14	48.6667	0.0307518	1	0.00342353	0.634808	1.07052
(-)	MAPK8	TP53	SIAH1	MAPK8	49.3333	0.0321423	2	0.00218316	0.268085	0.672598
(-)	MYC	SP1	hsa-miR-34c-5p	MYC	59.3333	0.0167922	1	0	0.377377	0.643992
(-)	MYC	hsa-miR-22-3p	SP1	MYC	56	0.0165321	1	0	0.447555	0.756506
(-)	MYC	hsa-miR-29b-3p	SP1	MYC	60.3333	0.0173272	1	0	0.585001	0.540916
(-)	MYC	hsa-miR-9-5p	NFKB1	MYC	51.3333	0.0240886	2	0.00098125	0.63	0.433915
(-)	SMAD2	SNAI1	ZEB2	SMAD2	28.6667	0.0120452	1	0.00180033	0.99401	0.96236
(-)	SMAD3	SNAI1	ZEB2	SMAD3	30.3333	0.0124752	1	0.00188748	1.03793	1.22173
(-)	SMAD3	hsa-miR-200a-3p	ZEB1	SMAD3	21.6667	0.00514946	1	0.00312785	1.49772	1.54104
(-)	SMAD3	hsa-miR-200b-3p	ZEB1	SMAD3	24.3333	0.00673399	1	0.00442963	1.47291	1.34521
(-)	SMAD4	SNAI1	ZEB2	SMAD4	31	0.0132294	1	0.00178403	1.27683	1.01296
0	PPP2CA	PPP2R1A	PPP2R2D	PPP2CA	15.3333	0.00066184	0	0	0.166059	0.0639538
0	PPP2CA	PPP2R2A	PPP2R1B	PPP2CA	15	0.000883157	0	0	0.344245	0.239902
0	PPP2CA	PPP2R2D	PPP2R1A	PPP2CA	15.3333	0.00066184	0	0	0.166059	0.0639538
(+)	AKT1	CCND1	E2F1	AKT1	174	0.112339	3	0.0036023	0.284767	0.547339
(+)	AKT1	CDK4	E2F1	AKT1	163.333	0.109011	3	0.0036023	0.160065	0.641039
(+)	AKT1	CREB1	E2F1	AKT1	159	0.106352	2	0.0036023	0.278943	0.551137
(+)	AKT1	GSK3B	E2F1	AKT1	166	0.113764	3	0.00480778	0.183236	0.909167
(+)	AKT1	MDM2	E2F1	AKT1	166	0.10897	3	0.0049753	0.434529	0.951972
(-)	AKT1	NFKB1	E2F1	AKT1	171.333	0.115883	3	0.00458355	0.473708	0.654872
(+)	AKT1	RELA	SIRT1	AKT1	31	0.0151622	2	0.000842723	0.2023	0.507154
(+)	APC	CTNNB1	AXIN2	APC	21	0.00856525	3	0.00328091	0.54182	0.505159
(+)	APC	CTNNB1	GSK3B	APC	26.6667	0.0158399	3	0.0044864	0.535601	0.741494
(+)	APC	E2F1	FBXO5	APC	149.333	0.0951045	2	0.00275957	0.530179	0.350403
(+)	APC	E2F1	hsa-miR-106b-5p	APC	152	0.0947373	2	0.00275957	0.29521	0.509808
(+)	APC	E2F2	FBXO5	APC	76.3333	0.00547909	2	0	0.712254	0.313255
(+)	APC	E2F3	FBXO5	APC	80.6667	0.00898955	2	0	0.524416	0.296502
(+)	APC	E2F3	hsa-miR-106b-5p	APC	83.3333	0.00862232	2	0	0.289447	0.455908
(+)	AR	CCNA2	E2F4	AR	26.3333	0.00275761	1	0	0.700131	1.17342
(+)	AR	CCNA2	E2F5	AR	24.3333	0.00220588	1	0	0.632286	1.16795
(+)	AR	CCND1	E2F1	AR	166.667	0.101025	3	0.00275957	0.654725	1.0999
(+)	AR	CCND1	E2F4	AR	34.6667	0.0082992	2	0	0.658693	0.92258
(+)	AR	CCND1	E2F5	AR	32.6667	0.00774748	2	0	0.590848	0.917107
(+)	AR	MYC	E2F1	AR	182.333	0.108373	3	0.00275957	0.741447	1.38111
(+)	ASH2L	E2F1	TP53	ASH2L	185.333	0.124255	2	0.00494273	0.206555	0.627661
(+)	ASH2L	SIN3A	TP53	ASH2L	49	0.0332957	1	0.00218316	0.311247	0.724808
(+)	ATM	CHEK1	E2F1	ATM	151	0.0953315	1	0.00275957	0.380312	0.952289
(+)	ATM	CHEK2	E2F1	ATM	150.667	0.095179	1	0.00275957	0.340651	0.927668
(+)	ATM	RB1	E2F1	ATM	165	0.0983005	2	0.00275957	0.469729	0.663854
(+)	ATR	CHEK1	E2F1	ATR	150	0.0943261	1	0.00275957	0.403915	0.590533
(+)	ATR	CHEK2	E2F1	ATR	149.667	0.0941735	1	0.00275957	0.364253	0.565912
(+)	ATR	E2F1	E2F2	ATR	211.667	0.0975131	2	0.00275957	0.53965	0.469154
(+)	ATR	RB1	E2F1	ATR	164	0.0972951	2	0.00275957	0.493332	0.302098
(+)	ATR	RB1	E2F2	ATR	91	0.00766967	2	0	0.675407	0.26495
(+)	ATR	RB1	E2F3	ATR	95.3333	0.0111801	2	0	0.487569	0.248198
(+)	ATR	TP53	E2F1	ATR	186.667	0.12367	2	0.00494273	0.283936	0.672411
(-)	AXIN2	CTNNB1	GSK3B	AXIN2	24.6667	0.0154809	3	0.0044864	0.440265	0.766881
(-)	AXIN2	CTNNB1	TCF4	AXIN2	17.6667	0.00765425	2	0.00422412	0.612937	0.734069
(+)	AXIN2	GSK3B	CTNNB1	AXIN2	24.6667	0.0154809	3	0.0044864	0.440265	0.766881
(+)	AXIN2	GSK3B	E2F1	AXIN2	155	0.102231	3	0.00396506	0.264047	0.755876
(+)	BCL2	TP53	MYBL2	BCL2	65.3333	0.0370714	2	0.00218316	0.448911	0.886516
(+)	BCL2	TP53	PMAIP1	BCL2	65	0.0354306	2	0.00218316	0.310041	0.933181
(+)	BCL2	TP53	hsa-miR-125b-5p	BCL2	66.3333	0.0377776	2	0.00218316	0.582653	0.395686
(+)	BCL2	TP53	hsa-miR-192-5p	BCL2	63.3333	0.0362309	2	0.00218316	0.227125	0.403092
(+)	BCL2	TP53	hsa-miR-200b-3p	BCL2	66.3333	0.0372578	2	0.00472531	0.551457	0.455989
(+)	BCL2	TP53	hsa-miR-200c-3p	BCL2	65.6667	0.0368293	2	0.00333803	0.349558	0.644414
(+)	BCL2	TP53	hsa-miR-34a-5p	BCL2	69.6667	0.0390603	2	0.00260531	0.562468	0.684585
(+)	BCL2	TP53	hsa-miR-34c-5p	BCL2	65	0.035662	2	0.00218316	0.227125	0.498763
(+)	BIRC2	BIRC3	TRAF1	BIRC2	13.6667	0.00260523	3	0	0.603671	2.60292
(-)	BIRC2	E2F1	NFKB1	BIRC2	162.333	0.104392	3	0.00374082	0.651945	1.23162
(+)	BMI1	CDKN2A	E2F1	BMI1	156.333	0.103562	2	0.00401158	0.61435	0.694783
(+)	BRCA1	E2F1	KPNA2	BRCA1	152.333	0.0952283	1	0.00275957	0.471483	0.842249
(+)	BRCA1	E2F1	RBBP8	BRCA1	150	0.0946762	1	0.00275957	0.326203	0.458681
(+)	BRCA1	E2F1	SP1	BRCA1	170	0.0972593	1	0.00275957	0.349207	0.570587
(+)	BRD7	TP53	E2F1	BRD7	185.333	0.123656	2	0.00494273	0.198293	0.621667
(+)	CASP3	CCNE1	E2F1	CASP3	155.333	0.10055	3	0.00417806	0.289813	0.718069
(+)	CCNA2	CDK2	CDKN1B	CCNA2	32.3333	0.0069799	2	0	0.302928	0.789953
(+)	CCNA2	CDK2	E2F1	CCNA2	164.667	0.099948	2	0.00275957	0.400289	0.637204
(+)	CCNA2	E2F1	CDKN1B	CCNA2	158.667	0.0951396	2	0.00275957	0.334352	0.872944
(+)	CCNA2	E2F4	SKP2	CCNA2	28	0.00291539	1	0.000730613	0.463512	0.494408
(+)	CCNA2	E2F5	SKP2	CCNA2	26	0.00236366	1	0.000730613	0.395667	0.488934
(+)	CCNA2	RB1	CDKN1B	CCNA2	38	0.0052962	2	0	0.470109	0.668739
(+)	CCNA2	RB1	E2F1	CCNA2	170.333	0.0982643	2	0.00275957	0.567469	0.51599
(+)	CCNA2	RB1	E2F2	CCNA2	97.3333	0.00863884	2	0	0.749544	0.478842
(+)	CCNA2	RB1	E2F3	CCNA2	101.667	0.0121493	2	0	0.561706	0.46209
(+)	CCNA2	RBL1	SKP2	CCNA2	24	0.00281063	1	0.000730613	0.558193	0.728902
(+)	CCNA2	RBL2	SKP2	CCNA2	23.3333	0.00236294	1	0.000730613	0.477983	0.635736
(+)	CCNB1	CDK2	CDK1	CCNB1	29.3333	0.00723276	1	0	0.384242	0.334929
(+)	CCNB1	CDK2	E2F1	CCNB1	163.667	0.100083	2	0.00275957	0.314246	0.460136
(+)	CCNB2	CDK2	E2F1	CCNB2	156.667	0.0989415	2	0.00275957	0.422068	0.476373
(+)	CCND1	CDK2	CDKN1B	CCND1	40.6667	0.0125215	3	0	0.26149	0.539111
(+)	CCND1	CDK2	E2F1	CCND1	173	0.10549	3	0.00275957	0.358851	0.386362
(+)	CCND1	E2F1	CDC25A	CCND1	166	0.100902	2	0.00275957	0.349823	0.425387
(+)	CCND1	E2F1	E2F2	CCND1	226.333	0.104024	3	0.00275957	0.572349	0.432204
(+)	CCND1	E2F1	MDM2	CCND1	168.667	0.103285	3	0.00413258	0.610652	0.673189
(+)	CCND1	E2F1	SP1	CCND1	180	0.102708	2	0.00275957	0.397207	0.483089
(+)	CCND1	RB1	CDKN1B	CCND1	46.3333	0.0108378	3	0	0.428671	0.417897
(+)	CCND1	RB1	E2F1	CCND1	178.667	0.103806	3	0.00275957	0.526032	0.265148
(+)	CCND1	RB1	E2F2	CCND1	105.667	0.0141804	3	0	0.708106	0.228
(+)	CCND1	RB1	E2F3	CCND1	110	0.0176909	3	0	0.520268	0.211248
(+)	CCND3	CDK4	E2F1	CCND3	151.333	0.0967812	2	0.00275957	0.255751	0.709105
(+)	CCNE1	CDK2	CDKN1B	CCNE1	31.6667	0.0101763	3	0	0.105167	0.551208
(+)	CCNE1	CDK2	E2F1	CCNE1	164	0.103144	3	0.00275957	0.202528	0.398458
(+)	CCNE1	E2F1	E2F2	CCNE1	217.333	0.101679	3	0.00275957	0.416026	0.444301
(+)	CCNE1	RB1	CDKN1B	CCNE1	37.3333	0.00849256	3	0	0.272347	0.429994
(+)	CCNE1	RB1	E2F1	CCNE1	169.667	0.101461	3	0.00275957	0.369708	0.277244
(+)	CCNE1	RB1	E2F2	CCNE1	96.6667	0.0118352	3	0	0.551783	0.240097
(+)	CCNE1	RB1	E2F3	CCNE1	101	0.0153456	3	0	0.363945	0.223344
(+)	CCNE2	CDK2	E2F1	CCNE2	162.667	0.0992105	3	0.00275957	0.250743	0.393933
(+)	CDC20	E2F1	FBXO5	CDC20	147.667	0.0952848	1	0.00275957	0.811656	0.37849
(+)	CDC25A	CDK2	E2F1	CDC25A	162.333	0.0997369	2	0.00275957	0.247785	0.543193
(+)	CDC25A	CDK4	E2F1	CDC25A	155.333	0.0975742	2	0.00275957	0.225121	0.519087
(+)	CDC6	CDK2	CDT1	CDC6	26.6667	0.00831818	1	0	0.496819	0.68073
(+)	CDC6	CDK2	E2F1	CDC6	163.667	0.101656	2	0.00275957	0.451787	0.66857
(+)	CDC6	CDK2	E2F4	CDC6	31.6667	0.00892986	1	0	0.455755	0.491249
(+)	CDK1	RB1	E2F1	CDK1	167	0.0979505	2	0.00275957	0.525413	0.340737
(+)	CDK1	RB1	E2F2	CDK1	94	0.00832512	2	0	0.707488	0.30359
(+)	CDK1	RB1	E2F3	CDK1	98.3333	0.0118356	2	0	0.51965	0.286837
(+)	CDK2	CDKN1B	CDK4	CDK2	30	0.00919353	3	0	0.136789	0.632811
(+)	CDK2	E2F4	SKP2	CDK2	32.6667	0.00729169	2	0.000730613	0.320036	0.361371
(+)	CDK2	E2F5	SKP2	CDK2	30.6667	0.00673996	2	0.000730613	0.252191	0.355898
(+)	CDK2	RB1	CDKN1B	CDK2	42.6667	0.0096725	3	0	0.326632	0.535703
(+)	CDK2	SKP2	CDKN1A	CDK2	46	0.0125626	3	0.00218138	0.281358	0.346147
(+)	CDK2	SKP2	CDKN1B	CDK2	32.3333	0.00704977	3	0.000730613	0.218707	0.691442
(+)	CDK4	E2F1	MYC	CDK4	181.667	0.110674	3	0.00275957	0.422911	0.643465
(+)	CDK4	RB1	CDKN1B	CDK4	35.6667	0.00750983	3	0	0.303969	0.511597
(+)	CDKN1A	JUN	TP53	CDKN1A	70.6667	0.0375322	3	0.00363393	0.654694	0.924182
(+)	CDKN2A	E2F1	SIVA1	CDKN2A	152.333	0.103213	2	0.00401158	0.341614	0.704064
(+)	CDKN2A	E2F1	TP53	CDKN2A	193.333	0.133291	3	0.00619474	0.347091	0.989118
(+)	CDKN2A	E2F1	ZEB1	CDKN2A	160	0.106488	2	0.00401158	1.35901	1.60152
(+)	CDKN2A	HNRNPD	E2F1	CDKN2A	152	0.103478	2	0.00401158	0.41928	0.852564
(+)	CDKN2A	MDM2	MYC	CDKN2A	53.6667	0.0267482	3	0.00262501	0.798446	1.10726
(+)	CENPA	NPM1	E2F1	CENPA	145.333	0.094035	1	0.00275957	0.540286	0.405484
(+)	CHEK1	E2F1	E2F2	CHEK1	214.333	0.0982058	2	0.00275957	0.548074	0.717231
(+)	CHEK1	E2F1	MDM2	CHEK1	156.667	0.0974674	2	0.00413258	0.586376	0.958216
(+)	CHEK1	RB1	E2F1	CHEK1	166.667	0.0979878	2	0.00275957	0.501756	0.550175
(+)	CHEK1	RB1	E2F2	CHEK1	93.6667	0.0083624	2	0	0.683831	0.513027
(+)	CHEK1	RB1	E2F3	CHEK1	98	0.0118728	2	0	0.495993	0.496275
(+)	CHEK1	TP53	E2F1	CHEK1	189.333	0.124363	2	0.00494273	0.29236	0.920488
(+)	CHEK2	E2F1	E2F2	CHEK2	214	0.0980533	2	0.00275957	0.508413	0.69261
(+)	CHEK2	E2F1	MDM2	CHEK2	156.333	0.0973149	2	0.00413258	0.546715	0.933595
(+)	CHEK2	RB1	E2F1	CHEK2	166.333	0.0978353	2	0.00275957	0.462095	0.525554
(+)	CHEK2	RB1	E2F2	CHEK2	93.3333	0.00820986	2	0	0.64417	0.488406
(+)	CHEK2	RB1	E2F3	CHEK2	97.6667	0.0117203	2	0	0.456332	0.471654
(+)	CHEK2	TP53	E2F1	CHEK2	189	0.124211	2	0.00494273	0.252698	0.895867
(+)	CREBBP	E2F1	KAT2B	CREBBP	148.333	0.0942645	2	0.00275957	0.232148	0.664289
(+)	CSNK1A1	TP53	hsa-miR-155-5p	CSNK1A1	48.3333	0.031134	1	0.00218316	0.284416	0.565373
(+)	DDX5	YWHAQ	E2F1	DDX5	149	0.094284	1	0.00275957	0.228132	0.588932
(+)	DNMT1	EED	EZH2	DNMT1	18.3333	0.00254851	0	0.00083946	0.269631	0.0961058
(+)	E2F1	E2F2	KPNA2	E2F1	212	0.0980456	2	0.00275957	0.630944	0.918399
(+)	E2F1	E2F2	MAP3K5	E2F1	214	0.0994787	2	0.00275957	0.648166	0.412923
(+)	E2F1	E2F2	MYC	E2F1	242	0.111371	3	0.00275957	0.659072	0.713414
(+)	E2F1	E2F6	MYC	E2F1	179.333	0.108381	2	0.00275957	0.395562	0.665331
(+)	E2F1	E2F7	MYC	E2F1	176	0.107449	2	0.00275957	0.3845	0.797461
(+)	E2F1	ELF4	MDM2	E2F1	154.667	0.0967553	2	0.00413258	0.643162	0.740614
(+)	E2F1	EZH2	SIRT1	E2F1	158	0.0971395	1	0.00359903	0.40852	0.348965
(+)	E2F1	FBXO5	FZR1	E2F1	145.667	0.0941273	1	0.00275957	0.39413	0.416556
(+)	E2F1	FN1	FLT4	E2F1	149.667	0.0972126	2	0.0032456	0.953557	1.94564
(+)	E2F1	FN1	KPNA2	E2F1	148.333	0.0953031	2	0.0032456	0.602101	2.10528
(+)	E2F1	FOXO3	TP53	E2F1	192.667	0.125384	2	0.00494273	0.193243	0.88779
(+)	E2F1	HIC1	SIRT1	E2F1	152	0.0963996	1	0.00275957	0.391459	0.554372
(+)	E2F1	JMY	TP53	E2F1	185.333	0.123731	2	0.00494273	0.363034	0.845586
(+)	E2F1	KAT2B	EP300	E2F1	154	0.0959735	2	0.00275957	0.406591	0.342686
(+)	E2F1	KAT2B	TP53	E2F1	187.667	0.123956	2	0.00494273	0.206565	0.616077
(+)	E2F1	KDR	FLT4	E2F1	150.333	0.0981821	1	0.00275957	0.867959	0.791759
(+)	E2F1	KIAA1524	MYC	E2F1	178	0.108183	2	0.00275957	0.686617	0.637932
(+)	E2F1	KIAA1524	PPP2R1A	E2F1	150.667	0.0946019	1	0.00275957	0.578405	0.358786
(+)	E2F1	KIAA1524	PPP2R1B	E2F1	149.333	0.0945955	1	0.00275957	0.701557	0.509019
(+)	E2F1	KIAA1524	PPP2R2A	E2F1	150.333	0.0948214	1	0.00275957	0.477761	0.359851
(+)	E2F1	KIAA1524	PPP2R2B	E2F1	148.333	0.0945766	1	0.00275957	1.56353	0.699828
(+)	E2F1	KIAA1524	PPP2R2C	E2F1	148.667	0.09459	1	0.00275957	1.40181	0.821901
(+)	E2F1	KIAA1524	PPP2R2D	E2F1	149.333	0.0945937	1	0.00275957	0.422726	0.334136
(+)	E2F1	KIAA1524	PPP2R4	E2F1	148	0.0945766	1	0.00275957	0.564367	0.623966
(+)	E2F1	KPNA2	E2F2	E2F1	212	0.0980456	2	0.00275957	0.630944	0.918399
(+)	E2F1	KPNA2	E2F3	E2F1	216.333	0.101556	2	0.00275957	0.443106	0.901647
(+)	E2F1	KPNA2	MYC	E2F1	178	0.108024	2	0.00275957	0.606206	1.03596
(+)	E2F1	MDM2	MYC	E2F1	184.333	0.110633	3	0.00413258	0.697374	0.954398
(+)	E2F1	MDM2	TP53	E2F1	193.333	0.126812	3	0.00631574	0.466397	1.04009
(+)	E2F1	MDM4	TP53	E2F1	185	0.123777	2	0.00494273	0.533344	0.922192
(+)	E2F1	MYC	KPNA2	E2F1	178	0.108024	2	0.00275957	0.606206	1.03596
(+)	E2F1	MYC	SP1	E2F1	195.667	0.110055	2	0.00275957	0.48393	0.764298
(-)	E2F1	NFKB1	MYC	E2F1	189.667	0.117546	3	0.00374082	0.736553	0.657298
(+)	E2F1	PPP1R13B	PPP1CA	E2F1	147.333	0.0939054	1	0.00275957	0.463018	0.80187
(+)	E2F1	PPP1R13B	PPP1CC	E2F1	146.667	0.0938589	1	0.00275957	0.45358	0.914775
(+)	E2F1	PPP1R13B	TP53	E2F1	186.333	0.123841	2	0.00494273	0.380411	1.07568
(+)	E2F1	PRKAA2	E2F2	E2F1	209.667	0.097494	2	0.00275957	0.544113	0.882634
(+)	E2F1	PRKAA2	E2F3	E2F1	214	0.101004	2	0.00275957	0.356275	0.865882
(+)	E2F1	PTPN1	GSK3B	E2F1	153.333	0.101951	2	0.00396506	0.214106	0.761802
(+)	E2F1	RB1	HDAC1	E2F1	168.333	0.099345	3	0.00275957	0.532596	0.367029
(+)	E2F1	RB1	NCOA6	E2F1	162.333	0.0972857	2	0.00275957	0.470533	0.351728
(+)	E2F1	RBL1	SKP2	E2F1	155	0.0953467	2	0.00349019	0.44614	0.678856
(+)	E2F1	SIAH1	XIAP	E2F1	149.333	0.0958999	2	0.00275957	0.248326	0.464156
(+)	E2F1	SP1	MYBL2	E2F1	166.667	0.0978485	1	0.00275957	0.441825	0.951332
(+)	E2F1	SP1	MYC	E2F1	195.667	0.110055	2	0.00275957	0.48393	0.764298
(+)	E2F1	SP1	TP53	E2F1	204.667	0.126234	2	0.00494273	0.252953	0.849994
(+)	E2F1	TP53	MDM2	E2F1	193.333	0.126812	3	0.00631574	0.466397	1.04009
(+)	E2F1	TP53BP2	PPP1CA	E2F1	146.667	0.0938895	1	0.00275957	0.269818	0.49445
(+)	E2F1	TP53BP2	PPP1CC	E2F1	146	0.093843	1	0.00275957	0.260379	0.607355
(+)	E2F1	TP53BP2	TP53	E2F1	185.667	0.123825	2	0.00494273	0.18721	0.768261
(+)	E2F1	TUBG1	RB1	E2F1	162.333	0.097253	2	0.00275957	0.38055	0.264534
(+)	E2F1	VEGFC	FLT4	E2F1	147	0.0960629	2	0.00275957	0.784837	1.22918
(+)	E2F1	hsa-let-7a-5p	HMGA1	E2F1	149	0.0948951	1	0.00275957	0.746831	1.49059
(+)	E2F1	hsa-let-7a-5p	HMGA2	E2F1	148.667	0.0954033	1	0.00275957	1.03781	1.29395
(+)	E2F1	hsa-miR-106a-5p	RB1	E2F1	163.667	0.0976051	2	0.00275957	0.348863	0.429693
(+)	E2F1	hsa-miR-106b-5p	RB1	E2F1	165.667	0.0973786	2	0.00275957	0.360328	0.406294
(+)	E2F1	hsa-miR-106b-5p	RBL1	E2F1	150.333	0.0943912	1	0.00275957	0.323219	0.667672
(+)	E2F1	hsa-miR-16-5p	HMGA1	E2F1	152	0.0944361	1	0.00275957	0.746831	1.49059
(+)	E2F1	hsa-miR-17-5p	RB1	E2F1	167	0.0979915	2	0.00275957	0.556488	0.795012
(+)	E2F1	hsa-miR-17-5p	RBL1	E2F1	151.667	0.095004	1	0.00275957	0.51938	1.05639
(+)	E2F1	hsa-miR-20a-5p	RB1	E2F1	165.667	0.0977444	2	0.00275957	0.556488	0.272114
(+)	E2F1	hsa-miR-20a-5p	RBL1	E2F1	150.333	0.094757	1	0.00275957	0.51938	0.533492
(+)	E2F1	hsa-miR-25-3p	EZH2	E2F1	152.333	0.095255	1	0.00427946	0.280593	0.492622
(+)	E2F1	hsa-miR-449a	HDAC1	E2F1	152	0.0959808	2	0.00275957	0.290286	0.539276
(+)	E2F1	hsa-miR-449a	SIRT1	E2F1	152.667	0.0958297	1	0.00275957	0.269383	0.510139
(+)	E2F1	hsa-miR-449b-5p	HDAC1	E2F1	150.333	0.0957693	2	0.00275957	0.290286	0.376673
(+)	E2F1	hsa-miR-449b-5p	SIRT1	E2F1	151	0.0956182	1	0.00275957	0.269383	0.347536
(+)	E2F2	KPNA2	E2F3	E2F2	143.333	0.0119307	2	0	0.625181	0.864499
(+)	E2F2	MYC	KPNA2	E2F2	105	0.0183988	2	0	0.788281	0.998813
(+)	E2F2	TUBG1	RB1	E2F2	89.3333	0.00762761	2	0	0.562625	0.227386
(+)	E2F3	MYC	KPNA2	E2F3	109.333	0.0219092	2	0	0.600443	0.98206
(+)	E2F3	TUBG1	RB1	E2F3	93.6667	0.0111381	2	0	0.374787	0.210634
(+)	E2F3	hsa-miR-106b-5p	RB1	E2F3	97	0.0112637	2	0	0.354565	0.352394
(+)	EGLN1	HIF1A	SIAH1	EGLN1	12	0.00328534	2	0.00231677	0.495658	0.454612
(+)	EGLN3	HIF1A	SIAH1	EGLN3	12.6667	0.00329852	2	0.00231677	1.24727	0.477141
(+)	ELF4	MDM2	TP53	ELF4	56.6667	0.0332873	2	0.00355616	0.569523	0.906723
(+)	GLI1	SNAI1	LEF1	GLI1	25.6667	0.0143285	2	0.00330888	0.902454	0.408753
(+)	GLI2	SNAI1	LEF1	GLI2	23.6667	0.0139092	2	0.00260675	1.23774	0.735804
(+)	GSK3B	MYC	hsa-miR-26a-5p	GSK3B	47.6667	0.0220191	2	0.00120549	0.339528	0.68821
(+)	HDAC1	SIN3A	PA2G4	HDAC1	18	0.00662737	1	0	0.572561	0.479202
(+)	HDAC1	TP53	RB1	HDAC1	70.3333	0.0358769	3	0.00218316	0.458957	0.533138
(+)	HIC1	SIRT1	TP53	HIC1	54	0.0329315	1	0.00218316	0.317819	0.720481
(+)	HIF1A	TWIST1	TP53	HIF1A	56.3333	0.0450773	2	0.00449993	0.679684	0.776385
(+)	JUN	TP53	MDM2	JUN	58.6667	0.0346237	3	0.00355616	0.909781	1.32056
(+)	JUN	TP53	hsa-miR-155-5p	JUN	53	0.032407	2	0.00218316	0.790475	1.04453
(+)	LEF1	TWIST1	SNAI1	LEF1	27.6667	0.0269166	1	0.00213546	1.07921	0.605502
(+)	MAP2K1	MAPK1	PEBP4	MAP2K1	12.3333	0.00252866	2	0.00116657	0.560763	0.136503
(+)	MAP2K1	MAPK3	PEBP4	MAP2K1	9.66667	0.00160381	2	0.00109575	0.549699	0.762878
(+)	MAP2K2	MAPK1	PEBP4	MAP2K2	10.6667	0.00228044	2	0.00116657	0.176341	0.267241
(+)	MAP2K2	MAPK3	PEBP4	MAP2K2	8	0.00135558	2	0.00109575	0.165277	0.893616
(+)	MDM2	MDM4	TP53	MDM2	54.3333	0.0334136	2	0.00355616	0.753721	1.12603
(+)	MDM2	TP53	hsa-miR-143-3p	MDM2	56.6667	0.0341636	2	0.00355616	0.359844	1.04727
(+)	MDM2	TP53	hsa-miR-145-5p	MDM2	58.3333	0.0342666	2	0.00355616	0.359844	0.936055
(+)	MYC	hsa-miR-18a-5p	SMAD4	MYC	46	0.0167012	2	0.00178403	0.606536	0.496066
(+)	MYC	hsa-miR-26a-5p	SMAD4	MYC	47.6667	0.0163706	2	0.00178403	0.606536	0.378045
(+)	SIRT1	TP53	hsa-miR-34a-5p	SIRT1	60	0.0357046	1	0.00260531	0.531087	0.773721
(+)	SMAD2	SNAI1	ZEB1	SMAD2	32	0.0145012	1	0.00180033	1.63544	1.11617
(+)	SMAD2	SNAI1	hsa-miR-200b-3p	SMAD2	28.3333	0.0131047	1	0.00434248	0.914938	0.174581
(+)	SMAD3	SNAI1	ZEB1	SMAD3	33.6667	0.0149312	1	0.00188748	1.67936	1.37554
(+)	SMAD3	hsa-miR-200a-3p	ZEB2	SMAD3	18.3333	0.00269347	1	0.00312785	0.856297	1.38723
(+)	SMAD3	hsa-miR-200b-3p	ZEB2	SMAD3	21	0.00427801	1	0.00442963	0.831479	1.1914
(+)	SMAD4	SNAI1	ZEB1	SMAD4	34.3333	0.0156854	1	0.00178403	1.91826	1.16677
(+)	YWHAB	YWHAZ	YWHAE	YWHAB	17.3333	0.0057882	0	0.0006701	0.407264	0.2088

## Sheet: Ranking score in bladder cancer
Supplementary Data 1. Feedback loops in E2F1 interaction map, Structural and biomedical properties of each feedback loop in bladder and breast cancer
Feedback loops with ranking score in bladder cancer
Feedback Loops					Prioritization score
Type	Node1	Node2	Node3	Node1	Scenario 1	Scenario 2	Scenario 3	Scenario 4	Scenario 5	Scenario 6	Scenario 7	Scenario 8	Scenario 9	Scenario 10	Scenario 11	Scenario 12	Scenario 13
(-)	AKT1	MAP3K5	E2F1	AKT1	0.738378	0.570368	0.107694	0.247437	0.223362	0.265365	0.2459	0.239881	0.250382	0.520777	0.2354	0.244363	0.256401
(-)	AKT1	SETDB1	E2F1	AKT1	0.723597	0.570368	0.071407	0.220222	0.196147	0.234454	0.217761	0.211743	0.22132	0.50801	0.208185	0.215301	0.227338
(-)	APC	CTNNB1	AXIN2	APC	0.0755184	0.519482	0.161823	0.371367	0.251237	0.140247	0.283554	0.253522	0.225774	0.439206	0.311302	0.195742	0.255807
(-)	APC	CTNNB1	GSK3B	APC	0.114515	0.710352	0.159965	0.369974	0.297562	0.148603	0.296528	0.278425	0.241185	0.496208	0.333768	0.223082	0.259288
(-)	APC	E2F1	AXIN2	APC	0.670218	0.436936	0.109192	0.331894	0.191128	0.249449	0.276091	0.2409	0.25548	0.554087	0.261511	0.220288	0.290671
(-)	APC	E2F2	AXIN2	APC	0.183189	0	0.163572	0.372679	0.122679	0.168476	0.259128	0.196628	0.208077	0.33669	0.247679	0.145577	0.270577
(-)	APC	E2F3	AXIN2	APC	0.20531	0	0.107471	0.330603	0.0806033	0.131931	0.218435	0.155935	0.168767	0.328195	0.205603	0.106267	0.231267
(-)	APC	GSK3B	AXIN2	APC	0.0792586	0.19087	0.0999588	0.324969	0.122687	0.0947837	0.216852	0.166282	0.159306	0.342522	0.223828	0.108735	0.209876
(-)	APC	GSK3B	CTNNB1	APC	0.114515	0.710352	0.159965	0.369974	0.297562	0.148603	0.296528	0.278425	0.241185	0.496208	0.333768	0.223082	0.259288
(-)	AR	CCNA2	E2F1	AR	0.685313	0.436936	0.207919	0.322606	0.265173	0.327268	0.309413	0.295055	0.310579	0.499209	0.29389	0.296221	0.324937
(-)	AR	CDK1	E2F1	AR	0.677249	0.436936	0.195358	0.313185	0.255753	0.315831	0.299489	0.285131	0.30015	0.494053	0.284469	0.285792	0.314508
(-)	ATM	E2F1	hsa-miR-18a-5p	ATM	0.661019	0.436936	0.0679221	0.134275	0.160176	0.216196	0.16123	0.167706	0.181711	0.374803	0.147225	0.188186	0.175236
(-)	ATM	MDM2	E2F1	ATM	0.68704	0.65433	0.165565	0.29084	0.287756	0.295934	0.291342	0.290571	0.292616	0.5434	0.289298	0.291845	0.293387
(-)	ATR	E2F1	E2F6	ATR	0.662423	0.436936	0.0824733	0.145188	0.171089	0.227461	0.172232	0.178707	0.1928	0.378791	0.158139	0.199275	0.186325
(-)	AURKA	BRCA1	E2F1	AURKA	0.677007	0.436936	0.174653	0.214323	0.240224	0.300241	0.242278	0.248753	0.263757	0.405482	0.227273	0.270233	0.257282
(-)	AURKA	GSK3B	E2F1	AURKA	0.706924	0.627806	0.158665	0.285665	0.27595	0.29573	0.285753	0.283324	0.288269	0.540015	0.280808	0.28584	0.290698
(-)	AURKA	PPP1CA	E2F1	AURKA	0.66445	0.436936	0.170577	0.211266	0.237167	0.294045	0.238436	0.244911	0.259131	0.401324	0.224216	0.265606	0.252656
(-)	AURKA	PPP1CB	E2F1	AURKA	0.659832	0.436936	0.246135	0.267934	0.293835	0.349559	0.294816	0.301291	0.315222	0.419059	0.280885	0.321697	0.308747
(-)	AURKA	PPP1CC	E2F1	AURKA	0.662898	0.436936	0.167758	0.209152	0.235052	0.291543	0.236225	0.2427	0.256823	0.400231	0.222102	0.263298	0.250347
(-)	AURKA	PPP2CA	E2F1	AURKA	0.664709	0.436936	0.139175	0.187715	0.213615	0.270559	0.214901	0.221376	0.235612	0.393538	0.200665	0.242087	0.229137
(-)	AURKA	PPP2CB	E2F1	AURKA	0.660524	0.436936	0.225169	0.25221	0.278111	0.334008	0.279135	0.28561	0.299584	0.413991	0.26516	0.306059	0.293109
(-)	AURKA	hsa-miR-17-5p	E2F1	AURKA	0.672191	0.436936	0.198085	0.231897	0.257798	0.316611	0.259551	0.266026	0.280729	0.410136	0.244847	0.287205	0.274254
(-)	AXIN2	CTNNB1	LEF1	AXIN2	0.0864586	0.8576	0.186716	0.390037	0.354437	0.161651	0.32404	0.31514	0.266944	0.532693	0.372237	0.258044	0.275844
(-)	BCL2	TP53	E2F1	BCL2	0.899601	0.782606	0.0996579	0.324743	0.270395	0.299644	0.304881	0.291294	0.298606	0.695466	0.297569	0.285019	0.312194
(-)	BMI1	EZH2	E2F1	BMI1	0.67936	0.569852	0.16303	0.205606	0.264735	0.292113	0.242015	0.256797	0.263642	0.436394	0.235171	0.278424	0.248859
(-)	BMI1	RNF2	E2F1	BMI1	0.658223	0.436936	0.17283	0.212956	0.238857	0.294179	0.239737	0.246212	0.260043	0.400331	0.225907	0.266518	0.253567
(-)	BRCA1	E2F1	hsa-miR-15a-5p	BRCA1	0.673432	0.436936	0.0704016	0.136135	0.162035	0.221159	0.163866	0.170341	0.185122	0.378526	0.149085	0.191597	0.178647
(-)	BRCA1	E2F1	hsa-miR-16-5p	BRCA1	0.681114	0.436936	0.0704016	0.136135	0.162035	0.22308	0.164346	0.170821	0.186082	0.380446	0.149085	0.192557	0.179607
(-)	BRD7	TP53	hsa-miR-200c-3p	BRD7	0.221005	0.528525	0.0639661	0.131308	0.180106	0.103226	0.136487	0.148686	0.129466	0.286707	0.155707	0.141666	0.117267
(-)	BTG3	E2F1	TP53	BTG3	0.843917	0.782606	0.128976	0.263399	0.292383	0.307711	0.281723	0.288969	0.292801	0.605541	0.277891	0.300047	0.285555
(-)	CBX5	RBBP4	E2F1	CBX5	0.65302	0.436936	0.109537	0.165486	0.191387	0.245408	0.191942	0.198417	0.211922	0.383207	0.178437	0.218397	0.205447
(-)	CCNA2	CDK1	CDC20	CCNA2	0.0537785	0	0.255007	0.191256	0.191256	0.2047	0.194617	0.194617	0.197978	0.0771965	0.191256	0.197978	0.197978
(-)	CCNA2	CDK1	E2F1	CCNA2	0.681023	0.436936	0.149843	0.195715	0.221616	0.282638	0.223921	0.230396	0.245652	0.400284	0.208666	0.252127	0.239176
(-)	CCNA2	CDK2	SKP2	CCNA2	0.0976249	0.115681	0.127864	0.262565	0.124819	0.120305	0.192563	0.158127	0.156998	0.251959	0.193692	0.122562	0.191435
(-)	CCNA2	E2F1	CDC25A	CCNA2	0.683474	0.436936	0.116856	0.170975	0.196876	0.25851	0.199334	0.205809	0.221218	0.39265	0.183926	0.227693	0.214743
(-)	CCNA2	E2F1	E2F2	CCNA2	0.819839	0.436936	0.183317	0.304154	0.246722	0.342447	0.299369	0.285011	0.308943	0.52669	0.275438	0.294584	0.323301
(-)	CCNA2	RBL1	E2F1	CCNA2	0.67765	0.436936	0.1584	0.202133	0.228034	0.288213	0.230128	0.236604	0.251648	0.40158	0.215084	0.258123	0.245173
(-)	CCNB1	CDC20	CDK1	CCNB1	0.0522172	0	0.229309	0.171982	0.171982	0.185036	0.175246	0.175246	0.178509	0.0703817	0.171982	0.178509	0.178509
(-)	CCNB1	CDC20	E2F1	CCNB1	0.678063	0.436936	0.208404	0.239636	0.265537	0.325819	0.267657	0.274132	0.289203	0.414184	0.252587	0.295678	0.282728
(-)	CCNB1	CDK1	E2F1	CCNB1	0.679461	0.436936	0.124145	0.176442	0.202343	0.262974	0.20455	0.211025	0.226183	0.393469	0.189392	0.232658	0.219708
(-)	CCNB1	CDK2	E2F4	CCNB1	0.0930222	0	0.0950395	0.154613	0.0712796	0.0945351	0.11876	0.0979268	0.103741	0.130349	0.112946	0.0829074	0.124574
(-)	CCNB1	CDK2	E2F5	CCNB1	0.0868203	0	0.0747766	0.139416	0.0560824	0.0777875	0.103175	0.082342	0.0877683	0.123733	0.0977491	0.066935	0.108602
(-)	CCND1	E2F1	CDKN1A	CCND1	0.771633	0.666643	0.106195	0.329646	0.246307	0.272554	0.294538	0.273703	0.280265	0.636118	0.287976	0.25943	0.3011
(-)	CCND1	E2F1	CDKN1B	CCND1	0.722716	0.436936	0.087483	0.315612	0.174846	0.246291	0.263091	0.227899	0.24576	0.561784	0.245229	0.210569	0.280952
(-)	CCND1	E2F1	CDKN2A	CCND1	0.760233	0.635172	0.146748	0.360061	0.268854	0.300119	0.322274	0.299472	0.307288	0.635538	0.314457	0.284486	0.33009
(-)	CCND1	E2F1	FOXO3	CCND1	0.729196	0.436936	0.100799	0.242266	0.184833	0.257898	0.231816	0.217457	0.235724	0.483399	0.213549	0.221366	0.250082
(-)	CCND1	E2F1	MYC	CCND1	0.825028	0.436936	0.163552	0.372664	0.231898	0.328921	0.326537	0.291346	0.315601	0.606379	0.302281	0.28041	0.350793
(-)	CCND1	E2F1	PCNA	CCND1	0.717374	0.436936	0.112954	0.251382	0.193949	0.264059	0.240193	0.225835	0.243362	0.483482	0.222666	0.229004	0.25772
(-)	CCND1	E2F1	hsa-miR-106b-5p	CCND1	0.714128	0.436936	0.0881615	0.232788	0.175355	0.244653	0.221396	0.207038	0.224362	0.476473	0.204071	0.210004	0.23872
(-)	CCND1	E2F1	hsa-miR-15a-5p	CCND1	0.714531	0.436936	0.0847376	0.23022	0.172787	0.242186	0.218853	0.204495	0.221845	0.475718	0.201504	0.207487	0.236203
(-)	CCND1	E2F1	hsa-miR-16-5p	CCND1	0.722213	0.436936	0.0847376	0.23022	0.172787	0.244106	0.219333	0.204975	0.222805	0.477638	0.201504	0.208447	0.237163
(-)	CCND1	E2F1	hsa-miR-17-5p	CCND1	0.719181	0.436936	0.146748	0.276727	0.219295	0.289856	0.265651	0.251293	0.268934	0.492383	0.248011	0.254575	0.283292
(-)	CCND1	E2F1	hsa-miR-195-5p	CCND1	0.714455	0.436936	0.0847376	0.23022	0.172787	0.242167	0.218848	0.20449	0.221835	0.475699	0.201504	0.207477	0.236193
(-)	CCND1	E2F1	hsa-miR-19a-3p	CCND1	0.708624	0.436936	0.0847376	0.23022	0.172787	0.240709	0.218484	0.204126	0.221106	0.474241	0.201504	0.206748	0.235465
(-)	CCND1	E2F1	hsa-miR-20a-5p	CCND1	0.7155	0.436936	0.146748	0.276727	0.219295	0.288936	0.265421	0.251063	0.268473	0.491463	0.248011	0.254115	0.282832
(-)	CCND1	E2F1	hsa-miR-449a	CCND1	0.712176	0.436936	0.0847376	0.23022	0.172787	0.241597	0.218706	0.204348	0.22155	0.475129	0.201504	0.207192	0.235908
(-)	CCND1	E2F4	MYC	CCND1	0.204467	0	0.164738	0.29022	0.123553	0.17467	0.219666	0.177999	0.190778	0.258968	0.206887	0.149112	0.232445
(-)	CCND1	E2F4	PCNA	CCND1	0.0968124	0	0.114139	0.168937	0.085604	0.109807	0.133321	0.112488	0.118539	0.136071	0.127271	0.0977056	0.139372
(-)	CCND1	RBL1	E2F1	CCND1	0.715655	0.436936	0.146024	0.276185	0.218752	0.288432	0.264888	0.25053	0.26795	0.49132	0.247468	0.253592	0.282308
(-)	CCNE1	CDK2	SKP2	CCNE1	0.108238	0.115681	0.0688002	0.3016	0.0805205	0.0786596	0.190595	0.135325	0.13486	0.32318	0.19106	0.0795901	0.19013
(-)	CCNE1	E2F1	CDKN1A	CCNE1	0.74424	0.666643	0.0595064	0.29463	0.21129	0.23069	0.25781	0.236975	0.241825	0.617597	0.25296	0.22099	0.26266
(-)	CCNE1	E2F1	CDKN1B	CCNE1	0.695324	0.436936	0.0407948	0.280596	0.13983	0.204427	0.226362	0.191171	0.20732	0.543264	0.210213	0.172129	0.242512
(-)	CCNE1	E2F1	hsa-miR-15a-5p	CCNE1	0.687138	0.436936	0.0380493	0.195204	0.137771	0.200322	0.182125	0.167767	0.183404	0.457198	0.166487	0.169046	0.197763
(-)	CCNE1	E2F1	hsa-miR-15b-5p	CCNE1	0.680064	0.436936	0.100059	0.241711	0.184279	0.245061	0.22819	0.213832	0.229028	0.470932	0.212995	0.21467	0.243386
(-)	CCNE1	E2F1	hsa-miR-16-5p	CCNE1	0.69482	0.436936	0.0380493	0.195204	0.137771	0.202242	0.182605	0.168247	0.184365	0.459118	0.166487	0.170007	0.198723
(-)	CCNE1	E2F1	hsa-miR-195-5p	CCNE1	0.687062	0.436936	0.0380493	0.195204	0.137771	0.200303	0.18212	0.167762	0.183395	0.457179	0.166487	0.169037	0.197753
(-)	CCNE2	CDK2	SKP2	CCNE2	0.0907262	0.115681	0.0832004	0.3124	0.0913206	0.0850818	0.200301	0.145031	0.143471	0.322402	0.20186	0.0882012	0.198741
(-)	CDC20	E2F1	CDC25A	CDC20	0.674012	0.436936	0.188554	0.224749	0.25065	0.309919	0.252517	0.258992	0.273809	0.408209	0.237699	0.280284	0.267334
(-)	CDC20	E2F1	CDK1	CDC20	0.67156	0.436936	0.221541	0.249489	0.27539	0.334046	0.277104	0.283579	0.298243	0.415843	0.26244	0.304718	0.291768
(-)	CDC20	E2F1	TP53	CDC20	0.856846	0.782606	0.178642	0.300648	0.329633	0.348193	0.319781	0.327027	0.331667	0.62119	0.315141	0.338913	0.324421
(+)	CDH1	CTNNB1	SNAI1	CDH1	0.1446	0.519482	0.828266	0.787866	0.75107	0.65735	0.746038	0.736839	0.713409	0.539754	0.769468	0.70421	0.722608
(+)	CDH1	CTNNB1	SNAI2	CDH1	0.095788	0.519482	0.745752	0.72598	0.689184	0.583261	0.681101	0.671902	0.645422	0.506922	0.707582	0.636223	0.654621
(+)	CDH1	CTNNB1	TWIST1	CDH1	0.137126	0.519482	0.755724	0.733459	0.696663	0.601074	0.691164	0.681965	0.658068	0.519749	0.715061	0.648869	0.667267
(-)	CDH1	EGFR	SRC	CDH1	0.0918485	0.245825	1	0.916667	0.811456	0.772962	0.854438	0.828135	0.818512	0.501085	0.864061	0.792209	0.844814
(-)	CDK1	E2F1	E2F2	CDK1	0.811776	0.436936	0.170756	0.294734	0.237301	0.331011	0.289445	0.275086	0.298514	0.521534	0.266017	0.284156	0.312872
(-)	CDK2	E2F1	CDKN1A	CDK2	0.759686	0.666643	0.0757193	0.306789	0.22345	0.246711	0.270935	0.2501	0.255915	0.625512	0.26512	0.235081	0.27675
(-)	CDK2	E2F1	CDKN1B	CDK2	0.710769	0.436936	0.0570077	0.292756	0.15199	0.220448	0.239487	0.204296	0.22141	0.551178	0.222373	0.186219	0.256602
(-)	CDK2	E2F1	RBL1	CDK2	0.703708	0.436936	0.115549	0.253328	0.195896	0.262589	0.241285	0.226927	0.2436	0.480715	0.224612	0.229242	0.257958
(-)	CDK2	E2F1	UHRF2	CDK2	0.699	0.436936	0.0883052	0.232896	0.175463	0.240979	0.220558	0.2062	0.222579	0.472727	0.204179	0.208221	0.236937
(-)	CDK2	EP300	CDKN1A	CDK2	0.144597	0.229707	0.113466	0.3351	0.142526	0.121249	0.233494	0.18535	0.180031	0.371943	0.238813	0.131888	0.228174
(-)	CDK2	EP300	SKP2	CDK2	0.100318	0.115681	0.132145	0.349109	0.128029	0.124189	0.237609	0.182339	0.181379	0.337036	0.238569	0.126109	0.236649
(-)	CDK2	RBL1	SKP2	CDK2	0.0861882	0.115681	0.123861	0.259563	0.121816	0.114443	0.188846	0.154409	0.152566	0.248099	0.190689	0.11813	0.187003
(-)	CDK2	RBL2	SKP2	CDK2	0.0831315	0.115681	0.0999052	0.241596	0.103849	0.0957118	0.170688	0.136251	0.134217	0.241346	0.172722	0.0997805	0.168654
(-)	CDK2	SKP2	CUL1	CDK2	0.0855701	0.115681	0.100631	0.24214	0.104394	0.0968659	0.171385	0.136948	0.135066	0.242137	0.173267	0.10063	0.169503
(-)	CDK2	SKP2	SKP1	CDK2	0.0888516	0.115681	0.0776338	0.224892	0.0871457	0.0804382	0.154342	0.119905	0.118229	0.237208	0.156019	0.083792	0.152665
(-)	CDK4	E2F1	CDKN1A	CDK4	0.73711	0.666643	0.0689506	0.301713	0.218374	0.235991	0.264448	0.243613	0.248017	0.618176	0.260043	0.227182	0.268852
(-)	CDK4	E2F1	CDKN1B	CDK4	0.688194	0.436936	0.050239	0.287679	0.146913	0.209728	0.233	0.197808	0.213512	0.543842	0.217296	0.178321	0.248703
(-)	CDK4	E2F1	CDKN2A	CDK4	0.72571	0.635172	0.109504	0.332128	0.240921	0.263555	0.292183	0.269381	0.27504	0.617596	0.286524	0.252238	0.297842
(-)	CDK4	E2F1	CDKN2C	CDK4	0.672269	0.436936	0.135138	0.26802	0.210587	0.26942	0.254012	0.239654	0.254362	0.477752	0.239304	0.240004	0.26872
(-)	CDK4	E2F1	PCNA	CDK4	0.682851	0.436936	0.0757096	0.223449	0.166016	0.227495	0.210102	0.195744	0.211114	0.465541	0.194733	0.196756	0.225472
(-)	CDKN1A	JUN	TP53	CDKN1A	0.286796	0.575377	0.195534	0.39665	0.290495	0.218349	0.325536	0.298997	0.280961	0.514427	0.343572	0.254422	0.3075
(-)	CDK4	E2F1	hsa-miR-195-5p	CDK4	0.679932	0.436936	0.0474936	0.202287	0.144854	0.205603	0.188758	0.1744	0.189587	0.457757	0.173571	0.175229	0.203945
(-)	CDKN2A	E2F1	E2F2	CDKN2A	0.852981	0.635172	0.180037	0.385028	0.293821	0.348273	0.353037	0.330235	0.343848	0.667047	0.339424	0.321047	0.36665
(-)	CDKN2A	E2F1	MYC	CDKN2A	0.820164	0.635172	0.172649	0.379487	0.288279	0.334528	0.345445	0.322643	0.334205	0.656996	0.333883	0.311404	0.357007
(-)	CDKN2A	E2F1	SP1	CDKN2A	0.752313	0.635172	0.127728	0.262463	0.254589	0.283874	0.265847	0.263879	0.2712	0.54547	0.258526	0.269232	0.273169
(-)	CDKN2A	MDM2	E2F1	CDKN2A	0.731065	0.852566	0.191476	0.393607	0.356749	0.326373	0.367584	0.35837	0.350776	0.693777	0.375178	0.341561	0.35999
(-)	CDKN2A	MDM2	TP53	CDKN2A	0.290504	0.761299	0.169483	0.377112	0.317437	0.199738	0.31785	0.302931	0.273506	0.555322	0.347275	0.258588	0.288425
(-)	CEBPA	hsa-miR-223-3p	PARP1	CEBPA	0.0210715	0	0.183246	0.220768	0.137434	0.142702	0.180418	0.159585	0.160902	0.134413	0.179101	0.140068	0.181735
(-)	CHEK1	E2F1	E2F6	CHEK1	0.670531	0.436936	0.0849893	0.147075	0.172976	0.231375	0.174625	0.1811	0.1957	0.381447	0.160026	0.202175	0.189225
(-)	CHEK1	E2F1	EZH2	CHEK1	0.68149	0.569852	0.119043	0.172615	0.231745	0.259655	0.209158	0.22394	0.230917	0.425929	0.20218	0.2457	0.216135
(-)	CHEK1	TP53	MDM2	CHEK1	0.24875	0.563064	0.153136	0.281519	0.255618	0.17704	0.248924	0.242449	0.222804	0.407904	0.268569	0.216329	0.229279
(-)	CHEK1	TRIM28	E2F1	CHEK1	0.667921	0.436936	0.105675	0.16259	0.188491	0.246237	0.189977	0.196452	0.210888	0.385966	0.17554	0.217364	0.204413
(-)	CHEK1	TRIM28	E2F2	CHEK1	0.180892	0	0.160055	0.203374	0.120041	0.165264	0.173013	0.15218	0.163486	0.16857	0.161708	0.142652	0.184319
(-)	CHEK1	TRIM28	E2F3	CHEK1	0.203013	0	0.103954	0.161299	0.0779656	0.128719	0.132321	0.111487	0.124176	0.160075	0.119632	0.103342	0.145009
(-)	CHEK2	E2F1	E2F6	CHEK2	0.66927	0.436936	0.0731438	0.138191	0.164092	0.222175	0.165662	0.172138	0.186658	0.378171	0.151142	0.193134	0.180183
(-)	CHEK2	E2F1	EZH2	CHEK2	0.680229	0.569852	0.107197	0.163731	0.222861	0.250455	0.200195	0.214977	0.221876	0.422653	0.193296	0.236658	0.207093
(-)	CHEK2	TP53	MDM2	CHEK2	0.247489	0.563064	0.141291	0.272635	0.246734	0.167841	0.239961	0.233486	0.213763	0.404628	0.259684	0.207287	0.220238
(-)	CHEK2	TRIM28	E2F1	CHEK2	0.66666	0.436936	0.0938298	0.153706	0.179606	0.237037	0.181014	0.187489	0.201847	0.38269	0.166656	0.208322	0.195372
(-)	CHEK2	TRIM28	E2F2	CHEK2	0.179631	0	0.148209	0.19449	0.111157	0.156065	0.16405	0.143217	0.154444	0.165293	0.152824	0.133611	0.175277
(-)	CHEK2	TRIM28	E2F3	CHEK2	0.201752	0	0.0921086	0.152415	0.0690815	0.11952	0.123358	0.102524	0.115134	0.156799	0.110748	0.0943005	0.135967
(-)	CHUK	NFKB1	NFKBIA	CHUK	0.0860482	0.155366	0.406635	0.554976	0.343818	0.326488	0.445064	0.392275	0.387943	0.412012	0.449397	0.335153	0.440732
(-)	CHUK	NFKB1	hsa-miR-16-5p	CHUK	0.0967537	0.155366	0.190481	0.309528	0.181703	0.16705	0.241952	0.209996	0.206332	0.277317	0.245615	0.174376	0.238289
(-)	CUL1	SKP2	SKP1	CUL1	0.0507385	0.115681	0.0932518	0.153272	0.0988592	0.0826235	0.122007	0.108404	0.104345	0.148251	0.126066	0.0907414	0.117948
(+)	DDX5	E2F1	NFKB1	DDX5	0.720629	0.592302	0.172805	0.296271	0.27768	0.309761	0.294996	0.290348	0.298368	0.538101	0.286975	0.29372	0.303016
(-)	DDX5	TP53	E2F1	DDX5	0.852062	0.782606	0.0732916	0.221635	0.25062	0.267984	0.240469	0.247715	0.252056	0.593656	0.236128	0.259302	0.24481
(-)	DNMT1	SIRT1	E2F1	DNMT1	0.681412	0.436936	0.110284	0.166046	0.191947	0.253066	0.194276	0.200751	0.216031	0.390491	0.178996	0.222506	0.209556
(-)	DNMT3A	E2F1	EED	DNMT3A	0.661739	0.436936	0.0521019	0.12241	0.14831	0.204511	0.14941	0.155885	0.169936	0.371028	0.13536	0.176411	0.16346
(-)	DNMT3A	E2F1	EZH2	DNMT3A	0.679231	0.569852	0.0845117	0.146717	0.205847	0.233191	0.183118	0.1979	0.204737	0.416732	0.176282	0.219519	0.189954
(-)	E2F1	E2F2	E2F6	E2F1	0.809897	0.436936	0.125529	0.260813	0.203381	0.296621	0.255407	0.241049	0.264359	0.509757	0.232097	0.250001	0.278717
(-)	E2F1	E2F2	HMGA1	E2F1	0.80393	0.436936	0.309255	0.398608	0.341175	0.432924	0.392829	0.378471	0.401408	0.554197	0.369892	0.38705	0.415766
(-)	E2F1	E2F2	QKI	E2F1	0.800314	0.436936	0.179849	0.301553	0.244121	0.334965	0.295548	0.28119	0.303901	0.520941	0.272837	0.289543	0.318259
(-)	E2F1	E2F2	RBBP4	E2F1	0.802715	0.436936	0.165805	0.29102	0.233588	0.325032	0.285165	0.270807	0.293668	0.518031	0.262304	0.27931	0.308026
(-)	E2F1	E2F6	MAX	E2F1	0.663432	0.436936	0.0422762	0.198374	0.140941	0.197565	0.183813	0.169455	0.183611	0.452328	0.169657	0.169253	0.197969
(-)	E2F1	E2F6	MGA	E2F1	0.658143	0.436936	0.0795269	0.142979	0.168879	0.224181	0.169754	0.176229	0.190055	0.376985	0.155929	0.19653	0.18358
(-)	E2F1	EED	EZH2	E2F1	0.673627	0.569852	0.0825247	0.145227	0.204356	0.2303	0.181278	0.19606	0.202546	0.414834	0.174792	0.217328	0.187764
(-)	E2F1	ERCC1	YWHAQ	E2F1	0.655769	0.436936	0.10534	0.162339	0.188239	0.242947	0.188966	0.195441	0.209118	0.382845	0.175289	0.215593	0.202643
(-)	E2F1	FGFR1	PPP2R1A	E2F1	0.672497	0.436936	0.434258	0.49236	0.434928	0.493818	0.478367	0.464009	0.478731	0.55259	0.463644	0.464373	0.493089
(-)	E2F1	FGFR1	PPP2R1B	E2F1	0.669719	0.436936	0.47104	0.519946	0.462514	0.520709	0.505779	0.491421	0.50597	0.56109	0.49123	0.491611	0.520328
(-)	E2F1	FGFR1	PPP2R2A	E2F1	0.672632	0.436936	0.404199	0.469816	0.412384	0.471308	0.455831	0.441473	0.456204	0.545109	0.4411	0.441846	0.470562
(-)	E2F1	FGFR1	PPP2R2B	E2F1	0.667582	0.436936	0.728481	0.713028	0.655595	0.713256	0.698727	0.684368	0.698784	0.624916	0.684311	0.684426	0.713142
(-)	E2F1	FGFR1	PPP2R2C	E2F1	0.66832	0.436936	0.680181	0.676803	0.61937	0.677216	0.662548	0.64819	0.662651	0.613026	0.648086	0.648293	0.677009
(-)	E2F1	FGFR1	PPP2R2D	E2F1	0.669712	0.436936	0.387763	0.457489	0.400056	0.45825	0.443321	0.428963	0.443511	0.540269	0.428772	0.429153	0.457869
(-)	E2F1	FGFR1	PPP2R4	E2F1	0.666893	0.436936	0.430066	0.489216	0.431783	0.489272	0.474872	0.460514	0.474886	0.55014	0.4605	0.460528	0.489244
(-)	E2F1	IGF1R	YWHAB	E2F1	0.693011	0.436936	0.258455	0.360508	0.303075	0.367094	0.347796	0.333438	0.349443	0.513767	0.331792	0.335085	0.363801
(-)	E2F1	IGF1R	YWHAG	E2F1	0.687397	0.436936	0.32186	0.408062	0.350629	0.413244	0.394999	0.380641	0.396295	0.528215	0.379345	0.381937	0.410653
(-)	E2F1	KAT2B	RB1	E2F1	0.706954	0.436936	0.124233	0.259841	0.202409	0.269913	0.248001	0.233643	0.250519	0.483697	0.231125	0.236161	0.264877
(-)	E2F1	MAP3K5	RB1	E2F1	0.71601	0.436936	0.179751	0.30148	0.244047	0.313816	0.290206	0.275847	0.29329	0.499841	0.272763	0.278931	0.307648
(-)	E2F1	MDM2	MAX	E2F1	0.682212	0.65433	0.132417	0.349313	0.262895	0.269866	0.307846	0.286242	0.287985	0.61724	0.306104	0.26638	0.309589
(-)	E2F1	MDM2	RB1	E2F1	0.729374	0.65433	0.201836	0.401377	0.314959	0.33372	0.362858	0.341254	0.345944	0.646385	0.358168	0.32434	0.367549
(-)	E2F1	MDM4	MDM2	E2F1	0.67816	0.65433	0.247103	0.351994	0.34891	0.354868	0.351942	0.35117	0.35266	0.561565	0.350452	0.351889	0.353431
(-)	E2F1	MXD3	MAX	E2F1	0.653831	0.436936	0.0545341	0.207567	0.150135	0.204358	0.192407	0.178049	0.191605	0.452992	0.178851	0.177247	0.205963
(-)	E2F1	MYC	MAX	E2F1	0.771311	0.436936	0.113589	0.335192	0.194426	0.27802	0.285707	0.250516	0.271414	0.580459	0.264809	0.236223	0.306606
(-)	E2F1	MYC	POLR2A	E2F1	0.76601	0.436936	0.114919	0.252856	0.195423	0.277692	0.244707	0.230349	0.250916	0.496133	0.22414	0.236557	0.265274
(-)	E2F1	MYC	hsa-miR-106a-5p	E2F1	0.770776	0.436936	0.110639	0.249646	0.192213	0.275673	0.241794	0.227436	0.248301	0.496254	0.220929	0.233943	0.262659
(-)	E2F1	MYC	hsa-miR-106b-5p	E2F1	0.774059	0.436936	0.114063	0.252214	0.194781	0.279062	0.244567	0.230209	0.251279	0.497931	0.223497	0.236921	0.265638
(-)	E2F1	MYC	hsa-miR-17-5p	E2F1	0.779113	0.436936	0.172649	0.296153	0.238721	0.324265	0.288823	0.274465	0.295851	0.513841	0.267437	0.281493	0.310209
(-)	E2F1	MYC	hsa-miR-20a-5p	E2F1	0.775431	0.436936	0.172649	0.296153	0.238721	0.323344	0.288593	0.274235	0.295391	0.512921	0.267437	0.281032	0.309749
(-)	E2F1	MYC	hsa-miR-93-5p	E2F1	0.775965	0.436936	0.116413	0.253976	0.196544	0.281301	0.246449	0.232091	0.25328	0.498995	0.22526	0.238922	0.267639
(+)	E2F1	NFKB1	POLR2A	E2F1	0.713862	0.592302	0.145448	0.275753	0.257162	0.287551	0.274055	0.269407	0.277004	0.52957	0.266457	0.272356	0.281652
(+)	E2F1	NFKB1	hsa-miR-17-5p	E2F1	0.726965	0.592302	0.203178	0.31905	0.300459	0.334124	0.318171	0.313523	0.321939	0.547278	0.309754	0.317292	0.326587
(-)	E2F1	RARA	FOXA1	E2F1	0.651627	0.436936	0.483136	0.529018	0.471586	0.525259	0.51372	0.499362	0.51278	0.559591	0.500302	0.498422	0.527139
(-)	E2F1	RARA	NCOA3	E2F1	0.653005	0.436936	0.167115	0.292003	0.234571	0.288588	0.276791	0.262433	0.275937	0.480931	0.263287	0.261579	0.290296
(-)	E2F1	RB1	E2F2	E2F1	0.85129	0.436936	0.190396	0.392797	0.252031	0.35562	0.348311	0.31312	0.339017	0.619656	0.322414	0.303825	0.374208
(-)	E2F1	RB1	E2F3	E2F1	0.873411	0.436936	0.134296	0.350722	0.209956	0.319075	0.307618	0.272427	0.299707	0.611161	0.280339	0.264515	0.334898
(-)	E2F1	RB1	PRMT2	E2F1	0.698835	0.436936	0.115044	0.25295	0.195517	0.260992	0.240602	0.226244	0.242613	0.47937	0.224233	0.228255	0.256971
(-)	E2F1	RBBP4	HDAC1	E2F1	0.671884	0.436936	0.134476	0.267524	0.210091	0.268828	0.253492	0.239134	0.253818	0.477491	0.238808	0.23946	0.268176
(-)	E2F1	RBL1	MYBL2	E2F1	0.669879	0.436936	0.15935	0.202846	0.228747	0.286982	0.230355	0.23683	0.251389	0.399875	0.215796	0.257864	0.244914
(-)	E2F1	SIRT1	EP300	E2F1	0.692512	0.436936	0.150026	0.279186	0.221754	0.285648	0.266443	0.252085	0.268059	0.486535	0.25047	0.253701	0.282417
(-)	E2F1	SIRT1	TP53	E2F1	0.86704	0.782606	0.0902853	0.234381	0.263365	0.284474	0.25415	0.261396	0.266674	0.60165	0.248873	0.27392	0.259427
(-)	E2F1	SP1	SIRT1	E2F1	0.719905	0.436936	0.114349	0.169095	0.194996	0.265738	0.199731	0.206206	0.223892	0.401131	0.182046	0.230367	0.217417
(-)	E2F1	SP1	hsa-miR-106a-5p	E2F1	0.702926	0.436936	0.0657179	0.132622	0.158522	0.22502	0.162196	0.168672	0.185296	0.384728	0.145572	0.191771	0.178821
(-)	E2F1	SUZ12	EZH2	E2F1	0.672369	0.569852	0.10096	0.159053	0.218183	0.243812	0.195025	0.209808	0.216215	0.419128	0.188618	0.230997	0.201433
(-)	E2F1	SUZ12	HDAC3	E2F1	0.654908	0.436936	0.0814851	0.144447	0.170348	0.224841	0.171021	0.177496	0.191119	0.376666	0.157397	0.197594	0.184644
(-)	E2F1	TP53	HIC1	E2F1	0.852152	0.782606	0.0781136	0.225252	0.254237	0.271623	0.244091	0.251337	0.255684	0.594885	0.239744	0.26293	0.248438
(-)	E2F1	TP53	MYBL2	E2F1	0.858537	0.782606	0.107894	0.247587	0.276572	0.295554	0.266825	0.274071	0.278817	0.603926	0.262079	0.286063	0.271571
(-)	E2F1	TP53	RB1	E2F1	0.897758	0.782606	0.114023	0.335517	0.281169	0.309957	0.31554	0.301953	0.30915	0.698597	0.308343	0.295563	0.322737
(-)	E2F1	TP53	SFN	E2F1	0.852366	0.782606	0.421028	0.482438	0.511422	0.528862	0.50129	0.508536	0.512896	0.680667	0.49693	0.520142	0.50565
(-)	E2F1	TP53	hsa-miR-205-5p	E2F1	0.849873	0.955962	0.23942	0.346232	0.418555	0.392033	0.375763	0.393844	0.387213	0.67798	0.382394	0.405294	0.369132
(-)	E2F1	TP73	hsa-miR-205-5p	E2F1	0.66756	0.610292	0.304773	0.311913	0.381153	0.39547	0.350112	0.367422	0.371002	0.47899	0.346533	0.388312	0.353692
(-)	E2F1	hsa-let-7a-5p	E2F2	E2F1	0.810484	0.436936	0.118027	0.255187	0.197754	0.291141	0.249817	0.235459	0.258806	0.508028	0.22647	0.244448	0.273164
(-)	E2F1	hsa-miR-106b-5p	KAT2B	E2F1	0.66254	0.436936	0.0552875	0.124799	0.1507	0.207101	0.151849	0.158325	0.172425	0.372024	0.137749	0.1789	0.16595
(-)	E2F1	hsa-miR-15a-5p	TP53	E2F1	0.853747	0.782606	0.0416538	0.197907	0.226892	0.244677	0.216846	0.224092	0.228538	0.586168	0.212399	0.235784	0.221292
(-)	E2F1	hsa-miR-16-5p	TP53	E2F1	0.861429	0.782606	0.0416538	0.197907	0.226892	0.246598	0.217326	0.224572	0.229499	0.588089	0.212399	0.236745	0.222252
(-)	E2F1	hsa-miR-17-5p	NCOA3	E2F1	0.661899	0.436936	0.18012	0.218423	0.244324	0.300565	0.245434	0.251909	0.265969	0.403072	0.231374	0.272444	0.259494
(-)	E2F1	hsa-miR-18b-5p	MDM2	E2F1	0.676503	0.65433	0.18149	0.302784	0.2997	0.305243	0.302628	0.301857	0.303243	0.544747	0.301242	0.302472	0.304014
(-)	E2F1	hsa-miR-195-5p	E2F3	E2F1	0.829324	0.436936	0.0619262	0.213111	0.155679	0.253776	0.208919	0.194561	0.219085	0.498713	0.184395	0.204727	0.233443
(-)	E2F1	hsa-miR-223-3p	PARP1	E2F1	0.654688	0.436936	0.103633	0.161058	0.186959	0.241397	0.187618	0.194093	0.207703	0.382148	0.174009	0.214178	0.201228
(-)	E2F1	hsa-miR-223-3p	SP3	E2F1	0.651127	0.436936	0.0337604	0.108654	0.134554	0.188102	0.134991	0.141466	0.154853	0.363789	0.121604	0.161328	0.148378
(-)	E2F1	hsa-miR-25-3p	KAT2B	E2F1	0.657459	0.544672	0.0622877	0.130049	0.182884	0.211081	0.163516	0.176724	0.183774	0.399438	0.156466	0.196982	0.170565
(-)	E2F1	hsa-miR-25-3p	MDM2	E2F1	0.679879	0.762066	0.13989	0.271584	0.295434	0.274888	0.278373	0.284335	0.279198	0.562125	0.283509	0.285161	0.273236
(-)	E2F1	hsa-miR-25-3p	TP53	E2F1	0.848263	0.890342	0.052078	0.205725	0.261644	0.251124	0.231055	0.245034	0.242404	0.614337	0.233685	0.256384	0.228425
(-)	E2F1	hsa-miR-449c-5p	MYC	E2F1	0.764632	0.436936	0.110639	0.249646	0.192213	0.274137	0.24141	0.227052	0.247533	0.494718	0.220929	0.233175	0.261891
(-)	E2F1	hsa-miR-93-5p	KAT2B	E2F1	0.664446	0.436936	0.0576378	0.126562	0.152462	0.20934	0.153731	0.160207	0.174426	0.373088	0.139512	0.180901	0.167951
(-)	E2F2	E2F6	MAX	E2F2	0.176403	0	0.0966556	0.239158	0.0724917	0.116592	0.16685	0.125184	0.136209	0.234931	0.155825	0.094542	0.177875
(-)	E2F2	E2F6	MGA	E2F2	0.171114	0	0.133906	0.183763	0.10043	0.143208	0.152791	0.131958	0.142652	0.159588	0.142096	0.121819	0.163486
(-)	E2F2	MAP3K5	RB1	E2F2	0.228981	0	0.23413	0.342264	0.175598	0.232843	0.273242	0.231576	0.245887	0.282444	0.258931	0.20422	0.287554
(-)	E2F2	MXD3	MAX	E2F2	0.166802	0	0.108913	0.248352	0.0816851	0.123386	0.175444	0.133777	0.144202	0.235596	0.165018	0.102535	0.185869
(-)	E2F2	MYC	MAX	E2F2	0.284282	0	0.167969	0.375976	0.125976	0.197047	0.268744	0.206244	0.224012	0.363063	0.250976	0.161512	0.286512
(-)	E2F2	MYC	hsa-let-7a-5p	E2F2	0.290639	0	0.165018	0.29043	0.123763	0.196423	0.225262	0.183595	0.20176	0.280581	0.207097	0.160093	0.243427
(-)	E2F2	RBBP4	HDAC1	E2F2	0.184855	0	0.188856	0.308308	0.141642	0.187856	0.236529	0.194862	0.206415	0.260094	0.224975	0.164749	0.248082
(-)	E2F3	E2F6	MAX	E2F3	0.198525	0	0.040555	0.197083	0.0304162	0.0800474	0.126157	0.0844907	0.0968985	0.226437	0.11375	0.0552318	0.138565
(-)	E2F3	E2F6	MGA	E2F3	0.193236	0	0.0778057	0.141688	0.0583543	0.106663	0.112098	0.0912648	0.103342	0.151094	0.100021	0.0825087	0.124175
(-)	E2F3	MAP3K5	RB1	E2F3	0.251103	0	0.17803	0.300189	0.133522	0.196298	0.232549	0.190883	0.206577	0.27395	0.216856	0.16491	0.248243
(-)	E2F3	MXD3	MAX	E2F3	0.188924	0	0.0528129	0.206276	0.0396097	0.0868407	0.134751	0.0930841	0.104892	0.227101	0.122943	0.0632252	0.146559
(-)	E2F3	MYC	MAX	E2F3	0.306404	0	0.111868	0.333901	0.083901	0.160502	0.228051	0.165551	0.184701	0.354568	0.208901	0.122201	0.247201
(-)	E2F3	MYC	hsa-miR-195-5p	E2F3	0.309479	0	0.108917	0.248355	0.081688	0.159058	0.184364	0.142697	0.16204	0.271266	0.165021	0.120373	0.203706
(-)	E2F3	MYC	hsa-miR-34a-5p	E2F3	0.330759	0.0668404	0.209073	0.323471	0.173514	0.239494	0.264988	0.227499	0.243993	0.318335	0.248493	0.206504	0.281483
(-)	E2F3	RBBP4	HDAC1	E2F3	0.206977	0	0.132755	0.266233	0.0995664	0.151311	0.195836	0.154169	0.167105	0.2516	0.1829	0.125438	0.208772
(-)	FOXO3	TP53	MDM2	FOXO3	0.259467	0.563064	0.123534	0.259317	0.233416	0.157517	0.227392	0.220917	0.201942	0.403183	0.246367	0.195467	0.208417
(-)	FOXO3	TP53	hsa-miR-155-5p	FOXO3	0.239444	0.34567	0.0879015	0.149259	0.152344	0.125787	0.144162	0.144933	0.138294	0.251587	0.150802	0.139065	0.137523
(-)	HIF1A	JMY	TP53	HIF1A	0.228684	0.712494	0.183787	0.304507	0.315963	0.195011	0.279997	0.282861	0.252623	0.447908	0.310235	0.255487	0.249759
(-)	MAPK14	TP53	hsa-miR-125b-5p	MAPK14	0.22931	0.34567	0.1915	0.226958	0.230042	0.200952	0.221228	0.221999	0.214726	0.274953	0.2285	0.215497	0.213955
(-)	MAPK14	TP53	hsa-miR-200a-3p	MAPK14	0.215907	0.542063	0.189595	0.225529	0.277712	0.196173	0.231236	0.244282	0.223897	0.320225	0.251621	0.236942	0.210851
(-)	MAPK8	TP53	SIAH1	MAPK8	0.2225	0.34567	0.0800676	0.226717	0.146468	0.115676	0.178895	0.158832	0.151134	0.328726	0.186593	0.131072	0.171197
(-)	MYC	SP1	hsa-miR-34c-5p	MYC	0.18558	0	0.112709	0.167865	0.0845318	0.130927	0.137797	0.116964	0.128563	0.157906	0.126198	0.107729	0.149396
(-)	MYC	hsa-miR-22-3p	SP1	MYC	0.177718	0	0.133669	0.183585	0.100252	0.144681	0.153026	0.132192	0.1433	0.16118	0.141918	0.122466	0.164133
(-)	MYC	hsa-miR-29b-3p	SP1	MYC	0.189654	0	0.174719	0.214373	0.131039	0.178453	0.184559	0.163726	0.175579	0.174427	0.172706	0.154746	0.196413
(-)	MYC	hsa-miR-9-5p	NFKB1	MYC	0.196422	0.155366	0.188159	0.307786	0.179961	0.190225	0.246439	0.214483	0.217049	0.301653	0.243873	0.185093	0.249005
(-)	SMAD2	SNAI1	ZEB2	SMAD2	0.104412	0.285055	0.296876	0.30599	0.293921	0.24876	0.288665	0.285648	0.274358	0.254919	0.299955	0.27134	0.277375
(-)	SMAD3	SNAI1	ZEB2	SMAD3	0.109469	0.298854	0.309992	0.315828	0.307208	0.259862	0.299681	0.297526	0.28569	0.262912	0.311518	0.283535	0.287845
(-)	SMAD3	hsa-miR-200a-3p	ZEB1	SMAD3	0.0640825	0.495248	0.447317	0.418821	0.4593	0.351509	0.412113	0.422233	0.395285	0.334995	0.439061	0.405404	0.385165
(-)	SMAD3	hsa-miR-200b-3p	ZEB1	SMAD3	0.075536	0.701364	0.439905	0.413262	0.50527	0.348813	0.420152	0.443154	0.404039	0.387535	0.459266	0.427041	0.381038
(-)	SMAD4	SNAI1	ZEB2	SMAD4	0.113676	0.282473	0.381344	0.369341	0.356626	0.314427	0.352434	0.349255	0.338706	0.277707	0.362984	0.335527	0.341884
0	PPP2CA	PPP2R1A	PPP2R2D	PPP2CA	0.0341631	0	0.0495959	0.0371969	0.0371969	0.0457377	0.0393321	0.0393321	0.0414673	0.0209397	0.0371969	0.0414673	0.0414673
0	PPP2CA	PPP2R2A	PPP2R1B	PPP2CA	0.0343046	0	0.102814	0.0771103	0.0771103	0.0856865	0.0792544	0.0792544	0.0813984	0.0342796	0.0771103	0.0813984	0.0813984
0	PPP2CA	PPP2R2D	PPP2R1A	PPP2CA	0.0341631	0	0.0495959	0.0371969	0.0371969	0.0457377	0.0393321	0.0393321	0.0414673	0.0209397	0.0371969	0.0414673	0.0414673
(+)	AKT1	CCND1	E2F1	AKT1	0.78091	0.570368	0.0850497	0.313787	0.206379	0.259015	0.273242	0.24639	0.259549	0.609082	0.260083	0.232697	0.286401
(+)	AKT1	CDK4	E2F1	AKT1	0.746388	0.570368	0.0478058	0.285854	0.178446	0.222451	0.243152	0.2163	0.227301	0.59114	0.23215	0.200449	0.254153
(+)	AKT1	CREB1	E2F1	AKT1	0.727458	0.570368	0.0833105	0.22915	0.205075	0.244347	0.22693	0.220912	0.23073	0.511951	0.217112	0.224711	0.236749
(+)	AKT1	GSK3B	E2F1	AKT1	0.769728	0.761239	0.054726	0.291045	0.231354	0.233476	0.26173	0.246807	0.247338	0.646423	0.261199	0.232415	0.26226
(+)	AKT1	MDM2	E2F1	AKT1	0.751742	0.787762	0.129778	0.347334	0.294274	0.285269	0.318553	0.305288	0.303037	0.667321	0.320804	0.289772	0.316302
(-)	AKT1	NFKB1	E2F1	AKT1	0.788693	0.725734	0.14148	0.35611	0.287543	0.303283	0.325762	0.30862	0.312555	0.663977	0.321827	0.295413	0.329697
(+)	AKT1	RELA	SIRT1	AKT1	0.120926	0.133432	0.0604198	0.211981	0.0786729	0.0755463	0.144546	0.111218	0.110437	0.245361	0.145327	0.0771096	0.143764
(+)	APC	CTNNB1	AXIN2	APC	0.0755184	0.519482	0.161823	0.371367	0.251237	0.140247	0.283554	0.253522	0.225774	0.439206	0.311302	0.195742	0.255807
(+)	APC	CTNNB1	GSK3B	APC	0.114515	0.710352	0.159965	0.369974	0.297562	0.148603	0.296528	0.278425	0.241185	0.496208	0.333768	0.223082	0.259288
(+)	APC	E2F1	FBXO5	APC	0.665296	0.436936	0.158346	0.285426	0.227993	0.285083	0.270982	0.256624	0.270896	0.481811	0.25671	0.256538	0.285255
(+)	APC	E2F1	hsa-miR-106b-5p	APC	0.669428	0.436936	0.0881687	0.232793	0.175361	0.233483	0.218608	0.204249	0.21878	0.4653	0.204077	0.204422	0.233138
(+)	APC	E2F2	FBXO5	APC	0.178267	0	0.212725	0.32621	0.159544	0.20411	0.254019	0.212352	0.223494	0.264415	0.242877	0.181827	0.26516
(+)	APC	E2F3	FBXO5	APC	0.200388	0	0.156625	0.284135	0.117468	0.167565	0.213326	0.171659	0.184184	0.25592	0.200802	0.142517	0.22585
(+)	APC	E2F3	hsa-miR-106b-5p	APC	0.20452	0	0.0864475	0.231502	0.0648356	0.115966	0.160951	0.119285	0.132067	0.239409	0.148169	0.0904006	0.173734
(+)	AR	CCNA2	E2F4	AR	0.064752	0	0.209104	0.240162	0.156828	0.173016	0.202542	0.181709	0.185756	0.151797	0.198495	0.164922	0.206589
(+)	AR	CCNA2	E2F5	AR	0.0585502	0	0.188841	0.224964	0.141631	0.156269	0.186957	0.166124	0.169783	0.145181	0.183298	0.14895	0.190617
(+)	AR	CCND1	E2F1	AR	0.723318	0.436936	0.195543	0.396657	0.255891	0.327487	0.344173	0.308982	0.326881	0.588949	0.326274	0.291689	0.362072
(+)	AR	CCND1	E2F4	AR	0.102757	0	0.196728	0.314213	0.147546	0.173236	0.237302	0.195635	0.202058	0.241538	0.23088	0.160391	0.243724
(+)	AR	CCND1	E2F5	AR	0.0965554	0	0.176465	0.299016	0.132349	0.156488	0.221717	0.18005	0.186085	0.234922	0.215682	0.144418	0.227752
(+)	AR	MYC	E2F1	AR	0.78325	0.436936	0.221444	0.416083	0.275317	0.361896	0.367345	0.332153	0.353798	0.610407	0.3457	0.318606	0.388989
(+)	ASH2L	E2F1	TP53	ASH2L	0.849023	0.782606	0.0616908	0.212935	0.24192	0.258524	0.231578	0.238824	0.242975	0.589997	0.227427	0.250222	0.235729
(+)	ASH2L	SIN3A	TP53	ASH2L	0.226138	0.34567	0.0929584	0.153052	0.156136	0.126253	0.147124	0.147895	0.140424	0.249525	0.154594	0.141195	0.139653
(+)	ATM	CHEK1	E2F1	ATM	0.669591	0.436936	0.113586	0.168523	0.194423	0.252587	0.196014	0.202489	0.21703	0.388361	0.181473	0.223505	0.210555
(+)	ATM	CHEK2	E2F1	ATM	0.66833	0.436936	0.10174	0.159639	0.185539	0.243388	0.187051	0.193526	0.207988	0.385085	0.172589	0.214463	0.201513
(+)	ATM	RB1	E2F1	ATM	0.709654	0.436936	0.140292	0.271885	0.214453	0.282632	0.260214	0.245856	0.262901	0.488387	0.243169	0.248542	0.277259
(+)	ATR	CHEK1	E2F1	ATR	0.663753	0.436936	0.120635	0.17381	0.19971	0.256415	0.200936	0.207411	0.221587	0.388664	0.18676	0.228062	0.215112
(+)	ATR	CHEK2	E2F1	ATR	0.662492	0.436936	0.10879	0.164926	0.190826	0.247215	0.191973	0.198448	0.212546	0.385388	0.177876	0.219021	0.20607
(+)	ATR	E2F1	E2F2	ATR	0.803119	0.436936	0.161174	0.287548	0.230115	0.321661	0.281718	0.267359	0.290246	0.516974	0.258831	0.275888	0.304604
(+)	ATR	RB1	E2F1	ATR	0.703816	0.436936	0.147341	0.277172	0.21974	0.28646	0.265136	0.250778	0.267458	0.48869	0.248456	0.2531	0.281816
(+)	ATR	RB1	E2F2	ATR	0.216787	0	0.20172	0.317957	0.15129	0.205487	0.248173	0.206506	0.220055	0.271293	0.234624	0.178389	0.261722
(+)	ATR	RB1	E2F3	ATR	0.238909	0	0.14562	0.275881	0.109215	0.168942	0.20748	0.165813	0.180745	0.262799	0.192548	0.139078	0.222412
(+)	ATR	TP53	E2F1	ATR	0.849587	0.782606	0.0848016	0.230268	0.259253	0.275998	0.248947	0.256193	0.260379	0.595915	0.24476	0.267625	0.253133
(-)	AXIN2	CTNNB1	GSK3B	AXIN2	0.109036	0.710352	0.131492	0.348619	0.276207	0.125878	0.27483	0.256727	0.219145	0.48772	0.312413	0.201042	0.237248
(-)	AXIN2	CTNNB1	TCF4	AXIN2	0.065214	0.668824	0.183063	0.303964	0.304503	0.1536	0.266508	0.266643	0.228917	0.395942	0.304233	0.229052	0.228782
(+)	AXIN2	GSK3B	CTNNB1	AXIN2	0.109036	0.710352	0.131492	0.348619	0.276207	0.125878	0.27483	0.256727	0.219145	0.48772	0.312413	0.201042	0.237248
(+)	AXIN2	GSK3B	E2F1	AXIN2	0.703735	0.627806	0.0788614	0.309146	0.216098	0.23508	0.267367	0.244105	0.248851	0.602601	0.262622	0.225589	0.272113
(+)	BCL2	TP53	MYBL2	BCL2	0.274048	0.34567	0.134074	0.267222	0.186973	0.169067	0.222621	0.202559	0.198083	0.355115	0.227098	0.17802	0.218145
(+)	BCL2	TP53	PMAIP1	BCL2	0.267205	0.34567	0.0925984	0.236115	0.155866	0.13625	0.191087	0.171025	0.16612	0.343035	0.195991	0.146058	0.186183
(+)	BCL2	TP53	hsa-miR-125b-5p	BCL2	0.278763	0.34567	0.174018	0.29718	0.216931	0.200204	0.252874	0.232812	0.22863	0.366279	0.257056	0.208568	0.248692
(+)	BCL2	TP53	hsa-miR-192-5p	BCL2	0.266763	0.34567	0.0678342	0.217542	0.137293	0.117566	0.172486	0.152424	0.147492	0.336733	0.177418	0.12743	0.167554
(+)	BCL2	TP53	hsa-miR-200b-3p	BCL2	0.276814	0.74818	0.164701	0.290192	0.310571	0.192729	0.270921	0.276016	0.246555	0.46409	0.300381	0.25165	0.241461
(+)	BCL2	TP53	hsa-miR-200c-3p	BCL2	0.273829	0.528525	0.104401	0.244967	0.210432	0.146758	0.211781	0.203147	0.187229	0.393355	0.227699	0.178595	0.195862
(+)	BCL2	TP53	hsa-miR-34a-5p	BCL2	0.290462	0.41251	0.167989	0.292659	0.22912	0.198608	0.253261	0.237376	0.229748	0.384407	0.260889	0.213864	0.245633
(+)	BCL2	TP53	hsa-miR-34c-5p	BCL2	0.268072	0.34567	0.0678342	0.217542	0.137293	0.117894	0.172568	0.152506	0.147656	0.337061	0.177418	0.127593	0.167718
(+)	BIRC2	BIRC3	TRAF1	BIRC2	0.0380097	0	0.180295	0.385221	0.135221	0.144724	0.262597	0.200097	0.202473	0.304576	0.260221	0.139973	0.264973
(-)	BIRC2	E2F1	NFKB1	BIRC2	0.726996	0.592302	0.194713	0.396035	0.29411	0.327784	0.353491	0.32801	0.336428	0.628503	0.345073	0.310947	0.361909
(+)	BMI1	CDKN2A	E2F1	BMI1	0.711485	0.635172	0.183485	0.30428	0.296406	0.315485	0.305113	0.303145	0.307914	0.549202	0.300343	0.305946	0.309883
(+)	BRCA1	E2F1	KPNA2	BRCA1	0.671958	0.436936	0.140815	0.188945	0.214846	0.273601	0.216584	0.223059	0.237748	0.395761	0.201895	0.244223	0.231273
(+)	BRCA1	E2F1	RBBP8	BRCA1	0.665066	0.436936	0.0974253	0.156402	0.182303	0.239336	0.183611	0.190086	0.204344	0.38319	0.169353	0.210819	0.197869
(+)	BRCA1	E2F1	SP1	BRCA1	0.716078	0.436936	0.104296	0.161555	0.187456	0.257241	0.191952	0.198427	0.215873	0.397661	0.174506	0.222349	0.209398
(+)	BRD7	TP53	E2F1	BRD7	0.846777	0.782606	0.0592233	0.211084	0.240069	0.256112	0.229587	0.236833	0.240844	0.588818	0.225577	0.24809	0.233598
(+)	CASP3	CCNE1	E2F1	CASP3	0.69812	0.661532	0.0865568	0.314918	0.230301	0.239448	0.274896	0.253742	0.256028	0.611552	0.272609	0.234874	0.277183
(+)	CCNA2	CDK2	CDKN1B	CCNA2	0.0929874	0	0.0904739	0.234522	0.0678554	0.0911023	0.157	0.115334	0.121146	0.212532	0.151189	0.0794789	0.162812
(+)	CCNA2	CDK2	E2F1	CCNA2	0.715145	0.436936	0.119552	0.256331	0.198898	0.26845	0.245003	0.230644	0.248032	0.484575	0.227614	0.233674	0.262391
(+)	CCNA2	E2F1	CDKN1B	CCNA2	0.684711	0.436936	0.099859	0.241561	0.184128	0.246072	0.228331	0.213972	0.229458	0.472043	0.212845	0.2151	0.243816
(+)	CCNA2	E2F4	SKP2	CCNA2	0.0687874	0.115681	0.138435	0.187159	0.132746	0.121023	0.157022	0.143419	0.140488	0.164059	0.159953	0.126885	0.154091
(+)	CCNA2	E2F5	SKP2	CCNA2	0.0625856	0.115681	0.118172	0.171962	0.117549	0.104275	0.141437	0.127834	0.124515	0.157443	0.144756	0.110912	0.138119
(+)	CCNA2	RB1	CDKN1B	CCNA2	0.0983795	0	0.140405	0.27197	0.105304	0.129898	0.194786	0.153119	0.159268	0.226363	0.188637	0.117601	0.200934
(+)	CCNA2	RB1	E2F1	CCNA2	0.720537	0.436936	0.169483	0.293779	0.236346	0.307247	0.282788	0.26843	0.286155	0.498406	0.265063	0.271796	0.300513
(+)	CCNA2	RB1	E2F2	CCNA2	0.233508	0	0.223862	0.334564	0.167897	0.226274	0.265824	0.224158	0.238752	0.281009	0.25123	0.197085	0.280419
(+)	CCNA2	RB1	E2F3	CCNA2	0.255629	0	0.167762	0.292488	0.125821	0.189729	0.225132	0.183465	0.199442	0.272514	0.209155	0.157775	0.241108
(+)	CCNA2	RBL1	SKP2	CCNA2	0.06013	0.115681	0.166713	0.208368	0.153955	0.140067	0.177689	0.164086	0.160614	0.168964	0.181161	0.147011	0.174217
(+)	CCNA2	RBL2	SKP2	CCNA2	0.0570732	0.115681	0.142757	0.190401	0.135988	0.121336	0.159531	0.145928	0.142265	0.162211	0.163194	0.128662	0.155868
(+)	CCNB1	CDK2	CDK1	CCNB1	0.0877375	0	0.11476	0.169403	0.0860698	0.108004	0.13322	0.112387	0.11787	0.133958	0.127736	0.097037	0.138704
(+)	CCNB1	CDK2	E2F1	CCNB1	0.713583	0.436936	0.0938543	0.237057	0.179625	0.248787	0.225632	0.211273	0.228564	0.47776	0.208341	0.214206	0.242922
(+)	CCNB2	CDK2	E2F1	CCNB2	0.69484	0.436936	0.126057	0.261209	0.203777	0.268253	0.248612	0.234254	0.250373	0.481125	0.232493	0.236015	0.264731
(+)	CCND1	CDK2	CDKN1B	CCND1	0.130993	0	0.0780979	0.308573	0.0585734	0.0913216	0.19176	0.12926	0.137447	0.302273	0.183573	0.0749475	0.199947
(+)	CCND1	CDK2	E2F1	CCND1	0.75315	0.436936	0.107176	0.330382	0.189616	0.26867	0.279762	0.244571	0.264334	0.574316	0.259999	0.229143	0.299526
(+)	CCND1	E2F1	CDC25A	CCND1	0.721479	0.436936	0.10448	0.245026	0.187594	0.25873	0.234094	0.219736	0.23752	0.48239	0.21631	0.223162	0.251878
(+)	CCND1	E2F1	E2F2	CCND1	0.857845	0.436936	0.170941	0.378205	0.237439	0.342667	0.334129	0.298938	0.325245	0.61643	0.307822	0.290053	0.360436
(+)	CCND1	E2F1	MDM2	CCND1	0.735929	0.65433	0.18238	0.386785	0.300368	0.320767	0.348676	0.327072	0.332172	0.64316	0.343576	0.310567	0.353776
(+)	CCND1	E2F1	SP1	CCND1	0.757177	0.436936	0.118632	0.25564	0.198208	0.278268	0.246939	0.232581	0.252596	0.494853	0.226924	0.238238	0.266954
(+)	CCND1	RB1	CDKN1B	CCND1	0.136385	0	0.128029	0.346022	0.0960216	0.130118	0.229546	0.167046	0.17557	0.316103	0.221022	0.11307	0.23807
(+)	CCND1	RB1	E2F1	CCND1	0.758542	0.436936	0.157107	0.36783	0.227064	0.307466	0.317548	0.282356	0.302457	0.588146	0.297447	0.267265	0.337648
(+)	CCND1	RB1	E2F2	CCND1	0.271513	0	0.211486	0.408615	0.158615	0.226493	0.300584	0.238084	0.255054	0.37075	0.283615	0.192554	0.317554
(+)	CCND1	RB1	E2F3	CCND1	0.293635	0	0.155386	0.366539	0.116539	0.189948	0.259892	0.197392	0.215744	0.362255	0.241539	0.153244	0.278244
(+)	CCND3	CDK4	E2F1	CCND3	0.675717	0.436936	0.0763839	0.223955	0.166522	0.226217	0.210162	0.195804	0.210728	0.463926	0.195238	0.19637	0.225086
(+)	CCNE1	CDK2	CDKN1B	CCNE1	0.1036	0	0.0314097	0.273557	0.0235572	0.0494573	0.155032	0.0925323	0.0990073	0.283752	0.148557	0.0365073	0.161507
(+)	CCNE1	CDK2	E2F1	CCNE1	0.725757	0.436936	0.0604879	0.295366	0.1546	0.226805	0.243034	0.207843	0.225894	0.555795	0.224983	0.190703	0.261086
(+)	CCNE1	E2F1	E2F2	CCNE1	0.830452	0.436936	0.124252	0.343189	0.202423	0.300802	0.297401	0.26221	0.286804	0.59791	0.272806	0.251613	0.321996
(+)	CCNE1	RB1	CDKN1B	CCNE1	0.108992	0	0.0813406	0.311005	0.0610054	0.0882535	0.192817	0.130317	0.137129	0.297583	0.186005	0.0746295	0.199629
(+)	CCNE1	RB1	E2F1	CCNE1	0.73115	0.436936	0.110419	0.332814	0.192048	0.265602	0.280819	0.245628	0.264016	0.569626	0.262431	0.228825	0.299208
(+)	CCNE1	RB1	E2F2	CCNE1	0.244121	0	0.164798	0.373599	0.123599	0.184629	0.263856	0.201356	0.216614	0.35223	0.248599	0.154114	0.279114
(+)	CCNE1	RB1	E2F3	CCNE1	0.266242	0	0.108698	0.331523	0.0815232	0.148084	0.223163	0.160663	0.177304	0.343735	0.206523	0.114804	0.239804
(+)	CCNE2	CDK2	E2F1	CCNE2	0.708246	0.436936	0.074888	0.306166	0.1654	0.233228	0.25274	0.217548	0.234505	0.555018	0.235783	0.199314	0.269697
(+)	CDC20	E2F1	FBXO5	CDC20	0.662528	0.436936	0.242413	0.265143	0.291044	0.347442	0.292193	0.298668	0.312768	0.418803	0.278093	0.319243	0.306292
(+)	CDC25A	CDK2	E2F1	CDC25A	0.709532	0.436936	0.0740045	0.22217	0.164737	0.232886	0.210491	0.196133	0.21317	0.471785	0.193454	0.198812	0.227528
(+)	CDC25A	CDK4	E2F1	CDC25A	0.686957	0.436936	0.0672358	0.217094	0.159661	0.222166	0.204003	0.189645	0.205272	0.464449	0.188377	0.190913	0.21963
(+)	CDC6	CDK2	CDT1	CDC6	0.0862995	0	0.148382	0.19462	0.111287	0.132862	0.158347	0.137514	0.142908	0.142004	0.152953	0.122074	0.163741
(+)	CDC6	CDK2	E2F1	CDC6	0.719486	0.436936	0.134933	0.267866	0.210434	0.281071	0.256809	0.242451	0.260111	0.489505	0.23915	0.245752	0.274469
(+)	CDC6	CDK2	E2F4	CDC6	0.0989247	0	0.136118	0.185422	0.102089	0.12682	0.149938	0.129105	0.135287	0.142094	0.143755	0.114454	0.156121
(+)	CDK1	RB1	E2F1	CDK1	0.712473	0.436936	0.156922	0.284358	0.226926	0.29581	0.272863	0.258505	0.275726	0.493249	0.255642	0.261368	0.290084
(+)	CDK1	RB1	E2F2	CDK1	0.225444	0	0.211302	0.325143	0.158476	0.214837	0.2559	0.214233	0.228323	0.275853	0.24181	0.186657	0.26999
(+)	CDK1	RB1	E2F3	CDK1	0.247566	0	0.155201	0.283067	0.116401	0.178292	0.215207	0.17354	0.189013	0.267358	0.199734	0.147346	0.23068
(+)	CDK2	CDKN1B	CDK4	CDK2	0.0964702	0	0.0408539	0.28064	0.0306404	0.054758	0.16167	0.0991698	0.105199	0.284331	0.15564	0.0426992	0.167699
(+)	CDK2	E2F4	SKP2	CDK2	0.0948457	0.115681	0.0955834	0.238354	0.100608	0.095399	0.168179	0.133742	0.13244	0.243194	0.169481	0.0980034	0.166877
(+)	CDK2	E2F5	SKP2	CDK2	0.0886438	0.115681	0.0753205	0.223157	0.0854107	0.0786513	0.152594	0.118157	0.116468	0.236578	0.154284	0.082031	0.150904
(+)	CDK2	RB1	CDKN1B	CDK2	0.124438	0	0.0975535	0.323165	0.0731651	0.104275	0.205942	0.143442	0.15122	0.305498	0.198165	0.0887198	0.21372
(+)	CDK2	SKP2	CDKN1A	CDK2	0.142166	0.345388	0.0840316	0.313024	0.149371	0.0985652	0.218496	0.177583	0.164881	0.392896	0.231197	0.123968	0.205794
(+)	CDK2	SKP2	CDKN1B	CDK2	0.0932495	0.115681	0.06532	0.29899	0.0779104	0.0723024	0.187048	0.131778	0.130376	0.318563	0.18845	0.0751064	0.185646
(+)	CDK4	E2F1	MYC	CDK4	0.790506	0.436936	0.126308	0.344731	0.203965	0.292358	0.296446	0.261255	0.283353	0.588438	0.274348	0.248162	0.318545
(+)	CDK4	RB1	CDKN1B	CDK4	0.101862	0	0.0907848	0.318089	0.0680886	0.0935542	0.199455	0.136955	0.143321	0.298162	0.193089	0.0808214	0.205821
(+)	CDKN1A	JUN	TP53	CDKN1A	0.286796	0.575377	0.195534	0.39665	0.290495	0.218349	0.325536	0.298997	0.280961	0.514427	0.343572	0.254422	0.3075
(+)	CDKN2A	E2F1	SIVA1	CDKN2A	0.70191	0.635172	0.102028	0.243188	0.235314	0.251999	0.243422	0.241454	0.245625	0.526444	0.239251	0.243656	0.247593
(+)	CDKN2A	E2F1	TP53	CDKN2A	0.899449	0.980842	0.103664	0.327748	0.322958	0.30261	0.320266	0.319069	0.313982	0.745989	0.325353	0.312784	0.315179
(+)	CDKN2A	E2F1	ZEB1	CDKN2A	0.730037	0.635172	0.405888	0.471083	0.463209	0.486925	0.473075	0.471106	0.477035	0.609441	0.467146	0.475067	0.479004
(+)	CDKN2A	HNRNPD	E2F1	CDKN2A	0.702215	0.635172	0.125224	0.260585	0.252711	0.269472	0.260838	0.25887	0.26306	0.532319	0.256648	0.261091	0.265028
(+)	CDKN2A	MDM2	MYC	CDKN2A	0.211219	0.41563	0.238468	0.428851	0.282758	0.231656	0.343029	0.306506	0.29373	0.466329	0.355804	0.257207	0.330253
(+)	CENPA	NPM1	E2F1	CENPA	0.653019	0.436936	0.161364	0.204357	0.230257	0.284278	0.230812	0.237287	0.250792	0.396163	0.217307	0.257268	0.244317
(+)	CHEK1	E2F1	E2F2	CHEK1	0.811227	0.436936	0.16369	0.289434	0.232002	0.325575	0.284111	0.269753	0.293146	0.51963	0.260718	0.278788	0.307505
(+)	CHEK1	E2F1	MDM2	CHEK1	0.689311	0.65433	0.17513	0.298014	0.29493	0.303675	0.298658	0.297887	0.300074	0.546359	0.296472	0.299303	0.300845
(+)	CHEK1	RB1	E2F1	CHEK1	0.711924	0.436936	0.149857	0.279059	0.221627	0.290374	0.26753	0.253172	0.270358	0.491346	0.250343	0.256	0.284717
(+)	CHEK1	RB1	E2F2	CHEK1	0.224895	0	0.204236	0.319844	0.153177	0.209401	0.250566	0.2089	0.222956	0.27395	0.236511	0.181289	0.264622
(+)	CHEK1	RB1	E2F3	CHEK1	0.247017	0	0.148136	0.277768	0.111102	0.172856	0.209874	0.168207	0.183646	0.265455	0.194435	0.141979	0.225312
(+)	CHEK1	TP53	E2F1	CHEK1	0.857695	0.782606	0.0873175	0.232155	0.26114	0.279912	0.25134	0.258586	0.26328	0.598571	0.246647	0.270526	0.256033
(+)	CHEK2	E2F1	E2F2	CHEK2	0.809966	0.436936	0.151845	0.28055	0.223118	0.316375	0.275148	0.26079	0.284105	0.516353	0.251834	0.269746	0.298463
(+)	CHEK2	E2F1	MDM2	CHEK2	0.68805	0.65433	0.163284	0.28913	0.286046	0.294476	0.289695	0.288924	0.291032	0.543083	0.287588	0.290261	0.291803
(+)	CHEK2	RB1	E2F1	CHEK2	0.710663	0.436936	0.138011	0.270175	0.212743	0.281174	0.258567	0.244209	0.261317	0.488069	0.241459	0.246958	0.275675
(+)	CHEK2	RB1	E2F2	CHEK2	0.223634	0	0.192391	0.31096	0.144293	0.200202	0.241604	0.199937	0.213914	0.270673	0.227626	0.172247	0.255581
(+)	CHEK2	RB1	E2F3	CHEK2	0.245756	0	0.13629	0.268884	0.102218	0.163657	0.200911	0.159244	0.174604	0.262178	0.185551	0.132937	0.21627
(+)	CHEK2	TP53	E2F1	CHEK2	0.856434	0.782606	0.075472	0.223271	0.252256	0.270713	0.242377	0.249624	0.254238	0.595295	0.237763	0.261484	0.246992
(+)	CREBBP	E2F1	KAT2B	CREBBP	0.660078	0.436936	0.0693345	0.218668	0.161235	0.21702	0.203898	0.189539	0.203486	0.458254	0.189951	0.189128	0.217844
(+)	CSNK1A1	TP53	hsa-miR-155-5p	CSNK1A1	0.216652	0.34567	0.0849449	0.147042	0.150126	0.117872	0.14052	0.141292	0.133228	0.24515	0.148584	0.133999	0.132457
(+)	DDX5	YWHAQ	E2F1	DDX5	0.661529	0.436936	0.0681351	0.134435	0.160335	0.216484	0.161422	0.167897	0.181934	0.374983	0.147385	0.188409	0.175459
(+)	DNMT1	EED	EZH2	DNMT1	0.0474387	0.132916	0.0805294	0.0603971	0.093626	0.0722567	0.0716692	0.0799764	0.0746341	0.0652209	0.0770115	0.0829413	0.0663269
(+)	E2F1	E2F2	KPNA2	E2F1	0.805805	0.436936	0.188441	0.307997	0.250565	0.342782	0.302335	0.287977	0.311031	0.524462	0.279281	0.296673	0.325389
(+)	E2F1	E2F2	MAP3K5	E2F1	0.815313	0.436936	0.193584	0.311855	0.254422	0.349016	0.306787	0.292429	0.316078	0.528125	0.283139	0.301719	0.330436
(+)	E2F1	E2F2	MYC	E2F1	0.917776	0.436936	0.196842	0.397631	0.256865	0.377075	0.357301	0.322109	0.352162	0.637888	0.327248	0.31697	0.387353
(+)	E2F1	E2F6	MYC	E2F1	0.77708	0.436936	0.11814	0.255272	0.197839	0.282875	0.247815	0.233457	0.254716	0.499706	0.226556	0.240357	0.269074
(+)	E2F1	E2F7	MYC	E2F1	0.766699	0.436936	0.114837	0.252794	0.195362	0.277802	0.244688	0.23033	0.25094	0.496285	0.224078	0.236582	0.265298
(+)	E2F1	ELF4	MDM2	E2F1	0.682507	0.65433	0.19209	0.310734	0.30765	0.314694	0.310953	0.310182	0.311943	0.548899	0.309192	0.311172	0.312714
(+)	E2F1	EZH2	SIRT1	E2F1	0.690835	0.569852	0.122011	0.174841	0.233971	0.264217	0.211968	0.22675	0.234311	0.429008	0.204406	0.249094	0.219529
(+)	E2F1	FBXO5	FZR1	E2F1	0.654054	0.436936	0.117713	0.171618	0.197519	0.251798	0.198138	0.204613	0.218183	0.385509	0.184568	0.224658	0.211708
(+)	E2F1	FN1	FLT4	E2F1	0.673892	0.513891	0.284794	0.380262	0.342068	0.382068	0.371165	0.361617	0.371617	0.534811	0.361165	0.362068	0.381165
(+)	E2F1	FN1	KPNA2	E2F1	0.663974	0.513891	0.179826	0.301536	0.263343	0.300863	0.29182	0.282271	0.291651	0.50609	0.28244	0.282103	0.3012
(+)	E2F1	FOXO3	TP53	E2F1	0.868412	0.782606	0.057715	0.209953	0.238938	0.260389	0.229808	0.237054	0.242417	0.59385	0.224445	0.249663	0.235171
(+)	E2F1	HIC1	SIRT1	E2F1	0.675663	0.436936	0.116915	0.17102	0.19692	0.256602	0.19889	0.205366	0.220286	0.390712	0.18397	0.226761	0.213811
(+)	E2F1	JMY	TP53	E2F1	0.847061	0.782606	0.108425	0.247986	0.276971	0.293084	0.266507	0.273753	0.277781	0.60119	0.262478	0.285027	0.270535
(+)	E2F1	KAT2B	EP300	E2F1	0.678197	0.436936	0.121434	0.257742	0.20031	0.260625	0.244105	0.229747	0.244826	0.475809	0.229026	0.230467	0.259184
(+)	E2F1	KAT2B	TP53	E2F1	0.852725	0.782606	0.0616936	0.212937	0.241922	0.259452	0.231812	0.239058	0.24344	0.590923	0.227429	0.250687	0.236194
(+)	E2F1	KDR	FLT4	E2F1	0.678906	0.436936	0.259229	0.277755	0.303656	0.364148	0.305828	0.312304	0.327427	0.427101	0.290705	0.333902	0.320952
(+)	E2F1	KIAA1524	MYC	E2F1	0.773583	0.436936	0.205068	0.320468	0.263035	0.347197	0.312792	0.298434	0.319474	0.520564	0.291752	0.305116	0.333832
(+)	E2F1	KIAA1524	PPP2R1A	E2F1	0.666165	0.436936	0.172749	0.212895	0.238796	0.296103	0.240172	0.246648	0.260974	0.402296	0.225846	0.26745	0.254499
(+)	E2F1	KIAA1524	PPP2R1B	E2F1	0.663386	0.436936	0.20953	0.240481	0.266382	0.322994	0.267585	0.27406	0.288213	0.410796	0.253431	0.294688	0.281738
(+)	E2F1	KIAA1524	PPP2R2A	E2F1	0.6663	0.436936	0.14269	0.190351	0.216252	0.273593	0.217637	0.224112	0.238447	0.394815	0.203301	0.244922	0.231972
(+)	E2F1	KIAA1524	PPP2R2B	E2F1	0.661249	0.436936	0.466972	0.433562	0.459463	0.515541	0.460532	0.467007	0.481027	0.474623	0.446513	0.487502	0.474552
(+)	E2F1	KIAA1524	PPP2R2C	E2F1	0.661988	0.436936	0.418672	0.397338	0.423238	0.479501	0.424354	0.430829	0.444895	0.462732	0.410288	0.45137	0.438419
(+)	E2F1	KIAA1524	PPP2R2D	E2F1	0.663379	0.436936	0.126253	0.178023	0.203924	0.260535	0.205126	0.211602	0.225754	0.389976	0.190974	0.23223	0.219279
(+)	E2F1	KIAA1524	PPP2R4	E2F1	0.660561	0.436936	0.168556	0.209751	0.235651	0.291558	0.236678	0.243153	0.257129	0.399847	0.222701	0.263604	0.250654
(+)	E2F1	KPNA2	E2F2	E2F1	0.805805	0.436936	0.188441	0.307997	0.250565	0.342782	0.302335	0.287977	0.311031	0.524462	0.279281	0.296673	0.325389
(+)	E2F1	KPNA2	E2F3	E2F1	0.827926	0.436936	0.13234	0.265922	0.208489	0.306237	0.261642	0.247284	0.271721	0.515967	0.237205	0.257363	0.286079
(+)	E2F1	KPNA2	MYC	E2F1	0.772988	0.436936	0.181052	0.302456	0.245023	0.329036	0.294743	0.280385	0.301388	0.514411	0.27374	0.28703	0.315746
(+)	E2F1	MDM2	MYC	E2F1	0.79586	0.65433	0.208281	0.406211	0.319793	0.355176	0.371848	0.350243	0.359089	0.664618	0.363002	0.337485	0.380693
(+)	E2F1	MDM2	TP53	E2F1	0.875145	1	0.139296	0.354472	0.354472	0.323259	0.346669	0.346669	0.338865	0.75361	0.354472	0.338865	0.338865
(+)	E2F1	MDM4	TP53	E2F1	0.846545	0.782606	0.159291	0.286135	0.31512	0.331104	0.304623	0.31187	0.315866	0.613777	0.300627	0.323112	0.30862
(+)	E2F1	MYC	KPNA2	E2F1	0.772988	0.436936	0.181052	0.302456	0.245023	0.329036	0.294743	0.280385	0.301388	0.514411	0.27374	0.28703	0.315746
(+)	E2F1	MYC	SP1	E2F1	0.817109	0.436936	0.144533	0.275066	0.217634	0.312677	0.270111	0.255753	0.279513	0.516311	0.24635	0.265155	0.293872
(-)	E2F1	NFKB1	MYC	E2F1	0.832811	0.592302	0.219982	0.414987	0.313062	0.37319	0.379056	0.353575	0.368607	0.661274	0.364025	0.343126	0.394088
(+)	E2F1	PPP1R13B	PPP1CA	E2F1	0.656665	0.436936	0.138287	0.187049	0.212949	0.267882	0.213732	0.220207	0.23394	0.391305	0.199999	0.240416	0.227465
(+)	E2F1	PPP1R13B	PPP1CC	E2F1	0.655113	0.436936	0.135468	0.184935	0.210835	0.26538	0.211521	0.217996	0.231632	0.390213	0.197885	0.238107	0.225157
(+)	E2F1	PPP1R13B	TP53	E2F1	0.849537	0.782606	0.113615	0.251878	0.280863	0.297596	0.270554	0.2778	0.281983	0.603106	0.266371	0.289229	0.274737
(+)	E2F1	PRKAA2	E2F2	E2F1	0.798914	0.436936	0.162507	0.288547	0.231115	0.321609	0.282455	0.268096	0.29072	0.516256	0.259831	0.276362	0.305078
(+)	E2F1	PRKAA2	E2F3	E2F1	0.821036	0.436936	0.106407	0.246472	0.189039	0.285064	0.241762	0.227404	0.25141	0.507761	0.217755	0.237052	0.265768
(+)	E2F1	PTPN1	GSK3B	E2F1	0.699243	0.627806	0.0639458	0.214626	0.204911	0.22277	0.214233	0.211805	0.216269	0.514416	0.209769	0.213841	0.218698
(+)	E2F1	RB1	HDAC1	E2F1	0.720459	0.436936	0.159068	0.369301	0.228535	0.299415	0.316638	0.281447	0.299167	0.579116	0.298918	0.263975	0.334358
(+)	E2F1	RB1	NCOA6	E2F1	0.700337	0.436936	0.140532	0.272065	0.214633	0.280483	0.259812	0.245454	0.261916	0.486118	0.243349	0.247558	0.276274
(+)	E2F1	RBL1	SKP2	E2F1	0.677912	0.552618	0.133246	0.266601	0.238089	0.269413	0.260176	0.253048	0.260879	0.507611	0.252345	0.253751	0.268007
(+)	E2F1	SIAH1	XIAP	E2F1	0.668279	0.436936	0.0741663	0.222291	0.164859	0.222695	0.208034	0.193676	0.208135	0.461512	0.193575	0.193777	0.222493
(+)	E2F1	SP1	MYBL2	E2F1	0.711401	0.436936	0.131958	0.182302	0.208202	0.276819	0.212406	0.218881	0.236035	0.403407	0.195252	0.24251	0.22956
(+)	E2F1	SP1	MYC	E2F1	0.817109	0.436936	0.144533	0.275066	0.217634	0.312677	0.270111	0.255753	0.279513	0.516311	0.24635	0.265155	0.293872
(+)	E2F1	SP1	TP53	E2F1	0.896394	0.782606	0.075548	0.223328	0.252313	0.280759	0.244932	0.252178	0.25929	0.605304	0.23782	0.266536	0.252044
(+)	E2F1	TP53	MDM2	E2F1	0.875145	1	0.139296	0.354472	0.354472	0.323259	0.346669	0.346669	0.338865	0.75361	0.354472	0.338865	0.338865
(+)	E2F1	TP53BP2	PPP1CA	E2F1	0.655228	0.436936	0.0805851	0.143772	0.169673	0.224246	0.170366	0.176841	0.190484	0.376521	0.156722	0.196959	0.184009
(+)	E2F1	TP53BP2	PPP1CC	E2F1	0.653676	0.436936	0.0777661	0.141658	0.167559	0.221744	0.168154	0.17463	0.188176	0.375428	0.154608	0.194651	0.181701
(+)	E2F1	TP53BP2	TP53	E2F1	0.8481	0.782606	0.0559132	0.208602	0.237586	0.25396	0.227187	0.234434	0.238527	0.588322	0.223094	0.245773	0.231281
(+)	E2F1	TUBG1	RB1	E2F1	0.700215	0.436936	0.113657	0.251909	0.194477	0.260296	0.239648	0.22529	0.241745	0.479369	0.223193	0.227386	0.256103
(+)	E2F1	VEGFC	FLT4	E2F1	0.66407	0.436936	0.234403	0.342469	0.285036	0.34182	0.327948	0.31359	0.327786	0.500519	0.313753	0.313428	0.342144
(+)	E2F1	hsa-let-7a-5p	HMGA1	E2F1	0.663821	0.436936	0.223052	0.250622	0.276523	0.333244	0.277753	0.284228	0.298409	0.414286	0.263573	0.304884	0.291933
(+)	E2F1	hsa-let-7a-5p	HMGA2	E2F1	0.665039	0.436936	0.309958	0.315801	0.341702	0.398728	0.343008	0.349483	0.36374	0.436316	0.328752	0.370215	0.357265
(+)	E2F1	hsa-miR-106a-5p	RB1	E2F1	0.70429	0.436936	0.104193	0.244812	0.187379	0.254217	0.232805	0.218447	0.235156	0.478022	0.216095	0.220798	0.249514
(+)	E2F1	hsa-miR-106b-5p	RB1	E2F1	0.707573	0.436936	0.107617	0.24738	0.189947	0.257606	0.235578	0.22122	0.238135	0.479698	0.218663	0.223776	0.252493
(+)	E2F1	hsa-miR-106b-5p	RBL1	E2F1	0.664686	0.436936	0.0965342	0.155734	0.181635	0.238572	0.182919	0.189394	0.203628	0.382872	0.168684	0.210103	0.197153
(+)	E2F1	hsa-miR-16-5p	HMGA1	E2F1	0.668298	0.436936	0.223052	0.250622	0.276523	0.334364	0.278033	0.284508	0.298968	0.415405	0.263573	0.305443	0.292493
(+)	E2F1	hsa-miR-17-5p	RB1	E2F1	0.712626	0.436936	0.166203	0.291319	0.233887	0.302809	0.279834	0.265475	0.282706	0.495608	0.262603	0.268348	0.297064
(+)	E2F1	hsa-miR-17-5p	RBL1	E2F1	0.669739	0.436936	0.15512	0.199674	0.225574	0.283775	0.227174	0.233649	0.2482	0.398782	0.212624	0.254675	0.241724
(+)	E2F1	hsa-miR-20a-5p	RB1	E2F1	0.708945	0.436936	0.166203	0.291319	0.233887	0.301889	0.279603	0.265245	0.282246	0.494688	0.262603	0.267888	0.296604
(+)	E2F1	hsa-miR-20a-5p	RBL1	E2F1	0.666058	0.436936	0.15512	0.199674	0.225574	0.282855	0.226944	0.233419	0.247739	0.397862	0.212624	0.254215	0.241264
(+)	E2F1	hsa-miR-25-3p	EZH2	E2F1	0.672058	0.677587	0.0838032	0.146186	0.232249	0.230867	0.188872	0.210388	0.210042	0.441696	0.189218	0.231558	0.188526
(+)	E2F1	hsa-miR-449a	HDAC1	E2F1	0.674092	0.436936	0.0866983	0.23169	0.174258	0.233547	0.217796	0.203438	0.21826	0.466098	0.202974	0.203902	0.232619
(+)	E2F1	hsa-miR-449a	SIRT1	E2F1	0.674903	0.436936	0.0804552	0.143675	0.169575	0.229067	0.171498	0.177973	0.192846	0.381407	0.156625	0.199321	0.186371
(+)	E2F1	hsa-miR-449b-5p	HDAC1	E2F1	0.669855	0.436936	0.0866983	0.23169	0.174258	0.232488	0.217531	0.203173	0.217731	0.465039	0.202974	0.203373	0.232089
(+)	E2F1	hsa-miR-449b-5p	SIRT1	E2F1	0.670666	0.436936	0.0804552	0.143675	0.169575	0.228008	0.171233	0.177708	0.192316	0.380348	0.156625	0.198792	0.185841
(+)	E2F2	KPNA2	E2F3	E2F2	0.340898	0	0.186719	0.306706	0.14004	0.225264	0.244679	0.203012	0.224318	0.298571	0.223373	0.182652	0.265985
(+)	E2F2	MYC	KPNA2	E2F2	0.285959	0	0.235432	0.343241	0.176574	0.248064	0.27778	0.236113	0.253985	0.297014	0.259907	0.212319	0.295652
(+)	E2F2	TUBG1	RB1	E2F2	0.213186	0	0.168036	0.292694	0.126027	0.179324	0.222685	0.181018	0.194342	0.261972	0.209361	0.152675	0.236009
(+)	E2F3	MYC	KPNA2	E2F3	0.308081	0	0.179331	0.301165	0.134498	0.211519	0.237087	0.19542	0.214675	0.28852	0.217832	0.173009	0.256342
(+)	E2F3	TUBG1	RB1	E2F3	0.235307	0	0.111936	0.250618	0.0839517	0.142779	0.181992	0.140325	0.155032	0.253477	0.167285	0.113365	0.196698
(+)	E2F3	hsa-miR-106b-5p	RB1	E2F3	0.242665	0	0.105896	0.246089	0.0794219	0.140088	0.177922	0.136255	0.151422	0.253807	0.162755	0.109755	0.193088
(+)	EGLN1	HIF1A	SIAH1	EGLN1	0.0371173	0.366824	0.148036	0.277693	0.202733	0.120306	0.219606	0.200866	0.18026	0.304661	0.240213	0.161519	0.199
(+)	EGLN3	HIF1A	SIAH1	EGLN3	0.0385442	0.366824	0.372515	0.446053	0.371093	0.289023	0.388055	0.369315	0.348798	0.361138	0.408573	0.330058	0.367538
(+)	ELF4	MDM2	TP53	ELF4	0.241947	0.563064	0.170096	0.294239	0.268338	0.188059	0.261219	0.254744	0.234674	0.410443	0.281289	0.228199	0.241149
(+)	GLI1	SNAI1	LEF1	GLI1	0.106779	0.52391	0.269531	0.368815	0.333126	0.228843	0.3249	0.315978	0.289907	0.391722	0.350971	0.280985	0.298829
(+)	GLI2	SNAI1	LEF1	GLI2	0.101074	0.412738	0.36967	0.443919	0.380437	0.302521	0.392699	0.376828	0.357349	0.387537	0.412178	0.341479	0.37322
(+)	GSK3B	MYC	hsa-miR-26a-5p	GSK3B	0.181083	0.19087	0.101405	0.24272	0.123771	0.121324	0.182634	0.152897	0.152285	0.285006	0.183246	0.122548	0.182022
(+)	HDAC1	SIN3A	PA2G4	HDAC1	0.0620507	0	0.171004	0.211586	0.128253	0.143765	0.173798	0.152964	0.156842	0.141597	0.169919	0.136009	0.177676
(+)	HDAC1	TP53	RB1	HDAC1	0.279898	0.34567	0.137074	0.352806	0.189223	0.17278	0.266904	0.226008	0.221897	0.440661	0.271014	0.181002	0.262793
(+)	HIC1	SIRT1	TP53	HIC1	0.235103	0.34567	0.0949214	0.154524	0.157609	0.129967	0.149156	0.149927	0.143017	0.252257	0.156066	0.143788	0.142246
(+)	HIF1A	TWIST1	TP53	HIF1A	0.285485	0.712494	0.202998	0.318915	0.330372	0.223619	0.297955	0.30082	0.274131	0.466911	0.324643	0.276996	0.271267
(+)	JUN	TP53	MDM2	JUN	0.251092	0.563064	0.271719	0.45379	0.344556	0.266563	0.379674	0.352366	0.332868	0.521469	0.399173	0.305559	0.360176
(+)	JUN	TP53	hsa-miR-155-5p	JUN	0.231069	0.34567	0.236087	0.343732	0.263483	0.234833	0.296445	0.276382	0.26922	0.369873	0.303607	0.249158	0.289282
(+)	LEF1	TWIST1	SNAI1	LEF1	0.158132	0.338118	0.322323	0.325075	0.326271	0.281275	0.314424	0.314723	0.303474	0.287976	0.325673	0.303773	0.303175
(+)	MAP2K1	MAPK1	PEBP4	MAP2K1	0.0349676	0.184709	0.16748	0.292277	0.171787	0.134352	0.222673	0.192551	0.183192	0.263456	0.232032	0.15307	0.213314
(+)	MAP2K1	MAPK3	PEBP4	MAP2K1	0.0259886	0.173495	0.164176	0.289798	0.166506	0.129629	0.218933	0.18811	0.178891	0.257582	0.228152	0.148067	0.209714
(+)	MAP2K2	MAPK1	PEBP4	MAP2K2	0.0305929	0.184709	0.0526668	0.206167	0.0856773	0.0471483	0.13629	0.106167	0.0965352	0.233659	0.145922	0.0664128	0.126658
(+)	MAP2K2	MAPK3	PEBP4	MAP2K2	0.021614	0.173495	0.0493624	0.203688	0.0803956	0.0424253	0.132549	0.101726	0.0922337	0.227785	0.142042	0.0614105	0.123057
(+)	MDM2	MDM4	TP53	MDM2	0.2376	0.563064	0.22511	0.335499	0.309598	0.228232	0.302207	0.295732	0.27539	0.42311	0.322549	0.268915	0.281866
(+)	MDM2	TP53	hsa-miR-143-3p	MDM2	0.245234	0.563064	0.107473	0.247271	0.22137	0.141913	0.214456	0.207981	0.188117	0.395609	0.234321	0.181642	0.194592
(+)	MDM2	TP53	hsa-miR-145-5p	MDM2	0.249064	0.563064	0.107473	0.247271	0.22137	0.14287	0.214696	0.208221	0.188596	0.396567	0.234321	0.18212	0.195071
(+)	MYC	hsa-miR-18a-5p	SMAD4	MYC	0.157691	0.282473	0.181151	0.30253	0.206482	0.175286	0.246707	0.222695	0.214896	0.321995	0.254506	0.190884	0.238908
(+)	MYC	hsa-miR-26a-5p	SMAD4	MYC	0.159894	0.282473	0.181151	0.30253	0.206482	0.175837	0.246845	0.222832	0.215171	0.322546	0.254506	0.191159	0.239183
(+)	SIRT1	TP53	hsa-miR-34a-5p	SIRT1	0.257902	0.41251	0.158617	0.202296	0.22209	0.183438	0.20253	0.207479	0.197816	0.290591	0.212193	0.202764	0.192867
(+)	SMAD2	SNAI1	ZEB1	SMAD2	0.120512	0.285055	0.488447	0.449669	0.437599	0.396464	0.43335	0.430333	0.420049	0.306837	0.443634	0.417031	0.423066
(+)	SMAD2	SNAI1	hsa-miR-200b-3p	SMAD2	0.107698	0.687565	0.27326	0.288278	0.376836	0.231869	0.296315	0.318455	0.282213	0.350464	0.332557	0.304353	0.260074
(+)	SMAD3	SNAI1	ZEB1	SMAD3	0.125569	0.298854	0.501564	0.459506	0.450887	0.407565	0.444366	0.442211	0.431381	0.31483	0.455197	0.429226	0.433536
(+)	SMAD3	hsa-miR-200a-3p	ZEB2	SMAD3	0.0479825	0.495248	0.255746	0.275143	0.315621	0.203805	0.267428	0.277548	0.249593	0.283077	0.295382	0.259713	0.239474
(+)	SMAD3	hsa-miR-200b-3p	ZEB2	SMAD3	0.0594361	0.701364	0.248334	0.269583	0.361591	0.201109	0.275467	0.298469	0.258348	0.335617	0.315587	0.28135	0.235346
(+)	SMAD4	SNAI1	ZEB1	SMAD4	0.129776	0.282473	0.572916	0.51302	0.500305	0.462131	0.497119	0.49394	0.484397	0.329625	0.506663	0.481218	0.487576
(+)	YWHAB	YWHAZ	YWHAE	YWHAB	0.0575254	0.1061	0.121635	0.0912265	0.117752	0.105608	0.101453	0.108084	0.105048	0.0713152	0.104489	0.11168	0.0984172

## Sheet: Top ranked FBL in bladder cance
Supplementary Data 1. Feedback loops in E2F1 interaction map, Structural and biomedical properties of each feedback loop in bladder and breast cancer
Top ranked Feedback loops in bladder cancer
Type	Node 1	Node 2	Node 3	Node 1
(+)	E2F1	E2F2	MYC	E2F1
(-)	BCL2	TP53	E2F1	BCL2
(+)	CDKN2A	E2F1	TP53	CDKN2A
(-)	E2F1	TP53	RB1	E2F1
(+)	E2F1	SP1	TP53	E2F1
(+)	E2F1	MDM2	TP53	E2F1
(+)	E2F1	TP53	MDM2	E2F1
(-)	E2F1	RB1	E2F3	E2F1
(+)	E2F1	FOXO3	TP53	E2F1
(-)	E2F1	SIRT1	TP53	E2F1
(-)	E2F1	TP53	hsa-miR-205-5p	E2F1
(-)	E2F1	hsa-miR-25-3p	TP53	E2F1
(-)	AXIN2	CTNNB1	LEF1	AXIN2
(-)	CDKN2A	MDM2	E2F1	CDKN2A
(+)	AKT1	MDM2	E2F1	AKT1
(-)	CDH1	EGFR	SRC	CDH1
(+)	CDH1	CTNNB1	SNAI1	CDH1
(+)	CDH1	CTNNB1	TWIST1	CDH1
(+)	CDH1	CTNNB1	SNAI2	CDH1
(-)	E2F1	FGFR1	PPP2R2B	E2F1
(-)	E2F1	FGFR1	PPP2R2C	E2F1
(+)	SMAD4	SNAI1	ZEB1	SMAD4
(+)	SMAD3	SNAI1	ZEB1	SMAD3
(+)	SMAD2	SNAI1	ZEB1	SMAD2
(-)	E2F1	RARA	FOXA1	E2F1
(-)	CHUK	NFKB1	NFKBIA	CHUK
(-)	E2F1	FGFR1	PPP2R1B	E2F1
(-)	E2F1	TP53	SFN	E2F1
(-)	SMAD3	hsa-miR-200b-3p	ZEB1	SMAD3
(+)	E2F1	KIAA1524	PPP2R2B	E2F1
(-)	CDKN2A	E2F1	E2F2	CDKN2A
(-)	E2F1	FGFR1	PPP2R1A	E2F1

## Sheet: Ranking score in breast cancer
Supplementary Data 1. Feedback loops in E2F1 interaction map, Structural and biomedical properties of each feedback loop in bladder and breast cancer
Feedback loops with ranking score in breast cancer
Feedback Loops					Prioritization score
Type	Node1	Node2	Node3	Node1	Scenario 1	Scenario 2	Scenario 3	Scenario 4	Scenario 5	Scenario 6	Scenario 7	Scenario 8	Scenario 9	Scenario 10	Scenario 11	Scenario 12	Scenario 13
(-)	AKT1	MAP3K5	E2F1	AKT1	0.738378	0.570368	0.158434	0.285492	0.261418	0.30342	0.283956	0.277937	0.288438	0.533462	0.273455	0.282419	0.294456
(-)	AKT1	SETDB1	E2F1	AKT1	0.723597	0.570368	0.286393	0.381461	0.357387	0.395694	0.379001	0.372982	0.382559	0.561756	0.369424	0.37654	0.388578
(-)	APC	CTNNB1	AXIN2	APC	0.669428	0.436936	0.152958	0.281385	0.223953	0.282076	0.2672	0.252842	0.267372	0.481497	0.252669	0.253014	0.281731
(-)	APC	CTNNB1	GSK3B	APC	0.178267	0	0.0939863	0.237156	0.0704897	0.115056	0.164965	0.123298	0.13444	0.23473	0.153823	0.0927731	0.176106
(-)	APC	E2F1	AXIN2	APC	0.670218	0.436936	0.148262	0.361196	0.22043	0.278751	0.305393	0.270202	0.284782	0.563854	0.290813	0.24959	0.319973
(-)	APC	E2F2	AXIN2	APC	0.183189	0	0.137116	0.352837	0.102837	0.148634	0.239286	0.176786	0.188236	0.330076	0.227837	0.125736	0.250736
(-)	APC	E2F3	AXIN2	APC	0.20531	0	0.13209	0.349067	0.0990674	0.150395	0.236899	0.174399	0.187231	0.33435	0.224067	0.124731	0.249731
(-)	APC	GSK3B	AXIN2	APC	0.0792586	0.19087	0.196576	0.397432	0.19515	0.167247	0.289315	0.238745	0.231769	0.366676	0.296291	0.181198	0.282339
(-)	APC	GSK3B	CTNNB1	APC	0.114515	0.710352	0.222472	0.416854	0.344442	0.195483	0.343408	0.325305	0.288065	0.511835	0.380648	0.269962	0.306168
(-)	AR	CCNA2	E2F1	AR	0.685313	0.436936	0.405266	0.470616	0.413183	0.475278	0.457423	0.443065	0.458589	0.548545	0.4419	0.44423	0.472947
(-)	AR	CDK1	E2F1	AR	0.677249	0.436936	0.352685	0.43118	0.373747	0.433826	0.417483	0.403125	0.418145	0.533384	0.402464	0.403787	0.432503
(-)	ATM	E2F1	hsa-miR-18a-5p	ATM	0.661019	0.436936	0.228833	0.254958	0.280859	0.33688	0.281914	0.288389	0.302394	0.41503	0.267909	0.308869	0.295919
(-)	ATM	MDM2	E2F1	ATM	0.68704	0.65433	0.321602	0.407869	0.404784	0.412962	0.408371	0.4076	0.409644	0.58241	0.406326	0.408873	0.410415
(-)	ATR	E2F1	E2F6	ATR	0.662423	0.436936	0.126335	0.178084	0.203985	0.260357	0.205128	0.211603	0.225696	0.389757	0.191035	0.232171	0.219221
(-)	AURKA	BRCA1	E2F1	AURKA	0.677007	0.436936	0.12843	0.179656	0.205557	0.265574	0.207611	0.214086	0.22909	0.393927	0.192606	0.235566	0.222615
(-)	AURKA	GSK3B	E2F1	AURKA	0.706924	0.627806	0.210738	0.32472	0.315005	0.334784	0.324807	0.322379	0.327323	0.553034	0.319862	0.324895	0.329752
(-)	AURKA	PPP1CA	E2F1	AURKA	0.672191	0.436936	0.261154	0.279199	0.305099	0.363913	0.306853	0.313328	0.328031	0.425903	0.292149	0.334506	0.321556
(-)	AURKA	PPP1CB	E2F1	AURKA	0.66445	0.436936	0.130109	0.180915	0.206816	0.263694	0.208085	0.21456	0.22878	0.391207	0.193865	0.235255	0.222305
(-)	AURKA	PPP1CC	E2F1	AURKA	0.659832	0.436936	0.159555	0.203	0.228901	0.284625	0.229881	0.236356	0.250287	0.397414	0.21595	0.256763	0.243812
(-)	AURKA	PPP2CA	E2F1	AURKA	0.662898	0.436936	0.163984	0.206321	0.232222	0.288713	0.233394	0.23987	0.253992	0.399288	0.219272	0.260467	0.247517
(-)	AURKA	PPP2CB	E2F1	AURKA	0.664709	0.436936	0.107194	0.163729	0.189629	0.246573	0.190915	0.19739	0.211626	0.385543	0.176679	0.218101	0.205151
(-)	AURKA	hsa-miR-17-5p	E2F1	AURKA	0.660524	0.436936	0.154297	0.199056	0.224957	0.280854	0.22598	0.232456	0.24643	0.396273	0.212006	0.252905	0.239955
(-)	AXIN2	CTNNB1	LEF1	AXIN2	0.0864586	0.8576	0.194603	0.395952	0.360352	0.167567	0.329956	0.321056	0.272859	0.534665	0.378152	0.263959	0.28176
(-)	BCL2	TP53	E2F1	BCL2	0.899601	0.782606	0.18574	0.389305	0.334957	0.364205	0.369443	0.355856	0.363168	0.716987	0.362131	0.349581	0.376755
(-)	BMI1	EZH2	E2F1	BMI1	0.67936	0.569852	0.104648	0.16182	0.220949	0.248326	0.198229	0.213011	0.219855	0.421798	0.191385	0.234638	0.205073
(-)	BMI1	RNF2	E2F1	BMI1	0.658223	0.436936	0.112919	0.168023	0.193923	0.249245	0.194804	0.201279	0.215109	0.385353	0.180973	0.221584	0.208634
(-)	BRCA1	E2F1	hsa-miR-15a-5p	BRCA1	0.673432	0.436936	0.10644	0.163163	0.189064	0.248188	0.190894	0.19737	0.212151	0.387535	0.176113	0.218626	0.205675
(-)	BRCA1	E2F1	hsa-miR-16-5p	BRCA1	0.681114	0.436936	0.100051	0.158371	0.184272	0.245317	0.186583	0.193058	0.208319	0.387859	0.171322	0.214794	0.201844
(-)	BRD7	TP53	hsa-miR-200c-3p	BRD7	0.221005	0.528525	0.194124	0.228926	0.277724	0.200844	0.234105	0.246305	0.227085	0.319247	0.253325	0.239284	0.214885
(-)	BTG3	E2F1	TP53	BTG3	0.843917	0.782606	0.271535	0.370318	0.399303	0.414631	0.388642	0.395889	0.399721	0.641181	0.38481	0.406967	0.392474
(-)	CBX5	RBBP4	E2F1	CBX5	0.65302	0.436936	0.334954	0.334549	0.360449	0.41447	0.361004	0.367479	0.380984	0.439561	0.347499	0.38746	0.374509
(-)	CCNA2	CDK1	CDC20	CCNA2	0.0537785	0	0.156732	0.117549	0.117549	0.130993	0.12091	0.12091	0.124271	0.0526276	0.117549	0.124271	0.124271
(-)	CCNA2	CDK1	E2F1	CCNA2	0.681023	0.436936	0.178515	0.21722	0.24312	0.304142	0.245425	0.251901	0.267156	0.407452	0.23017	0.273631	0.260681
(-)	CCNA2	CDK2	SKP2	CCNA2	0.0976249	0.115681	0.17664	0.299147	0.1614	0.156886	0.229145	0.194708	0.19358	0.264153	0.230274	0.159143	0.228017
(-)	CCNA2	E2F1	CDC25A	CCNA2	0.683474	0.436936	0.20289	0.235501	0.261402	0.323036	0.26386	0.270335	0.285744	0.414158	0.248451	0.292219	0.279268
(-)	CCNA2	E2F1	E2F2	CCNA2	0.819839	0.436936	0.204935	0.320368	0.262936	0.358661	0.315583	0.301225	0.325157	0.532094	0.291652	0.310799	0.339515
(-)	CCNA2	RBL1	E2F1	CCNA2	0.67765	0.436936	0.233235	0.258259	0.28416	0.344339	0.286254	0.29273	0.307774	0.420289	0.27121	0.314249	0.301299
(-)	CCNB1	CDC20	CDK1	CCNB1	0.0522172	0	0.103606	0.0777044	0.0777044	0.0907587	0.080968	0.080968	0.0842316	0.0389558	0.0777044	0.0842316	0.0842316
(-)	CCNB1	CDC20	E2F1	CCNB1	0.678063	0.436936	0.141172	0.189212	0.215113	0.275395	0.217233	0.223708	0.238779	0.397376	0.202163	0.245254	0.232303
(-)	CCNB1	CDK1	E2F1	CCNB1	0.679461	0.436936	0.125389	0.177375	0.203276	0.263907	0.205483	0.211959	0.227116	0.39378	0.190326	0.233592	0.220641
(-)	CCNB1	CDK2	E2F4	CCNB1	0.0930222	0	0.0848534	0.146973	0.0636401	0.0868956	0.111121	0.0902873	0.0961012	0.127802	0.105307	0.0752678	0.116935
(-)	CCNB1	CDK2	E2F5	CCNB1	0.0868203	0	0.0832113	0.145742	0.0624085	0.0841135	0.109501	0.0886681	0.0940943	0.125841	0.104075	0.073261	0.114928
(-)	CCND1	E2F1	CDKN1A	CCND1	0.771633	0.666643	0.0830507	0.312288	0.228949	0.255196	0.27718	0.256345	0.262907	0.630332	0.270618	0.242072	0.283742
(-)	CCND1	E2F1	CDKN1B	CCND1	0.722716	0.436936	0.18665	0.389988	0.249222	0.320667	0.337466	0.302274	0.320136	0.586576	0.319605	0.284944	0.355327
(-)	CCND1	E2F1	CDKN2A	CCND1	0.760233	0.635172	0.186684	0.390013	0.298806	0.330071	0.352225	0.329424	0.33724	0.645522	0.344409	0.314438	0.360042
(-)	CCND1	E2F1	FOXO3	CCND1	0.729196	0.436936	0.156282	0.283878	0.226445	0.29951	0.273428	0.25907	0.277336	0.49727	0.255162	0.262978	0.291694
(-)	CCND1	E2F1	MYC	CCND1	0.714128	0.436936	0.122924	0.258859	0.201427	0.270725	0.247468	0.233109	0.250434	0.485164	0.230143	0.236076	0.264792
(-)	CCND1	E2F1	PCNA	CCND1	0.714531	0.436936	0.0801875	0.226807	0.169375	0.238773	0.215441	0.201082	0.218432	0.47458	0.198091	0.204074	0.23279
(-)	CCND1	E2F1	hsa-miR-106b-5p	CCND1	0.722213	0.436936	0.0737985	0.222016	0.164583	0.235902	0.211129	0.196771	0.214601	0.474904	0.193299	0.200243	0.228959
(-)	CCND1	E2F1	hsa-miR-15a-5p	CCND1	0.719181	0.436936	0.239551	0.34633	0.288897	0.359459	0.335254	0.320896	0.338536	0.515584	0.317614	0.324178	0.352894
(-)	CCND1	E2F1	hsa-miR-16-5p	CCND1	0.714455	0.436936	0.0940894	0.237234	0.179801	0.249181	0.225862	0.211504	0.228849	0.478037	0.208517	0.214491	0.243207
(-)	CCND1	E2F1	hsa-miR-17-5p	CCND1	0.708624	0.436936	0.0848295	0.230289	0.172856	0.240778	0.218553	0.204195	0.221175	0.474264	0.201572	0.206817	0.235534
(-)	CCND1	E2F1	hsa-miR-195-5p	CCND1	0.7155	0.436936	0.0826654	0.228666	0.171233	0.240874	0.21736	0.203001	0.220412	0.475442	0.199949	0.206054	0.23477
(-)	CCND1	E2F1	hsa-miR-19a-3p	CCND1	0.712176	0.436936	0.131232	0.265091	0.207658	0.276468	0.253577	0.239219	0.256421	0.486753	0.236375	0.242063	0.27078
(-)	CCND1	E2F1	hsa-miR-20a-5p	CCND1	0.825028	0.436936	0.164947	0.37371	0.232944	0.329967	0.327583	0.292391	0.316647	0.606728	0.303327	0.281456	0.351839
(-)	CCND1	E2F1	hsa-miR-449a	CCND1	0.717374	0.436936	0.0952502	0.238104	0.180672	0.250781	0.226915	0.212557	0.230084	0.479057	0.209388	0.215726	0.244443
(-)	CCND1	E2F4	MYC	CCND1	0.204467	0	0.111745	0.250475	0.0838087	0.134925	0.179921	0.138255	0.151034	0.24572	0.167142	0.109367	0.1927
(-)	CCND1	E2F4	PCNA	CCND1	0.0968124	0	0.0420482	0.114869	0.0315362	0.0557393	0.0792536	0.0584203	0.064471	0.118048	0.0732028	0.0436377	0.0853044
(-)	CCND1	RBL1	E2F1	CCND1	0.715655	0.436936	0.157974	0.285147	0.227715	0.297394	0.273851	0.259493	0.276913	0.494308	0.256431	0.262555	0.291271
(-)	CCNE1	CDK2	SKP2	CCNE1	0.108238	0.115681	0.105009	0.328757	0.107677	0.105816	0.217752	0.162482	0.162017	0.332232	0.218217	0.106747	0.217286
(-)	CCNE1	E2F1	CDKN1A	CCNE1	0.74424	0.666643	0.0866801	0.31501	0.231671	0.25107	0.27819	0.257355	0.262205	0.624391	0.27334	0.24137	0.28304
(-)	CCNE1	E2F1	CDKN1B	CCNE1	0.695324	0.436936	0.19028	0.39271	0.251944	0.316541	0.338476	0.303284	0.319434	0.580635	0.322327	0.284242	0.354625
(-)	CCNE1	E2F1	hsa-miR-15a-5p	CCNE1	0.687138	0.436936	0.0838169	0.229529	0.172097	0.234647	0.216451	0.202092	0.21773	0.468639	0.200813	0.203372	0.232088
(-)	CCNE1	E2F1	hsa-miR-15b-5p	CCNE1	0.680064	0.436936	0.0993711	0.241195	0.183762	0.244544	0.227674	0.213316	0.228511	0.470759	0.212479	0.214153	0.24287
(-)	CCNE1	E2F1	hsa-miR-16-5p	CCNE1	0.69482	0.436936	0.0774279	0.224738	0.167305	0.231776	0.212139	0.197781	0.213899	0.468963	0.196021	0.199541	0.228257
(-)	CCNE1	E2F1	hsa-miR-195-5p	CCNE1	0.687062	0.436936	0.0977188	0.239956	0.182523	0.245055	0.226872	0.212514	0.228147	0.472096	0.211239	0.213789	0.242505
(-)	CCNE2	CDK2	SKP2	CCNE2	0.0907262	0.115681	0.103651	0.327738	0.106659	0.10042	0.215639	0.160369	0.158809	0.327515	0.217199	0.103539	0.214079
(-)	CDC20	E2F1	CDC25A	CDC20	0.674012	0.436936	0.166091	0.207902	0.233803	0.293072	0.23567	0.242145	0.256962	0.402593	0.220852	0.263437	0.250487
(-)	CDC20	E2F1	CDK1	CDC20	0.67156	0.436936	0.141716	0.189621	0.215521	0.274177	0.217235	0.22371	0.238374	0.395887	0.202571	0.244849	0.231899
(-)	CDC20	E2F1	TP53	CDC20	0.856846	0.782606	0.22912	0.338507	0.367492	0.386052	0.357639	0.364886	0.369526	0.63381	0.352999	0.376772	0.362279
(+)	CDH1	CTNNB1	SNAI1	CDH1	0.1446	0.519482	0.742095	0.723238	0.686442	0.592721	0.68141	0.672211	0.64878	0.518211	0.70484	0.639581	0.65798
(+)	CDH1	CTNNB1	SNAI2	CDH1	0.095788	0.519482	0.882566	0.828591	0.791795	0.685871	0.783712	0.774513	0.748032	0.541126	0.810193	0.738833	0.757231
(+)	CDH1	CTNNB1	TWIST1	CDH1	0.137126	0.519482	0.789529	0.758813	0.722017	0.626428	0.716518	0.707319	0.683422	0.528201	0.740415	0.674222	0.692621
(-)	CDH1	EGFR	SRC	CDH1	0.0918485	0.245825	1	0.916667	0.811456	0.772962	0.854438	0.828135	0.818512	0.501085	0.864061	0.792209	0.844814
(-)	CDK1	E2F1	E2F2	CDK1	0.811776	0.436936	0.152354	0.280932	0.2235	0.31721	0.275643	0.261285	0.284713	0.516933	0.252216	0.270355	0.299071
(-)	CDK2	E2F1	CDKN1A	CDK2	0.759686	0.666643	0.118396	0.338797	0.255458	0.278719	0.302943	0.282108	0.287923	0.636181	0.297128	0.267088	0.308758
(-)	CDK2	E2F1	CDKN1B	CDK2	0.710769	0.436936	0.221996	0.416497	0.275731	0.344189	0.363228	0.328037	0.345151	0.592425	0.346114	0.30996	0.380343
(-)	CDK2	E2F1	RBL1	CDK2	0.703708	0.436936	0.19332	0.311656	0.254224	0.320917	0.299613	0.285255	0.301928	0.500158	0.28294	0.28757	0.316287
(-)	CDK2	E2F1	UHRF2	CDK2	0.699	0.436936	0.118456	0.255509	0.198076	0.263592	0.243172	0.228813	0.245192	0.480265	0.226793	0.230834	0.259551
(-)	CDK2	EP300	CDKN1A	CDK2	0.144597	0.229707	0.0862084	0.314656	0.122083	0.100806	0.21305	0.164907	0.159588	0.365128	0.21837	0.111444	0.207731
(-)	CDK2	EP300	SKP2	CDK2	0.100318	0.115681	0.129437	0.347078	0.125998	0.122157	0.235578	0.180308	0.179348	0.336359	0.236538	0.124078	0.234618
(-)	CDK2	RBL1	SKP2	CDK2	0.0861882	0.115681	0.178779	0.300751	0.163004	0.155631	0.230034	0.195598	0.193754	0.261829	0.231877	0.159318	0.228191
(-)	CDK2	RBL2	SKP2	CDK2	0.0831315	0.115681	0.150826	0.279786	0.14204	0.133902	0.208878	0.174442	0.172408	0.254076	0.210913	0.137971	0.206844
(-)	CDK2	SKP2	CUL1	CDK2	0.0855701	0.115681	0.124678	0.260175	0.122429	0.114901	0.18942	0.154983	0.153101	0.248149	0.191302	0.118665	0.187538
(-)	CDK2	SKP2	SKP1	CDK2	0.0888516	0.115681	0.110349	0.249429	0.111682	0.104975	0.178879	0.144442	0.142765	0.245387	0.180556	0.108329	0.177202
(-)	CDK4	E2F1	CDKN1A	CDK4	0.73711	0.666643	0.111164	0.333373	0.250033	0.26765	0.296107	0.275273	0.279677	0.628729	0.291703	0.258842	0.300512
(-)	CDK4	E2F1	CDKN1B	CDK4	0.688194	0.436936	0.214763	0.411072	0.270306	0.333121	0.356393	0.321201	0.336905	0.584973	0.340689	0.301714	0.372097
(-)	CDK4	E2F1	CDKN2A	CDK4	0.72571	0.635172	0.214797	0.411097	0.31989	0.342525	0.371153	0.348351	0.354009	0.64392	0.365494	0.331208	0.376811
(-)	CDK4	E2F1	CDKN2C	CDK4	0.672269	0.436936	0.145652	0.275906	0.218473	0.277307	0.261898	0.24754	0.262248	0.480381	0.24719	0.24789	0.276606
(-)	CDK4	E2F1	PCNA	CDK4	0.679932	0.436936	0.122202	0.258318	0.200886	0.261635	0.244789	0.230431	0.245619	0.476434	0.229602	0.23126	0.259977
(-)	CDK4	E2F1	hsa-miR-195-5p	CDK4	0.682851	0.436936	0.123363	0.259189	0.201756	0.263235	0.245842	0.231484	0.246854	0.477454	0.230473	0.232496	0.261212
(-)	CDKN1A	JUN	TP53	CDKN1A	0.730037	0.635172	0.480506	0.527046	0.519173	0.542889	0.529039	0.52707	0.532999	0.628095	0.523109	0.531031	0.534968
(-)	CDKN2A	E2F1	E2F2	CDKN2A	0.852981	0.635172	0.235783	0.426837	0.33563	0.390083	0.394847	0.372045	0.385658	0.680984	0.381234	0.362856	0.40846
(-)	CDKN2A	E2F1	MYC	CDKN2A	0.820164	0.635172	0.271055	0.453291	0.362084	0.408332	0.41925	0.396448	0.40801	0.681598	0.407688	0.385208	0.430812
(-)	CDKN2A	E2F1	SP1	CDKN2A	0.752313	0.635172	0.25105	0.354954	0.347081	0.376366	0.358339	0.35637	0.363692	0.5763	0.351017	0.361723	0.36566
(-)	CDKN2A	MDM2	E2F1	CDKN2A	0.731065	0.852566	0.308086	0.481065	0.444206	0.413831	0.455042	0.445827	0.438233	0.722929	0.462635	0.429018	0.447448
(-)	CDKN2A	MDM2	TP53	CDKN2A	0.290504	0.761299	0.357924	0.518443	0.458768	0.341069	0.459181	0.444262	0.414837	0.602432	0.488606	0.399919	0.429756
(-)	CEBPA	hsa-miR-223-3p	PARP1	CEBPA	0.0210715	0	0.151898	0.197257	0.113923	0.119191	0.156907	0.136074	0.137391	0.126576	0.15559	0.116557	0.158224
(-)	CHEK1	E2F1	E2F6	CHEK1	0.670531	0.436936	0.200766	0.233908	0.259808	0.318207	0.261458	0.267933	0.282532	0.410392	0.246858	0.289008	0.276057
(-)	CHEK1	E2F1	EZH2	CHEK1	0.68149	0.569852	0.168392	0.209627	0.268757	0.296667	0.24617	0.260952	0.267929	0.438267	0.239192	0.282712	0.253147
(-)	CHEK1	TP53	MDM2	CHEK1	0.24875	0.563064	0.337333	0.419666	0.393766	0.315187	0.387071	0.380596	0.360952	0.453953	0.406716	0.354477	0.367427
(-)	CHEK1	TRIM28	E2F1	CHEK1	0.667921	0.436936	0.228286	0.254548	0.280449	0.338195	0.281935	0.28841	0.302847	0.416619	0.267498	0.309322	0.296372
(-)	CHEK1	TRIM28	E2F2	CHEK1	0.180892	0	0.217141	0.246189	0.162856	0.208079	0.215828	0.194995	0.2063	0.182841	0.204522	0.185467	0.227134
(-)	CHEK1	TRIM28	E2F3	CHEK1	0.203013	0	0.212115	0.242419	0.159086	0.209839	0.213441	0.192608	0.205296	0.187115	0.200753	0.184463	0.226129
(-)	CHEK2	E2F1	E2F6	CHEK2	0.66927	0.436936	0.193379	0.228367	0.254268	0.312352	0.255839	0.262314	0.276835	0.40823	0.241318	0.28331	0.270359
(-)	CHEK2	E2F1	EZH2	CHEK2	0.680229	0.569852	0.161005	0.204087	0.263217	0.290811	0.240551	0.255333	0.262232	0.436105	0.233652	0.277014	0.247449
(-)	CHEK2	TP53	MDM2	CHEK2	0.247489	0.563064	0.329946	0.414126	0.388225	0.309332	0.381452	0.374977	0.355254	0.451791	0.401176	0.348779	0.361729
(-)	CHEK2	TRIM28	E2F1	CHEK2	0.66666	0.436936	0.220899	0.249008	0.274909	0.332339	0.276316	0.282791	0.297149	0.414457	0.261958	0.303624	0.290674
(-)	CHEK2	TRIM28	E2F2	CHEK2	0.179631	0	0.209754	0.240649	0.157315	0.202223	0.210209	0.189376	0.200603	0.18068	0.198982	0.179769	0.221436
(-)	CHEK2	TRIM28	E2F3	CHEK2	0.201752	0	0.204728	0.236879	0.153546	0.203984	0.207822	0.186989	0.199598	0.184953	0.195212	0.178765	0.220431
(-)	CHUK	NFKB1	NFKBIA	CHUK	0.0967537	0.155366	0.059705	0.211445	0.0836202	0.0689672	0.14387	0.111913	0.10825	0.244623	0.147533	0.0762937	0.140206
(-)	CHUK	NFKB1	hsa-miR-16-5p	CHUK	0.0860482	0.155366	0.0859916	0.314494	0.103335	0.0860058	0.204582	0.151792	0.14746	0.331851	0.208914	0.0946705	0.20025
(-)	CUL1	SKP2	SKP1	CUL1	0.0507385	0.115681	0.0983018	0.15706	0.102647	0.086411	0.125794	0.112191	0.108132	0.149514	0.129853	0.0945289	0.121735
(+)	DDX5	E2F1	NFKB1	DDX5	0.720629	0.592302	0.192807	0.311272	0.29268	0.324762	0.309996	0.305349	0.313369	0.543101	0.301976	0.308721	0.318017
(-)	DDX5	TP53	E2F1	DDX5	0.852062	0.782606	0.270627	0.369637	0.398621	0.415985	0.38847	0.395716	0.400057	0.64299	0.384129	0.407303	0.392811
(-)	DNMT1	SIRT1	E2F1	DNMT1	0.681412	0.436936	0.113277	0.168291	0.194192	0.255311	0.196521	0.202997	0.218276	0.39124	0.181242	0.224752	0.211801
(-)	DNMT3A	E2F1	EED	DNMT3A	0.661739	0.436936	0.230541	0.256239	0.28214	0.33834	0.283239	0.289715	0.303765	0.415637	0.269189	0.31024	0.29729
(-)	DNMT3A	E2F1	EZH2	DNMT3A	0.679231	0.569852	0.237512	0.261468	0.320597	0.347942	0.297869	0.312651	0.319487	0.454982	0.291032	0.33427	0.304705
(-)	E2F1	E2F2	E2F6	E2F1	0.809897	0.436936	0.164348	0.289928	0.232495	0.325735	0.284522	0.270163	0.293473	0.519462	0.261212	0.279115	0.307832
(-)	E2F1	E2F2	HMGA1	E2F1	0.80393	0.436936	0.503101	0.543992	0.486559	0.578308	0.538213	0.523855	0.546792	0.602658	0.515276	0.532434	0.56115
(-)	E2F1	E2F2	QKI	E2F1	0.800314	0.436936	0.174686	0.297681	0.240249	0.331093	0.291676	0.277318	0.300029	0.519651	0.268965	0.285671	0.314387
(-)	E2F1	E2F2	RBBP4	E2F1	0.802715	0.436936	0.193553	0.311832	0.254399	0.345844	0.305977	0.291618	0.31448	0.524968	0.283115	0.300121	0.328838
(-)	E2F1	E2F6	MAX	E2F1	0.663432	0.436936	0.135617	0.268379	0.210947	0.26757	0.253819	0.239461	0.253617	0.475663	0.239663	0.239259	0.267975
(-)	E2F1	E2F6	MGA	E2F1	0.658143	0.436936	0.131156	0.1817	0.207601	0.262903	0.208476	0.214951	0.228777	0.389892	0.194651	0.235252	0.222301
(-)	E2F1	EED	EZH2	E2F1	0.673627	0.569852	0.0782034	0.141986	0.201116	0.227059	0.178037	0.192819	0.199305	0.413754	0.171551	0.214087	0.184523
(-)	E2F1	ERCC1	YWHAQ	E2F1	0.655769	0.436936	0.175291	0.214802	0.240702	0.295411	0.241429	0.247904	0.261581	0.400332	0.227752	0.268056	0.255106
(-)	E2F1	FGFR1	PPP2R1A	E2F1	0.672497	0.436936	0.292106	0.385746	0.328314	0.387204	0.371753	0.357394	0.372117	0.517051	0.35703	0.357759	0.386475
(-)	E2F1	FGFR1	PPP2R1B	E2F1	0.669719	0.436936	0.337181	0.419552	0.36212	0.420315	0.405385	0.391027	0.405576	0.527626	0.390836	0.391217	0.419934
(-)	E2F1	FGFR1	PPP2R2A	E2F1	0.672632	0.436936	0.292426	0.385986	0.328553	0.387477	0.372001	0.357642	0.372373	0.517165	0.35727	0.358015	0.386732
(-)	E2F1	FGFR1	PPP2R2B	E2F1	0.667582	0.436936	0.39443	0.462489	0.405056	0.462718	0.448188	0.43383	0.448245	0.541403	0.433773	0.433887	0.462603
(-)	E2F1	FGFR1	PPP2R2C	E2F1	0.66832	0.436936	0.431055	0.489958	0.432526	0.490372	0.475703	0.461345	0.475807	0.550745	0.461242	0.461449	0.490165
(-)	E2F1	FGFR1	PPP2R2D	E2F1	0.669712	0.436936	0.28471	0.3802	0.322767	0.380961	0.366032	0.351674	0.366222	0.514506	0.351483	0.351864	0.38058
(-)	E2F1	FGFR1	PPP2R4	E2F1	0.666893	0.436936	0.371669	0.445418	0.387985	0.445475	0.431074	0.416716	0.431088	0.535541	0.416702	0.41673	0.445446
(-)	E2F1	IGF1R	YWHAB	E2F1	0.810484	0.436936	0.122898	0.25884	0.201408	0.294795	0.253471	0.239113	0.262459	0.509246	0.230124	0.248101	0.276818
(-)	E2F1	IGF1R	YWHAG	E2F1	0.66254	0.436936	0.117108	0.171164	0.197065	0.253466	0.198215	0.20469	0.21879	0.387479	0.184115	0.225265	0.212315
(-)	E2F1	KAT2B	RB1	E2F1	0.853747	0.782606	0.190271	0.30937	0.338354	0.35614	0.328308	0.335555	0.340001	0.623323	0.323862	0.347247	0.332755
(-)	E2F1	MAP3K5	RB1	E2F1	0.861429	0.782606	0.183882	0.304578	0.333563	0.353269	0.323997	0.331243	0.336169	0.623646	0.31907	0.343416	0.328923
(-)	E2F1	MDM2	MAX	E2F1	0.661899	0.436936	0.696816	0.605945	0.631846	0.688087	0.632956	0.639431	0.653491	0.532246	0.618896	0.659966	0.647016
(-)	E2F1	MDM2	RB1	E2F1	0.676503	0.65433	0.223156	0.334033	0.330949	0.336493	0.333877	0.333106	0.334492	0.555164	0.332491	0.333721	0.335263
(-)	E2F1	MDM4	MDM2	E2F1	0.829324	0.436936	0.138163	0.270289	0.212856	0.310953	0.266097	0.251739	0.276263	0.517772	0.241572	0.261905	0.290621
(-)	E2F1	MXD3	MAX	E2F1	0.654688	0.436936	0.079998	0.143332	0.169233	0.22367	0.169892	0.176367	0.189976	0.376239	0.156282	0.196452	0.183501
(-)	E2F1	MYC	MAX	E2F1	0.651127	0.436936	0.109347	0.165344	0.191244	0.244792	0.191681	0.198156	0.211543	0.382686	0.178294	0.218018	0.205068
(-)	E2F1	MYC	POLR2A	E2F1	0.657459	0.544672	0.139686	0.188098	0.240933	0.26913	0.221565	0.234773	0.241823	0.418788	0.214515	0.255031	0.228614
(-)	E2F1	MYC	hsa-miR-106a-5p	E2F1	0.679879	0.762066	0.266905	0.366845	0.390695	0.370149	0.373634	0.379596	0.374459	0.593879	0.37877	0.380422	0.368497
(-)	E2F1	MYC	hsa-miR-106b-5p	E2F1	0.848263	0.890342	0.255585	0.358356	0.414274	0.403755	0.383685	0.397665	0.395035	0.665214	0.386315	0.409015	0.381055
(-)	E2F1	MYC	hsa-miR-17-5p	E2F1	0.764632	0.436936	0.445951	0.50113	0.443697	0.525621	0.492895	0.478537	0.499018	0.578547	0.472414	0.484659	0.513376
(-)	E2F1	MYC	hsa-miR-20a-5p	E2F1	0.664446	0.436936	0.0916414	0.152064	0.177965	0.234843	0.179234	0.185709	0.199929	0.381589	0.165015	0.206404	0.193453
(-)	E2F1	MYC	hsa-miR-93-5p	E2F1	0.693011	0.436936	0.430063	0.489214	0.431781	0.4958	0.476502	0.462144	0.478149	0.556669	0.460498	0.463791	0.492507
(+)	E2F1	NFKB1	POLR2A	E2F1	0.687397	0.436936	0.405086	0.470481	0.413049	0.475664	0.457419	0.443061	0.458714	0.549021	0.441765	0.444356	0.473073
(+)	E2F1	NFKB1	hsa-miR-17-5p	E2F1	0.706954	0.436936	0.0737368	0.221969	0.164537	0.232041	0.210129	0.195771	0.212647	0.471073	0.193253	0.198289	0.227005
(-)	E2F1	RARA	FOXA1	E2F1	0.71601	0.436936	0.0737677	0.221992	0.16456	0.234328	0.210718	0.19636	0.213802	0.473345	0.193276	0.199444	0.22816
(-)	E2F1	RARA	NCOA3	E2F1	0.682212	0.65433	0.222346	0.41676	0.330342	0.337313	0.375293	0.353689	0.355432	0.639722	0.373551	0.333827	0.377036
(-)	E2F1	RB1	E2F2	E2F1	0.729374	0.65433	0.200955	0.400717	0.314299	0.33306	0.362198	0.340594	0.345284	0.646165	0.357508	0.32368	0.366888
(-)	E2F1	RB1	E2F3	E2F1	0.67816	0.65433	0.288006	0.382671	0.379587	0.385545	0.382619	0.381848	0.383337	0.571791	0.381129	0.382566	0.384108
(-)	E2F1	RB1	PRMT2	E2F1	0.653831	0.436936	0.118244	0.25535	0.197917	0.252141	0.240189	0.225831	0.239387	0.46892	0.226633	0.225029	0.253745
(-)	E2F1	RBBP4	HDAC1	E2F1	0.770776	0.436936	0.214316	0.327403	0.269971	0.353431	0.319552	0.305194	0.326059	0.522174	0.298687	0.311701	0.340417
(-)	E2F1	RBL1	MYBL2	E2F1	0.774059	0.436936	0.207295	0.322138	0.264706	0.348986	0.314492	0.300134	0.321204	0.521239	0.293422	0.306846	0.335562
(-)	E2F1	SIRT1	EP300	E2F1	0.779113	0.436936	0.323923	0.409609	0.352176	0.43772	0.402279	0.38792	0.409306	0.55166	0.380892	0.394948	0.423665
(-)	E2F1	SIRT1	TP53	E2F1	0.775431	0.436936	0.167037	0.291944	0.234512	0.319136	0.284384	0.270026	0.291182	0.511518	0.263228	0.276824	0.30554
(-)	E2F1	SP1	SIRT1	E2F1	0.775965	0.436936	0.181829	0.303038	0.245606	0.330363	0.295511	0.281153	0.302343	0.515349	0.274322	0.287984	0.316701
(-)	E2F1	SP1	hsa-miR-106a-5p	E2F1	0.771311	0.436936	0.185315	0.388986	0.24822	0.331814	0.339502	0.30431	0.325209	0.598391	0.318603	0.290017	0.3604
(-)	E2F1	SUZ12	EZH2	E2F1	0.76601	0.436936	0.284278	0.379875	0.322443	0.404711	0.371726	0.357368	0.377935	0.538473	0.351159	0.363577	0.392293
(-)	E2F1	SUZ12	HDAC3	E2F1	0.726965	0.592302	0.271814	0.370527	0.351936	0.385602	0.369648	0.365	0.373417	0.564437	0.361232	0.368769	0.378065
(-)	E2F1	TP53	HIC1	E2F1	0.713862	0.592302	0.23217	0.340794	0.322203	0.352593	0.339096	0.334448	0.342046	0.55125	0.331498	0.337398	0.346693
(-)	E2F1	TP53	MYBL2	E2F1	0.651627	0.436936	0.636947	0.644377	0.586945	0.640617	0.629079	0.614721	0.628139	0.598044	0.615661	0.613781	0.642497
(-)	E2F1	TP53	RB1	E2F1	0.653005	0.436936	0.601619	0.617881	0.560448	0.614465	0.602669	0.58831	0.601815	0.589557	0.589164	0.587457	0.616173
(-)	E2F1	TP53	SFN	E2F1	0.85129	0.436936	0.128652	0.346489	0.205723	0.309312	0.302003	0.266812	0.292709	0.60422	0.276106	0.257518	0.327901
(-)	E2F1	TP53	hsa-miR-205-5p	E2F1	0.873411	0.436936	0.123626	0.34272	0.201954	0.311072	0.299616	0.264425	0.291705	0.608493	0.272337	0.256513	0.326896
(-)	E2F1	TP73	hsa-miR-205-5p	E2F1	0.698835	0.436936	0.0977632	0.239989	0.182556	0.248031	0.227641	0.213283	0.229652	0.47505	0.211273	0.215294	0.24401
(-)	E2F1	hsa-let-7a-5p	E2F2	E2F1	0.671884	0.436936	0.175021	0.297933	0.2405	0.299237	0.283901	0.269542	0.284227	0.487627	0.269216	0.269868	0.298585
(-)	E2F1	hsa-miR-106b-5p	KAT2B	E2F1	0.669879	0.436936	0.298462	0.30718	0.333081	0.391316	0.334689	0.341164	0.355723	0.434653	0.32013	0.362198	0.349248
(-)	E2F1	hsa-miR-15a-5p	TP53	E2F1	0.692512	0.436936	0.130458	0.26451	0.207078	0.270972	0.251768	0.237409	0.253383	0.481643	0.235794	0.239025	0.267741
(-)	E2F1	hsa-miR-16-5p	TP53	E2F1	0.86704	0.782606	0.212484	0.32603	0.355014	0.376123	0.345799	0.353045	0.358322	0.632199	0.340522	0.365569	0.351076
(-)	E2F1	hsa-miR-17-5p	NCOA3	E2F1	0.702926	0.436936	0.194311	0.229066	0.254967	0.321464	0.258641	0.265116	0.281741	0.416876	0.242017	0.288216	0.275265
(-)	E2F1	hsa-miR-18b-5p	MDM2	E2F1	0.719905	0.436936	0.166767	0.208409	0.23431	0.305052	0.239045	0.24552	0.263206	0.414235	0.221359	0.269681	0.25673
(-)	E2F1	hsa-miR-195-5p	E2F3	E2F1	0.672369	0.569852	0.155719	0.200123	0.259252	0.284882	0.236095	0.250877	0.257285	0.432818	0.229688	0.272067	0.242502
(-)	E2F1	hsa-miR-223-3p	PARP1	E2F1	0.654908	0.436936	0.17464	0.214314	0.240214	0.294707	0.240887	0.247362	0.260986	0.399955	0.227264	0.267461	0.254511
(-)	E2F1	hsa-miR-223-3p	SP3	E2F1	0.852152	0.782606	0.254587	0.357607	0.386592	0.403978	0.376446	0.383692	0.388039	0.639003	0.372099	0.395285	0.380792
(-)	E2F1	hsa-miR-25-3p	KAT2B	E2F1	0.849873	0.955962	0.190136	0.309268	0.381592	0.35507	0.3388	0.356881	0.35025	0.665659	0.34543	0.368331	0.332169
(-)	E2F1	hsa-miR-25-3p	MDM2	E2F1	0.858537	0.782606	0.331146	0.415026	0.444011	0.462994	0.434264	0.441511	0.446256	0.659739	0.429519	0.453503	0.43901
(-)	E2F1	hsa-miR-25-3p	TP53	E2F1	0.897758	0.782606	0.189636	0.392227	0.337878	0.366666	0.37225	0.358663	0.36586	0.7175	0.365053	0.352272	0.379447
(-)	E2F1	hsa-miR-449c-5p	MYC	E2F1	0.852366	0.782606	0.185257	0.305609	0.334594	0.352034	0.324462	0.331708	0.336068	0.621724	0.320102	0.343314	0.328822
(-)	E2F1	hsa-miR-93-5p	KAT2B	E2F1	0.66756	0.610292	0.125205	0.177237	0.246477	0.260794	0.215436	0.232746	0.236325	0.434098	0.211857	0.253635	0.219015
(-)	E2F2	E2F6	MAX	E2F2	0.176403	0	0.124471	0.26002	0.0933534	0.137454	0.187712	0.146045	0.15707	0.241885	0.176687	0.115404	0.198737
(-)	E2F2	E2F6	MGA	E2F2	0.171114	0	0.12001	0.173341	0.0900078	0.132786	0.142369	0.121536	0.13223	0.156114	0.131674	0.111397	0.153064
(-)	E2F2	MAP3K5	RB1	E2F2	0.228981	0	0.0626222	0.213633	0.0469666	0.104212	0.144611	0.102945	0.117256	0.239567	0.1303	0.0755893	0.158923
(-)	E2F2	MXD3	MAX	E2F2	0.166802	0	0.107098	0.246991	0.0803239	0.122024	0.174082	0.132416	0.142841	0.235142	0.163657	0.101174	0.184507
(-)	E2F2	MYC	MAX	E2F2	0.290639	0	0.147025	0.276935	0.110269	0.182928	0.211767	0.1701	0.188265	0.276083	0.193602	0.146598	0.229932
(-)	E2F2	MYC	hsa-let-7a-5p	E2F2	0.284282	0	0.17417	0.380627	0.130627	0.201698	0.273395	0.210895	0.228662	0.364613	0.255627	0.166162	0.291162
(-)	E2F2	RBBP4	HDAC1	E2F2	0.184855	0	0.163876	0.289573	0.122907	0.169121	0.217794	0.176127	0.18768	0.253849	0.20624	0.146014	0.229347
(-)	E2F3	E2F6	MAX	E2F3	0.198525	0	0.119445	0.25625	0.0895837	0.139215	0.185325	0.143658	0.156066	0.246159	0.172917	0.114399	0.197733
(-)	E2F3	E2F6	MGA	E2F3	0.193236	0	0.114984	0.169571	0.0862381	0.134547	0.139982	0.119149	0.131226	0.160388	0.127905	0.110393	0.152059
(-)	E2F3	MAP3K5	RB1	E2F3	0.251103	0	0.0575959	0.209864	0.0431969	0.105973	0.142224	0.100558	0.116251	0.243841	0.12653	0.0745848	0.157918
(-)	E2F3	MXD3	MAX	E2F3	0.188924	0	0.102072	0.243221	0.0765542	0.123785	0.171695	0.130029	0.141836	0.239416	0.159888	0.10017	0.183503
(-)	E2F3	MYC	MAX	E2F3	0.309479	0	0.162289	0.288384	0.121717	0.199087	0.224393	0.182726	0.202069	0.284609	0.20505	0.160402	0.243735
(-)	E2F3	MYC	hsa-miR-195-5p	E2F3	0.330759	0.0668404	0.228677	0.338175	0.188218	0.254198	0.279691	0.242202	0.258697	0.323236	0.263196	0.221208	0.296186
(-)	E2F3	MYC	hsa-miR-34a-5p	E2F3	0.306404	0	0.169143	0.376858	0.126858	0.203458	0.271008	0.208508	0.227658	0.368887	0.251858	0.165158	0.290158
(-)	E2F3	RBBP4	HDAC1	E2F3	0.206977	0	0.158849	0.285804	0.119137	0.170881	0.215406	0.17374	0.186676	0.258123	0.20247	0.145009	0.228343
(-)	FOXO3	TP53	MDM2	FOXO3	0.239444	0.34567	0.244705	0.266862	0.269946	0.24339	0.261765	0.262536	0.255897	0.290788	0.268404	0.256668	0.255126
(-)	FOXO3	TP53	hsa-miR-155-5p	FOXO3	0.259467	0.563064	0.327522	0.412308	0.386408	0.310509	0.380383	0.373908	0.354933	0.45418	0.399358	0.348458	0.361409
(-)	HIF1A	JMY	TP53	HIF1A	0.228684	0.712494	0.228135	0.337768	0.349225	0.228272	0.313258	0.316122	0.285884	0.458995	0.343496	0.288748	0.28302
(-)	MAPK14	TP53	hsa-miR-125b-5p	MAPK14	0.22931	0.34567	0.244341	0.266589	0.269673	0.240583	0.260859	0.26163	0.254357	0.288164	0.268131	0.255128	0.253586
(-)	MAPK14	TP53	hsa-miR-200a-3p	MAPK14	0.215907	0.542063	0.32119	0.324226	0.376408	0.294869	0.329932	0.342978	0.322593	0.353123	0.350317	0.335639	0.309547
(-)	MAPK8	TP53	SIAH1	MAPK8	0.2225	0.34567	0.201801	0.318017	0.237768	0.206976	0.270195	0.250132	0.242434	0.359159	0.277893	0.222372	0.262496
(-)	MYC	SP1	hsa-miR-34c-5p	MYC	0.177718	0	0.226976	0.253565	0.170232	0.214661	0.223006	0.202172	0.21328	0.184507	0.211898	0.192446	0.234113
(-)	MYC	hsa-miR-22-3p	SP1	MYC	0.189654	0	0.162292	0.205052	0.121719	0.169132	0.175239	0.154406	0.166259	0.17132	0.163385	0.145426	0.187092
(-)	MYC	hsa-miR-29b-3p	SP1	MYC	0.196422	0.155366	0.130188	0.264308	0.136483	0.146747	0.202961	0.171005	0.173571	0.287161	0.200395	0.141615	0.205527
(-)	MYC	hsa-miR-9-5p	NFKB1	MYC	0.18558	0	0.193218	0.228247	0.144913	0.191309	0.198179	0.177346	0.188944	0.178033	0.18658	0.168111	0.209778
(-)	SMAD2	SNAI1	ZEB2	SMAD2	0.104412	0.285055	0.288739	0.299887	0.287818	0.242657	0.282562	0.279545	0.268255	0.252885	0.293852	0.265237	0.271272
(-)	SMAD3	SNAI1	ZEB2	SMAD3	0.0640825	0.495248	0.462361	0.430104	0.470583	0.362792	0.423396	0.433516	0.406568	0.338756	0.450344	0.416687	0.396448
(-)	SMAD3	hsa-miR-200a-3p	ZEB1	SMAD3	0.075536	0.701364	0.403606	0.386038	0.478045	0.321588	0.392927	0.415929	0.376815	0.37846	0.432042	0.399817	0.353813
(-)	SMAD3	hsa-miR-200b-3p	ZEB1	SMAD3	0.109469	0.298854	0.366558	0.358252	0.349632	0.302286	0.342105	0.33995	0.328114	0.277054	0.353942	0.325959	0.330269
(-)	SMAD4	SNAI1	ZEB2	SMAD4	0.113676	0.282473	0.303921	0.311274	0.298559	0.25636	0.294367	0.291188	0.280638	0.258351	0.304917	0.27746	0.283817
0	PPP2CA	PPP2R1A	PPP2R2D	PPP2CA	0.78091	0.570368	0.164219	0.373164	0.265756	0.318392	0.332619	0.305767	0.318926	0.628874	0.31946	0.292074	0.345778
0	PPP2CA	PPP2R2A	PPP2R1B	PPP2CA	0.746388	0.570368	0.192332	0.394249	0.286841	0.330846	0.351546	0.324694	0.335696	0.627272	0.340545	0.308844	0.362548
0	PPP2CA	PPP2R2D	PPP2R1A	PPP2CA	0.727458	0.570368	0.165358	0.290685	0.266611	0.305883	0.288466	0.282448	0.292266	0.532463	0.278648	0.286247	0.298284
(+)	AKT1	CCND1	E2F1	AKT1	0.769728	0.761239	0.272779	0.454584	0.394894	0.397016	0.42527	0.410347	0.410878	0.700936	0.424739	0.395955	0.4258
(+)	AKT1	CDK4	E2F1	AKT1	0.751742	0.787762	0.285622	0.464216	0.411157	0.402152	0.435435	0.422171	0.419919	0.706282	0.437687	0.406654	0.433184
(+)	AKT1	CREB1	E2F1	AKT1	0.788693	0.725734	0.196482	0.397362	0.328795	0.344535	0.367013	0.349872	0.353807	0.677728	0.363079	0.336665	0.370948
(+)	AKT1	GSK3B	E2F1	AKT1	0.120926	0.133432	0.152162	0.280788	0.14748	0.144353	0.213352	0.180025	0.179244	0.268297	0.214134	0.145916	0.212571
(+)	AKT1	MDM2	E2F1	AKT1	0.0755184	0.519482	0.151564	0.363673	0.243543	0.132552	0.27586	0.245828	0.21808	0.436641	0.303608	0.188048	0.248112
(-)	AKT1	NFKB1	E2F1	AKT1	0.114515	0.710352	0.222472	0.416854	0.344442	0.195483	0.343408	0.325305	0.288065	0.511835	0.380648	0.269962	0.306168
(+)	AKT1	RELA	SIRT1	AKT1	0.665296	0.436936	0.105132	0.245516	0.188083	0.245173	0.231072	0.216714	0.230986	0.468508	0.216799	0.216628	0.245344
(+)	APC	CTNNB1	AXIN2	APC	0.669428	0.436936	0.152958	0.281385	0.223953	0.282076	0.2672	0.252842	0.267372	0.481497	0.252669	0.253014	0.281731
(+)	APC	CTNNB1	GSK3B	APC	0.178267	0	0.0939863	0.237156	0.0704897	0.115056	0.164965	0.123298	0.13444	0.23473	0.153823	0.0927731	0.176106
(+)	APC	E2F1	FBXO5	APC	0.200388	0	0.0889601	0.233387	0.0667201	0.116817	0.162578	0.120911	0.133435	0.239004	0.150053	0.0917686	0.175102
(+)	APC	E2F1	hsa-miR-106b-5p	APC	0.20452	0	0.136787	0.269257	0.10259	0.15372	0.198706	0.157039	0.169822	0.251993	0.185923	0.128155	0.211488
(+)	APC	E2F2	FBXO5	APC	0.064752	0	0.352064	0.347381	0.264048	0.280236	0.309762	0.288928	0.292975	0.187537	0.305715	0.272142	0.313809
(+)	APC	E2F3	FBXO5	APC	0.0585502	0	0.350422	0.34615	0.262816	0.277454	0.308142	0.287309	0.290968	0.185576	0.304483	0.270135	0.311802
(+)	APC	E2F3	hsa-miR-106b-5p	APC	0.723318	0.436936	0.330005	0.497504	0.356738	0.428334	0.44502	0.409828	0.427727	0.622565	0.427121	0.392536	0.462919
(+)	AR	CCNA2	E2F4	AR	0.102757	0	0.276803	0.374269	0.207602	0.233292	0.297358	0.255691	0.262114	0.261557	0.290936	0.220447	0.30378
(+)	AR	CCNA2	E2F5	AR	0.0965554	0	0.275161	0.373038	0.206371	0.23051	0.295739	0.254072	0.260107	0.259596	0.289704	0.21844	0.301774
(+)	AR	CCND1	E2F1	AR	0.78325	0.436936	0.414377	0.560783	0.420017	0.506595	0.512044	0.476853	0.498497	0.658641	0.4904	0.463306	0.533689
(+)	AR	CCND1	E2F4	AR	0.849023	0.782606	0.188318	0.307905	0.33689	0.353494	0.326549	0.333795	0.337946	0.621653	0.322398	0.345192	0.3307
(+)	AR	CCND1	E2F5	AR	0.226138	0.34567	0.217465	0.246432	0.249516	0.219634	0.240504	0.241275	0.233804	0.280652	0.247974	0.234575	0.233033
(+)	AR	MYC	E2F1	AR	0.669591	0.436936	0.285717	0.297621	0.323522	0.381685	0.325112	0.331587	0.346128	0.431394	0.310571	0.352604	0.339653
(+)	ASH2L	E2F1	TP53	ASH2L	0.66833	0.436936	0.27833	0.292081	0.317981	0.37583	0.319493	0.325968	0.34043	0.429232	0.305031	0.346906	0.333955
(+)	ASH2L	SIN3A	TP53	ASH2L	0.709654	0.436936	0.199177	0.31605	0.258617	0.326796	0.304378	0.29002	0.307065	0.503108	0.287333	0.292707	0.321423
(+)	ATM	CHEK1	E2F1	ATM	0.663753	0.436936	0.177179	0.216217	0.242118	0.298822	0.243344	0.249819	0.263995	0.4028	0.229168	0.27047	0.25752
(+)	ATM	CHEK2	E2F1	ATM	0.662492	0.436936	0.169792	0.210677	0.236578	0.292967	0.237725	0.2442	0.258297	0.400638	0.223627	0.264772	0.251822
(+)	ATM	RB1	E2F1	ATM	0.803119	0.436936	0.140761	0.272238	0.214805	0.30635	0.266408	0.252049	0.274936	0.511871	0.243521	0.260578	0.289294
(+)	ATR	CHEK1	E2F1	ATR	0.703816	0.436936	0.0906389	0.234646	0.177213	0.243933	0.22261	0.208251	0.224931	0.474514	0.20593	0.210573	0.239289
(+)	ATR	CHEK2	E2F1	ATR	0.216787	0	0.0794934	0.226287	0.05962	0.113817	0.156503	0.114836	0.128385	0.240737	0.142953	0.0867184	0.170052
(+)	ATR	E2F1	E2F2	ATR	0.238909	0	0.0744672	0.222517	0.0558504	0.115577	0.154115	0.112449	0.127381	0.245011	0.139184	0.0857139	0.169047
(+)	ATR	RB1	E2F1	ATR	0.849587	0.782606	0.201745	0.317975	0.34696	0.363705	0.336654	0.3439	0.348086	0.625151	0.332467	0.355333	0.34084
(+)	ATR	RB1	E2F2	ATR	0.109036	0.710352	0.230089	0.422566	0.350154	0.199825	0.348778	0.330675	0.293093	0.512369	0.38636	0.27499	0.311196
(+)	ATR	RB1	E2F3	ATR	0.065214	0.668824	0.220244	0.33185	0.332389	0.181486	0.294394	0.294528	0.256803	0.405237	0.332119	0.256938	0.256668
(+)	ATR	TP53	E2F1	ATR	0.109036	0.710352	0.230089	0.422566	0.350154	0.199825	0.348778	0.330675	0.293093	0.512369	0.38636	0.27499	0.311196
(-)	AXIN2	CTNNB1	GSK3B	AXIN2	0.703735	0.627806	0.226787	0.42009	0.327042	0.346024	0.378311	0.355049	0.359795	0.639582	0.373566	0.336533	0.383057
(-)	AXIN2	CTNNB1	TCF4	AXIN2	0.278763	0.34567	0.118718	0.255705	0.175456	0.15873	0.211399	0.191337	0.187155	0.352455	0.215581	0.167093	0.207218
(+)	AXIN2	GSK3B	CTNNB1	AXIN2	0.266763	0.34567	0.12094	0.257372	0.177123	0.157396	0.212316	0.192253	0.187322	0.35001	0.217247	0.167259	0.207384
(+)	AXIN2	GSK3B	E2F1	AXIN2	0.276814	0.74818	0.136811	0.269275	0.289653	0.171812	0.250004	0.255098	0.225638	0.457118	0.279464	0.230733	0.220543
(+)	BCL2	TP53	MYBL2	BCL2	0.273829	0.528525	0.193345	0.311675	0.27714	0.213466	0.278489	0.269855	0.253937	0.415591	0.294408	0.245303	0.26257
(+)	BCL2	TP53	PMAIP1	BCL2	0.290462	0.41251	0.205397	0.320715	0.257176	0.226664	0.281317	0.265432	0.257804	0.393759	0.288945	0.24192	0.273689
(+)	BCL2	TP53	hsa-miR-125b-5p	BCL2	0.268072	0.34567	0.149645	0.2789	0.198651	0.179252	0.233926	0.213863	0.209014	0.357513	0.238776	0.188951	0.229076
(+)	BCL2	TP53	hsa-miR-192-5p	BCL2	0.274048	0.34567	0.265983	0.366154	0.285905	0.267999	0.321553	0.301491	0.297014	0.388092	0.326029	0.276952	0.317077
(+)	BCL2	TP53	hsa-miR-200b-3p	BCL2	0.267205	0.34567	0.279984	0.376655	0.296405	0.276789	0.331626	0.311564	0.30666	0.389881	0.33653	0.286597	0.326722
(+)	BCL2	TP53	hsa-miR-200c-3p	BCL2	0.0380097	0	0.780959	0.835719	0.585719	0.595222	0.713095	0.650595	0.65297	0.454742	0.710719	0.59047	0.71547
(+)	BCL2	TP53	hsa-miR-34a-5p	BCL2	0.726996	0.592302	0.369524	0.527143	0.425218	0.458892	0.484599	0.459118	0.467536	0.672205	0.476181	0.442055	0.493017
(+)	BCL2	TP53	hsa-miR-34c-5p	BCL2	0.711485	0.635172	0.208457	0.323009	0.315136	0.334214	0.323842	0.321874	0.326643	0.555445	0.319073	0.324675	0.328612
(+)	BIRC2	BIRC3	TRAF1	BIRC2	0.671958	0.436936	0.252701	0.272859	0.29876	0.357516	0.300499	0.306974	0.321663	0.423732	0.28581	0.328138	0.315187
(-)	BIRC2	E2F1	NFKB1	BIRC2	0.665066	0.436936	0.137619	0.186547	0.212448	0.269481	0.213756	0.220231	0.234489	0.393239	0.199498	0.240964	0.228014
(+)	BMI1	CDKN2A	E2F1	BMI1	0.716078	0.436936	0.171194	0.211729	0.23763	0.307415	0.242126	0.248601	0.266047	0.414386	0.224679	0.272522	0.259572
(+)	BRCA1	E2F1	KPNA2	BRCA1	0.846777	0.782606	0.18652	0.306556	0.335541	0.351584	0.32506	0.332306	0.336316	0.620642	0.321049	0.343563	0.32907
(+)	BRCA1	E2F1	RBBP8	BRCA1	0.69812	0.661532	0.215444	0.411583	0.326966	0.336113	0.371561	0.350407	0.352693	0.643774	0.369274	0.331539	0.373848
(+)	BRCA1	E2F1	SP1	BRCA1	0.0929874	0	0.237011	0.344425	0.177758	0.201005	0.266903	0.225237	0.231048	0.249166	0.261092	0.189382	0.272715
(+)	BRD7	TP53	E2F1	BRD7	0.715145	0.436936	0.191181	0.310053	0.25262	0.322172	0.298724	0.284366	0.301754	0.502482	0.281336	0.287396	0.316112
(+)	CASP3	CCNE1	E2F1	CASP3	0.684711	0.436936	0.261911	0.3631	0.305667	0.367611	0.349869	0.335511	0.350997	0.512556	0.334383	0.336639	0.365355
(+)	CCNA2	CDK2	CDKN1B	CCNA2	0.0687874	0.115681	0.148338	0.194587	0.140174	0.12845	0.164449	0.150846	0.147915	0.166535	0.16738	0.134312	0.161519
(+)	CCNA2	CDK2	E2F1	CCNA2	0.0625856	0.115681	0.146696	0.193355	0.138942	0.125668	0.16283	0.149227	0.145908	0.164574	0.166149	0.132305	0.159512
(+)	CCNA2	E2F1	CDKN1B	CCNA2	0.0983795	0	0.200643	0.317149	0.150482	0.175077	0.239964	0.198298	0.204446	0.241422	0.233816	0.16278	0.246113
(+)	CCNA2	E2F4	SKP2	CCNA2	0.720537	0.436936	0.154813	0.282777	0.225344	0.296244	0.271785	0.257427	0.275152	0.494738	0.25406	0.260794	0.28951
(+)	CCNA2	E2F5	SKP2	CCNA2	0.233508	0	0.143668	0.274417	0.107751	0.166128	0.205678	0.164012	0.178606	0.260961	0.191084	0.136939	0.220273
(+)	CCNA2	RB1	CDKN1B	CCNA2	0.255629	0	0.138641	0.270648	0.103981	0.167888	0.203291	0.161625	0.177601	0.265234	0.187314	0.135935	0.219268
(+)	CCNA2	RB1	E2F1	CCNA2	0.06013	0.115681	0.218694	0.247354	0.192941	0.179053	0.216675	0.203072	0.1996	0.18196	0.220147	0.185997	0.213203
(+)	CCNA2	RB1	E2F2	CCNA2	0.0570732	0.115681	0.190741	0.226389	0.171976	0.157324	0.195519	0.181916	0.178253	0.174207	0.199182	0.16465	0.191856
(+)	CCNA2	RB1	E2F3	CCNA2	0.0877375	0	0.100489	0.1587	0.0753671	0.0973015	0.122517	0.101684	0.107168	0.13039	0.117034	0.0863343	0.128001
(+)	CCNA2	RBL1	SKP2	CCNA2	0.713583	0.436936	0.138055	0.270208	0.212776	0.281937	0.258782	0.244424	0.261715	0.48881	0.241492	0.247356	0.276073
(+)	CCNA2	RBL2	SKP2	CCNA2	0.69484	0.436936	0.142927	0.273862	0.216429	0.280905	0.261265	0.246907	0.263026	0.485343	0.245146	0.248667	0.277384
(+)	CCNB1	CDK2	CDK1	CCNB1	0.130993	0	0.16175	0.371313	0.121313	0.154061	0.2545	0.192	0.200187	0.323186	0.246313	0.137687	0.262687
(+)	CCNB1	CDK2	E2F1	CCNB1	0.75315	0.436936	0.115921	0.336941	0.196175	0.275228	0.286321	0.251129	0.270893	0.576502	0.266558	0.235701	0.306084
(+)	CCNB2	CDK2	E2F1	CCNB2	0.721479	0.436936	0.127629	0.262389	0.204956	0.276092	0.251456	0.237098	0.254882	0.488178	0.233672	0.240524	0.26924
(+)	CCND1	CDK2	CDKN1B	CCND1	0.857845	0.436936	0.129675	0.347256	0.20649	0.311717	0.30318	0.267988	0.294295	0.606114	0.276873	0.259104	0.329487
(+)	CCND1	CDK2	E2F1	CCND1	0.735929	0.65433	0.201978	0.401483	0.315066	0.335466	0.363375	0.34177	0.34687	0.648059	0.358275	0.325266	0.368475
(+)	CCND1	E2F1	CDC25A	CCND1	0.757177	0.436936	0.144942	0.275373	0.21794	0.298001	0.266672	0.252314	0.272329	0.501431	0.246657	0.257971	0.286687
(+)	CCND1	E2F1	E2F2	CCND1	0.136385	0	0.125382	0.344037	0.0940368	0.128133	0.227561	0.165061	0.173585	0.315442	0.219037	0.111085	0.236085
(+)	CCND1	E2F1	MDM2	CCND1	0.758542	0.436936	0.0795527	0.309665	0.168899	0.2493	0.259382	0.22419	0.244291	0.568758	0.239282	0.209099	0.279482
(+)	CCND1	E2F1	SP1	CCND1	0.271513	0	0.0684072	0.301305	0.0513054	0.119184	0.193275	0.130775	0.147745	0.33498	0.176305	0.0852445	0.210245
(+)	CCND1	RB1	CDKN1B	CCND1	0.293635	0	0.0633809	0.297536	0.0475357	0.120944	0.190888	0.128388	0.14674	0.339254	0.172536	0.08424	0.20924
(+)	CCND1	RB1	E2F1	CCND1	0.675717	0.436936	0.212754	0.326232	0.268799	0.328495	0.31244	0.298081	0.313005	0.498018	0.297516	0.298647	0.327363
(+)	CCND1	RB1	E2F2	CCND1	0.1036	0	0.16538	0.374035	0.124035	0.149935	0.25551	0.19301	0.199485	0.317245	0.249035	0.136985	0.261985
(+)	CCND1	RB1	E2F3	CCND1	0.725757	0.436936	0.11955	0.339663	0.198897	0.271102	0.287331	0.252139	0.270191	0.570561	0.26928	0.234999	0.305382
(+)	CCND3	CDK4	E2F1	CCND3	0.830452	0.436936	0.133304	0.349978	0.209212	0.307591	0.30419	0.268999	0.293593	0.600173	0.279595	0.258402	0.328785
(+)	CCNE1	CDK2	CDKN1B	CCNE1	0.108992	0	0.129012	0.346759	0.0967588	0.124007	0.228571	0.166071	0.172883	0.309501	0.221759	0.110383	0.235383
(+)	CCNE1	CDK2	E2F1	CCNE1	0.73115	0.436936	0.0831821	0.312387	0.171621	0.245174	0.260392	0.2252	0.243589	0.562817	0.242004	0.208397	0.27878
(+)	CCNE1	E2F1	E2F2	CCNE1	0.244121	0	0.0720366	0.304027	0.0540274	0.115058	0.194285	0.131785	0.147043	0.329039	0.179027	0.0845425	0.209543
(+)	CCNE1	RB1	CDKN1B	CCNE1	0.266242	0	0.0670103	0.300258	0.0502577	0.116818	0.191898	0.129398	0.146038	0.333313	0.175258	0.083538	0.208538
(+)	CCNE1	RB1	E2F1	CCNE1	0.708246	0.436936	0.118192	0.338644	0.197878	0.265706	0.285218	0.250027	0.266983	0.565844	0.268261	0.231792	0.302175
(+)	CCNE1	RB1	E2F2	CCNE1	0.662528	0.436936	0.113559	0.168503	0.194403	0.250801	0.195553	0.202028	0.216127	0.386589	0.181453	0.222602	0.209652
(+)	CCNE1	RB1	E2F3	CCNE1	0.709532	0.436936	0.162975	0.288898	0.231465	0.299614	0.277219	0.262861	0.279898	0.494027	0.260182	0.26554	0.294256
(+)	CCNE2	CDK2	E2F1	CCNE2	0.686957	0.436936	0.155742	0.283474	0.226041	0.288546	0.270383	0.256025	0.271652	0.486575	0.254757	0.257293	0.28601
(+)	CDC20	E2F1	FBXO5	CDC20	0.0862995	0	0.20424	0.236514	0.15318	0.174755	0.200241	0.179407	0.184801	0.155968	0.194847	0.163968	0.205634
(+)	CDC25A	CDK2	E2F1	CDC25A	0.719486	0.436936	0.200592	0.317111	0.259678	0.330316	0.306054	0.291696	0.309355	0.50592	0.288394	0.294997	0.323713
(+)	CDC25A	CDK4	E2F1	CDC25A	0.0989247	0	0.14739	0.193876	0.110543	0.135274	0.158392	0.137559	0.143742	0.144912	0.152209	0.122908	0.164575
(+)	CDC6	CDK2	CDT1	CDC6	0.712473	0.436936	0.102232	0.243341	0.185908	0.254792	0.231845	0.217487	0.234708	0.479577	0.214624	0.22035	0.249066
(+)	CDC6	CDK2	E2F1	CDC6	0.225444	0	0.0910865	0.234982	0.0683148	0.124676	0.165738	0.124072	0.138162	0.245799	0.151648	0.0964953	0.179829
(+)	CDC6	CDK2	E2F4	CDC6	0.247566	0	0.0860602	0.231212	0.0645452	0.126437	0.163351	0.121685	0.137158	0.250073	0.147878	0.0954909	0.178824
(+)	CDK1	RB1	E2F1	CDK1	0.0964702	0	0.189863	0.392398	0.142398	0.166515	0.273427	0.210927	0.216956	0.321583	0.267398	0.154456	0.279456
(+)	CDK1	RB1	E2F2	CDK1	0.0948457	0.115681	0.108423	0.247984	0.110237	0.105029	0.177808	0.143372	0.14207	0.246404	0.179111	0.107633	0.176506
(+)	CDK1	RB1	E2F3	CDK1	0.0886438	0.115681	0.106781	0.246752	0.109006	0.102246	0.176189	0.141753	0.140063	0.244443	0.177879	0.105626	0.174499
(+)	CDK2	CDKN1B	CDK4	CDK2	0.100318	0.115681	0.129437	0.347078	0.125998	0.122157	0.235578	0.180308	0.179348	0.336359	0.236538	0.124078	0.234618
(+)	CDK2	E2F4	SKP2	CDK2	0.124438	0	0.160728	0.370546	0.120546	0.151655	0.253323	0.190823	0.198601	0.321291	0.245546	0.136101	0.261101
(+)	CDK2	E2F5	SKP2	CDK2	0.0861882	0.115681	0.178779	0.300751	0.163004	0.155631	0.230034	0.195598	0.193754	0.261829	0.231877	0.159318	0.228191
(+)	CDK2	RB1	CDKN1B	CDK2	0.142166	0.345388	0.103855	0.327891	0.164238	0.113433	0.233363	0.19245	0.179749	0.397852	0.246065	0.138836	0.220662
(+)	CDK2	SKP2	CDKN1A	CDK2	0.101862	0	0.153495	0.365122	0.115122	0.140587	0.246488	0.183988	0.190354	0.313839	0.240122	0.127854	0.252854
(+)	CDK2	SKP2	CDKN1B	CDK2	0.286796	0.575377	0.277284	0.457963	0.351807	0.279662	0.386849	0.36031	0.342273	0.534864	0.404885	0.315734	0.368812
(+)	CDK4	E2F1	MYC	CDK4	0.70191	0.635172	0.211241	0.325098	0.317224	0.333909	0.325332	0.323364	0.327535	0.553747	0.321161	0.325566	0.329503
(+)	CDK4	RB1	CDKN1B	CDK4	0.899449	0.980842	0.296767	0.472575	0.467785	0.447437	0.465093	0.463896	0.458809	0.794264	0.47018	0.457611	0.460006
(+)	CDKN1A	JUN	TP53	CDKN1A	0.730037	0.635172	0.480506	0.527046	0.519173	0.542889	0.529039	0.52707	0.532999	0.628095	0.523109	0.531031	0.534968
(+)	CDKN2A	E2F1	SIVA1	CDKN2A	0.702215	0.635172	0.255796	0.358514	0.35064	0.367401	0.358767	0.356799	0.360989	0.564962	0.354577	0.35902	0.362957
(+)	CDKN2A	E2F1	TP53	CDKN2A	0.211219	0.41563	0.332213	0.49916	0.353067	0.301964	0.413338	0.376814	0.364039	0.489765	0.426113	0.327516	0.400562
(+)	CDKN2A	E2F1	ZEB1	CDKN2A	0.653019	0.436936	0.121658	0.174577	0.200478	0.254498	0.201032	0.207508	0.221013	0.386237	0.187527	0.227488	0.214538
(+)	CDKN2A	HNRNPD	E2F1	CDKN2A	0.811227	0.436936	0.215192	0.328061	0.270628	0.364201	0.322738	0.308379	0.331773	0.532505	0.299344	0.317414	0.346131
(+)	CDKN2A	MDM2	MYC	CDKN2A	0.689311	0.65433	0.287495	0.382288	0.379204	0.387949	0.382932	0.382161	0.384347	0.574451	0.380746	0.383576	0.385119
(+)	CENPA	NPM1	E2F1	CENPA	0.711924	0.436936	0.16507	0.290469	0.233036	0.301783	0.278939	0.264581	0.281768	0.495149	0.261753	0.26741	0.296126
(+)	CHEK1	E2F1	E2F2	CHEK1	0.224895	0	0.153924	0.28211	0.115443	0.171667	0.212833	0.171166	0.185222	0.261372	0.198777	0.143555	0.226888
(+)	CHEK1	E2F1	MDM2	CHEK1	0.247017	0	0.148898	0.27834	0.111674	0.173428	0.210445	0.168779	0.184217	0.265645	0.195007	0.142551	0.225884
(+)	CHEK1	RB1	E2F1	CHEK1	0.857695	0.782606	0.276175	0.373798	0.402783	0.421555	0.392984	0.40023	0.404923	0.645786	0.388291	0.412169	0.397677
(+)	CHEK1	RB1	E2F2	CHEK1	0.809966	0.436936	0.207805	0.32252	0.265088	0.358345	0.317118	0.30276	0.326075	0.530343	0.293804	0.311717	0.340433
(+)	CHEK1	RB1	E2F3	CHEK1	0.68805	0.65433	0.280108	0.376748	0.373664	0.382094	0.377313	0.376542	0.37865	0.572289	0.375206	0.377879	0.379421
(+)	CHEK1	TP53	E2F1	CHEK1	0.710663	0.436936	0.157683	0.284929	0.227496	0.295928	0.27332	0.258962	0.27607	0.492987	0.256212	0.261712	0.290428
(+)	CHEK2	E2F1	E2F2	CHEK2	0.223634	0	0.146537	0.27657	0.109903	0.165812	0.207213	0.165547	0.179524	0.25921	0.193236	0.137857	0.221191
(+)	CHEK2	E2F1	MDM2	CHEK2	0.245756	0	0.141511	0.2728	0.106133	0.167572	0.204826	0.16316	0.178519	0.263483	0.189467	0.136853	0.220186
(+)	CHEK2	RB1	E2F1	CHEK2	0.856434	0.782606	0.268788	0.368258	0.397243	0.4157	0.387365	0.394611	0.399225	0.643624	0.38275	0.406471	0.391979
(+)	CHEK2	RB1	E2F2	CHEK2	0.660078	0.436936	0.199308	0.316148	0.258715	0.3145	0.301378	0.287019	0.300966	0.490747	0.287431	0.286608	0.315324
(+)	CHEK2	RB1	E2F3	CHEK2	0.216652	0.34567	0.16963	0.210556	0.21364	0.181385	0.204034	0.204805	0.196741	0.266321	0.212098	0.197512	0.19597
(+)	CHEK2	TP53	E2F1	CHEK2	0.661529	0.436936	0.176698	0.215857	0.241758	0.297906	0.242844	0.24932	0.263357	0.402124	0.228807	0.269832	0.256881
(+)	CREBBP	E2F1	KAT2B	CREBBP	0.0474387	0.132916	0.0288348	0.0216261	0.054855	0.0334858	0.0328982	0.0412054	0.0358631	0.0522973	0.0382405	0.0441704	0.0275559
(+)	CSNK1A1	TP53	hsa-miR-155-5p	CSNK1A1	0.805805	0.436936	0.275549	0.373328	0.315896	0.408113	0.367666	0.353308	0.376362	0.546239	0.344612	0.362004	0.390721
(+)	DDX5	YWHAQ	E2F1	DDX5	0.815313	0.436936	0.12389	0.259584	0.202151	0.296746	0.254516	0.240158	0.263807	0.510701	0.230868	0.249449	0.278165
(+)	DNMT1	EED	EZH2	DNMT1	0.917776	0.436936	0.214047	0.410535	0.269769	0.389979	0.370204	0.335013	0.365065	0.64219	0.340152	0.329874	0.400257
(+)	E2F1	E2F2	KPNA2	E2F1	0.77708	0.436936	0.19962	0.316382	0.258949	0.343985	0.308925	0.294566	0.315825	0.520076	0.287666	0.301467	0.330184
(+)	E2F1	E2F2	MAP3K5	E2F1	0.766699	0.436936	0.239263	0.346114	0.288682	0.371122	0.338008	0.32365	0.34426	0.527391	0.317398	0.329902	0.358618
(+)	E2F1	E2F2	MYC	E2F1	0.682507	0.65433	0.222208	0.333322	0.330238	0.337283	0.333541	0.33277	0.334531	0.556428	0.33178	0.33376	0.335302
(+)	E2F1	E2F6	MYC	E2F1	0.690835	0.569852	0.104701	0.161859	0.220988	0.251234	0.198985	0.213767	0.221329	0.42468	0.191424	0.236111	0.206547
(+)	E2F1	E2F7	MYC	E2F1	0.654054	0.436936	0.12498	0.177068	0.202969	0.257248	0.203588	0.210064	0.223634	0.387326	0.190019	0.230109	0.217158
(+)	E2F1	ELF4	MDM2	E2F1	0.673892	0.513891	0.583755	0.604483	0.566289	0.606289	0.595386	0.585837	0.595837	0.609551	0.585386	0.586289	0.605386
(+)	E2F1	EZH2	SIRT1	E2F1	0.663974	0.513891	0.631652	0.640405	0.602212	0.639732	0.630689	0.62114	0.63052	0.619046	0.621309	0.620972	0.640069
(+)	E2F1	FBXO5	FZR1	E2F1	0.868412	0.782606	0.266365	0.36644	0.395425	0.416877	0.386296	0.393542	0.398905	0.646012	0.380933	0.406151	0.391658
(+)	E2F1	FN1	FLT4	E2F1	0.675663	0.436936	0.166329	0.20808	0.233981	0.293663	0.235951	0.242426	0.257347	0.403065	0.22103	0.263822	0.250871
(+)	E2F1	FN1	KPNA2	E2F1	0.663821	0.436936	0.447224	0.418751	0.444652	0.501373	0.445882	0.452357	0.466538	0.470329	0.431702	0.473013	0.460062
(+)	E2F1	FOXO3	TP53	E2F1	0.665039	0.436936	0.388227	0.374504	0.400404	0.45743	0.40171	0.408186	0.422442	0.455884	0.387454	0.428917	0.415967
(+)	E2F1	HIC1	SIRT1	E2F1	0.70429	0.436936	0.128921	0.263358	0.205925	0.272764	0.251351	0.236993	0.253703	0.484204	0.234641	0.239344	0.268061
(+)	E2F1	JMY	TP53	E2F1	0.707573	0.436936	0.121901	0.258093	0.20066	0.268319	0.246291	0.231933	0.248848	0.483269	0.229376	0.234489	0.263206
(+)	E2F1	KAT2B	EP300	E2F1	0.664686	0.436936	0.200323	0.233575	0.259476	0.316413	0.26076	0.267235	0.28147	0.408819	0.246526	0.287945	0.274994
(+)	E2F1	KAT2B	TP53	E2F1	0.668298	0.436936	0.447224	0.418751	0.444652	0.502493	0.446162	0.452637	0.467097	0.471448	0.431702	0.473572	0.460622
(+)	E2F1	KDR	FLT4	E2F1	0.712626	0.436936	0.238529	0.345563	0.28813	0.357053	0.334077	0.319719	0.33695	0.513689	0.316847	0.322592	0.351308
(+)	E2F1	KIAA1524	MYC	E2F1	0.669739	0.436936	0.31695	0.321046	0.346947	0.405147	0.348547	0.355022	0.369572	0.43924	0.333996	0.376047	0.363097
(+)	E2F1	KIAA1524	PPP2R1A	E2F1	0.708945	0.436936	0.0816429	0.227899	0.170466	0.238468	0.216183	0.201825	0.218825	0.473548	0.199182	0.204467	0.233184
(+)	E2F1	KIAA1524	PPP2R1B	E2F1	0.666058	0.436936	0.160064	0.203382	0.229282	0.286563	0.230652	0.237127	0.251447	0.399098	0.216332	0.257923	0.244972
(+)	E2F1	KIAA1524	PPP2R2A	E2F1	0.672058	0.677587	0.147802	0.194185	0.280248	0.278866	0.236871	0.258387	0.258041	0.457695	0.237217	0.279557	0.236526
(+)	E2F1	KIAA1524	PPP2R2B	E2F1	0.674092	0.436936	0.1618	0.288017	0.230584	0.289873	0.274123	0.259764	0.274587	0.484874	0.2593	0.260228	0.288945
(+)	E2F1	KIAA1524	PPP2R2C	E2F1	0.674903	0.436936	0.153058	0.198127	0.224027	0.283519	0.22595	0.232425	0.247298	0.399558	0.211077	0.253773	0.240823
(+)	E2F1	KIAA1524	PPP2R2D	E2F1	0.669855	0.436936	0.113014	0.251427	0.193994	0.252224	0.237268	0.22291	0.237467	0.471618	0.222711	0.223109	0.251826
(+)	E2F1	KIAA1524	PPP2R4	E2F1	0.670666	0.436936	0.104272	0.161537	0.187438	0.24587	0.189096	0.195571	0.210179	0.386302	0.174488	0.216654	0.203704
(+)	E2F1	KPNA2	E2F2	E2F1	0.847061	0.782606	0.253703	0.356944	0.385929	0.402042	0.375465	0.382711	0.386739	0.637509	0.371436	0.393985	0.379493
(+)	E2F1	KPNA2	E2F3	E2F1	0.678197	0.436936	0.102817	0.243779	0.186347	0.246662	0.230142	0.215784	0.230862	0.471154	0.215063	0.216504	0.245221
(+)	E2F1	KPNA2	MYC	E2F1	0.852725	0.782606	0.184842	0.305299	0.334283	0.351813	0.324173	0.33142	0.335802	0.62171	0.319791	0.343048	0.328556
(+)	E2F1	MDM2	MYC	E2F1	0.678906	0.436936	0.237553	0.261498	0.287399	0.347891	0.289571	0.296047	0.31117	0.421682	0.274448	0.317645	0.304695
(+)	E2F1	MDM2	TP53	E2F1	0.773583	0.436936	0.1914	0.310217	0.252784	0.336946	0.302541	0.288182	0.309223	0.517146	0.2815	0.294865	0.323581
(+)	E2F1	MDM4	TP53	E2F1	0.666165	0.436936	0.107647	0.164069	0.189969	0.247277	0.191346	0.197821	0.212148	0.38602	0.177019	0.218623	0.205673
(+)	E2F1	MYC	KPNA2	E2F1	0.663386	0.436936	0.152722	0.197875	0.223775	0.280388	0.224978	0.231453	0.245606	0.396594	0.210825	0.252082	0.239131
(+)	E2F1	MYC	SP1	E2F1	0.6663	0.436936	0.107967	0.164308	0.190209	0.24755	0.191594	0.198069	0.212404	0.386134	0.177259	0.218879	0.205929
(-)	E2F1	NFKB1	MYC	E2F1	0.661249	0.436936	0.209971	0.240811	0.266712	0.32279	0.267781	0.274256	0.288276	0.410372	0.253762	0.294751	0.281801
(+)	E2F1	PPP1R13B	PPP1CA	E2F1	0.661988	0.436936	0.246596	0.268281	0.294181	0.350444	0.295297	0.301772	0.315838	0.419713	0.281231	0.322313	0.309362
(+)	E2F1	PPP1R13B	PPP1CC	E2F1	0.663379	0.436936	0.100251	0.158522	0.184423	0.241033	0.185625	0.1921	0.206253	0.383475	0.171472	0.212728	0.199778
(+)	E2F1	PPP1R13B	TP53	E2F1	0.660561	0.436936	0.18721	0.22374	0.249641	0.305547	0.250667	0.257143	0.271119	0.40451	0.236691	0.277594	0.264644
(+)	E2F1	PRKAA2	E2F2	E2F1	0.805805	0.436936	0.275549	0.373328	0.315896	0.408113	0.367666	0.353308	0.376362	0.546239	0.344612	0.362004	0.390721
(+)	E2F1	PRKAA2	E2F3	E2F1	0.827926	0.436936	0.270523	0.369559	0.312126	0.409874	0.365279	0.350921	0.375358	0.550513	0.340842	0.361	0.389716
(+)	E2F1	PTPN1	GSK3B	E2F1	0.772988	0.436936	0.310821	0.399782	0.34235	0.426363	0.392069	0.377711	0.398714	0.546853	0.371066	0.384356	0.413073
(+)	E2F1	RB1	HDAC1	E2F1	0.79586	0.65433	0.28635	0.464762	0.378345	0.413727	0.430399	0.408795	0.41764	0.684135	0.421554	0.396036	0.439245
(+)	E2F1	RB1	NCOA6	E2F1	0.875145	1	0.312061	0.484046	0.484046	0.452832	0.476242	0.476242	0.468439	0.796802	0.484046	0.468439	0.468439
(+)	E2F1	RBL1	SKP2	E2F1	0.846545	0.782606	0.276687	0.374182	0.403167	0.419151	0.39267	0.399916	0.403913	0.643126	0.388674	0.411159	0.396666
(+)	E2F1	SIAH1	XIAP	E2F1	0.772988	0.436936	0.310821	0.399782	0.34235	0.426363	0.392069	0.377711	0.398714	0.546853	0.371066	0.384356	0.413073
(+)	E2F1	SP1	MYBL2	E2F1	0.817109	0.436936	0.229314	0.338652	0.281219	0.376262	0.333696	0.319338	0.343099	0.537506	0.309936	0.328741	0.357457
(+)	E2F1	SP1	MYC	E2F1	0.832811	0.592302	0.19721	0.397908	0.295983	0.35611	0.361977	0.336496	0.351528	0.655581	0.346945	0.326047	0.377009
(+)	E2F1	SP1	TP53	E2F1	0.656665	0.436936	0.240586	0.263773	0.289674	0.344606	0.290457	0.296932	0.310665	0.41688	0.276724	0.31714	0.30419
(+)	E2F1	TP53	MDM2	E2F1	0.655113	0.436936	0.274462	0.289179	0.31508	0.369624	0.315766	0.322241	0.335877	0.424961	0.30213	0.342352	0.329402
(+)	E2F1	TP53BP2	PPP1CA	E2F1	0.849537	0.782606	0.322739	0.408721	0.437705	0.454438	0.427396	0.434642	0.438826	0.655387	0.423213	0.446072	0.431579
(+)	E2F1	TP53BP2	PPP1CC	E2F1	0.798914	0.436936	0.264818	0.36528	0.307848	0.398342	0.359188	0.344829	0.367453	0.541834	0.336564	0.353095	0.381811
(+)	E2F1	TP53BP2	TP53	E2F1	0.821036	0.436936	0.259792	0.361511	0.304078	0.400103	0.356801	0.342442	0.366449	0.546108	0.332794	0.35209	0.380807
(+)	E2F1	TUBG1	RB1	E2F1	0.699243	0.627806	0.228565	0.33809	0.328375	0.346234	0.337697	0.335269	0.339733	0.55557	0.333233	0.337305	0.342162
(+)	E2F1	VEGFC	FLT4	E2F1	0.720459	0.436936	0.11012	0.33259	0.191824	0.262705	0.279927	0.244736	0.262456	0.566879	0.262207	0.227265	0.297647
(+)	E2F1	hsa-let-7a-5p	HMGA1	E2F1	0.700337	0.436936	0.105529	0.245814	0.188381	0.254231	0.23356	0.219202	0.235664	0.477367	0.217097	0.221306	0.250023
(+)	E2F1	hsa-let-7a-5p	HMGA2	E2F1	0.677912	0.552618	0.203678	0.319425	0.290913	0.322237	0.313	0.305872	0.313703	0.525219	0.305169	0.306575	0.320831
(+)	E2F1	hsa-miR-106a-5p	RB1	E2F1	0.668279	0.436936	0.139261	0.271113	0.21368	0.271516	0.256855	0.242497	0.256956	0.477786	0.242396	0.242598	0.271314
(+)	E2F1	hsa-miR-106b-5p	RB1	E2F1	0.711401	0.436936	0.28543	0.297406	0.323306	0.391923	0.32751	0.333985	0.351139	0.441775	0.310356	0.357615	0.344664
(+)	E2F1	hsa-miR-106b-5p	RBL1	E2F1	0.817109	0.436936	0.229314	0.338652	0.281219	0.376262	0.333696	0.319338	0.343099	0.537506	0.309936	0.328741	0.357457
(+)	E2F1	hsa-miR-16-5p	HMGA1	E2F1	0.896394	0.782606	0.255025	0.357935	0.38692	0.415367	0.37954	0.386786	0.393898	0.650173	0.372428	0.401144	0.386651
(+)	E2F1	hsa-miR-17-5p	RB1	E2F1	0.875145	1	0.312061	0.484046	0.484046	0.452832	0.476242	0.476242	0.468439	0.796802	0.484046	0.468439	0.468439
(+)	E2F1	hsa-miR-17-5p	RBL1	E2F1	0.655228	0.436936	0.148351	0.194596	0.220497	0.27507	0.22119	0.227665	0.241308	0.393462	0.207547	0.247783	0.234833
(+)	E2F1	hsa-miR-20a-5p	RB1	E2F1	0.653676	0.436936	0.182226	0.220003	0.245903	0.300088	0.246499	0.252974	0.266521	0.401543	0.232953	0.272996	0.260045
(+)	E2F1	hsa-miR-20a-5p	RBL1	E2F1	0.8481	0.782606	0.230503	0.339544	0.368529	0.384902	0.358129	0.365376	0.369469	0.631969	0.354036	0.376715	0.362223
(+)	E2F1	hsa-miR-25-3p	EZH2	E2F1	0.700215	0.436936	0.0793685	0.226193	0.16876	0.23458	0.213932	0.199573	0.216028	0.470796	0.197477	0.20167	0.230387
(+)	E2F1	hsa-miR-449a	HDAC1	E2F1	0.66407	0.436936	0.368792	0.443261	0.385828	0.442612	0.42874	0.414382	0.428578	0.534116	0.414545	0.41422	0.442936
(+)	E2F1	hsa-miR-449a	SIRT1	E2F1	0.340898	0	0.259377	0.3612	0.194533	0.279757	0.299172	0.257506	0.278812	0.316735	0.277866	0.237145	0.320478
(+)	E2F1	hsa-miR-449b-5p	HDAC1	E2F1	0.285959	0	0.299675	0.391423	0.224757	0.296246	0.325962	0.284296	0.302168	0.313075	0.30809	0.260501	0.343835
(+)	E2F1	hsa-miR-449b-5p	SIRT1	E2F1	0.213186	0	0.068223	0.217834	0.0511673	0.104464	0.147825	0.106158	0.119482	0.237019	0.134501	0.0778155	0.161149
(+)	E2F2	KPNA2	E2F3	E2F2	0.242665	0	0.105729	0.245964	0.0792971	0.139963	0.177797	0.13613	0.151297	0.253765	0.16263	0.10963	0.192964
(+)	E2F2	MYC	KPNA2	E2F2	0.308081	0	0.294649	0.387654	0.220987	0.298007	0.323575	0.281909	0.301164	0.317349	0.30432	0.259497	0.34283
(+)	E2F2	TUBG1	RB1	E2F2	0.235307	0	0.0631968	0.214064	0.0473976	0.106224	0.145438	0.103771	0.118478	0.241293	0.130731	0.076811	0.160144
(+)	E2F3	MYC	KPNA2	E2F3	0.0371173	0.366824	0.136398	0.268965	0.194005	0.111578	0.210878	0.192138	0.171531	0.301752	0.231485	0.152791	0.190271
(+)	E2F3	TUBG1	RB1	E2F3	0.0385442	0.366824	0.143157	0.274035	0.199074	0.117004	0.216037	0.197297	0.176779	0.303798	0.236554	0.158039	0.195519
(+)	E2F3	hsa-miR-106b-5p	RB1	E2F3	0.241947	0.563064	0.272046	0.370701	0.3448	0.264521	0.337681	0.331205	0.311136	0.435931	0.35775	0.30466	0.317611
(+)	EGLN1	HIF1A	SIAH1	EGLN1	0.106779	0.52391	0.122639	0.258646	0.222957	0.118674	0.21473	0.205808	0.179738	0.354999	0.240801	0.170815	0.18866
(+)	EGLN3	HIF1A	SIAH1	EGLN3	0.101074	0.412738	0.220764	0.33224	0.268758	0.190842	0.28102	0.265149	0.24567	0.350311	0.300499	0.2298	0.261541
(+)	ELF4	MDM2	TP53	ELF4	0.181083	0.19087	0.206485	0.32153	0.202581	0.200134	0.261444	0.231707	0.231095	0.311276	0.262056	0.201358	0.260832
(+)	GLI1	SNAI1	LEF1	GLI1	0.0620507	0	0.143776	0.191165	0.107832	0.123344	0.153377	0.132543	0.136421	0.13479	0.149498	0.115588	0.157255
(+)	GLI2	SNAI1	LEF1	GLI2	0.279898	0.34567	0.159958	0.369969	0.206386	0.189943	0.284067	0.243171	0.23906	0.446382	0.288177	0.198165	0.279956
(+)	GSK3B	MYC	hsa-miR-26a-5p	GSK3B	0.235103	0.34567	0.216167	0.245459	0.248543	0.220901	0.24009	0.240861	0.233951	0.282568	0.247001	0.234722	0.23318
(+)	HDAC1	SIN3A	PA2G4	HDAC1	0.285485	0.712494	0.23294	0.341372	0.352829	0.246076	0.320412	0.323276	0.296588	0.474396	0.3471	0.299452	0.293724
(+)	HDAC1	TP53	RB1	HDAC1	0.231069	0.34567	0.313393	0.401712	0.321463	0.292812	0.354425	0.334362	0.3272	0.3892	0.361587	0.307137	0.347262
(+)	HIC1	SIRT1	TP53	HIC1	0.251092	0.563064	0.396211	0.547158	0.437924	0.359931	0.473043	0.445735	0.426236	0.552592	0.492541	0.398928	0.453545
(+)	HIF1A	TWIST1	TP53	HIF1A	0.158132	0.338118	0.18167	0.219586	0.220782	0.175785	0.208935	0.209234	0.197984	0.252813	0.220184	0.198283	0.197685
(+)	JUN	TP53	MDM2	JUN	0.0349676	0.184709	0.0409552	0.197383	0.0768936	0.0394583	0.127779	0.0976571	0.0882983	0.231825	0.137138	0.058176	0.118421
(+)	JUN	TP53	hsa-miR-155-5p	JUN	0.0259886	0.173495	0.228887	0.338332	0.215039	0.178163	0.267467	0.236643	0.227424	0.273759	0.276686	0.196601	0.258247
(+)	LEF1	TWIST1	SNAI1	LEF1	0.0305929	0.184709	0.0801807	0.226802	0.106313	0.0677837	0.156925	0.126803	0.117171	0.240537	0.166557	0.0870483	0.147293
(+)	MAP2K1	MAPK1	PEBP4	MAP2K1	0.021614	0.173495	0.268113	0.367751	0.244459	0.206488	0.296612	0.265789	0.256297	0.282472	0.306105	0.225473	0.28712
(+)	MAP2K1	MAPK3	PEBP4	MAP2K1	0.2376	0.563064	0.337844	0.42005	0.394149	0.312783	0.386758	0.380283	0.359941	0.451294	0.407099	0.353466	0.366416
(+)	MAP2K2	MAPK1	PEBP4	MAP2K2	0.245234	0.563064	0.314216	0.402328	0.376428	0.29697	0.369514	0.363038	0.343174	0.447295	0.389378	0.336699	0.349649
(+)	MAP2K2	MAPK3	PEBP4	MAP2K2	0.249064	0.563064	0.280846	0.377301	0.3514	0.2729	0.344726	0.338251	0.318626	0.43991	0.364351	0.31215	0.325101
(+)	MDM2	MDM4	TP53	MDM2	0.157691	0.282473	0.148836	0.278293	0.182245	0.151049	0.22247	0.198458	0.190659	0.313917	0.230269	0.166647	0.214671
(+)	MDM2	TP53	hsa-miR-143-3p	MDM2	0.159894	0.282473	0.113426	0.251736	0.155687	0.125043	0.19605	0.172038	0.164377	0.305615	0.203712	0.140365	0.188389
(+)	MDM2	TP53	hsa-miR-145-5p	MDM2	0.257902	0.41251	0.232141	0.257439	0.277233	0.238581	0.257673	0.262622	0.252959	0.308972	0.267336	0.257907	0.24801
(+)	MYC	hsa-miR-18a-5p	SMAD4	MYC	0.107698	0.687565	0.0523799	0.122618	0.211176	0.0662095	0.130656	0.152795	0.116553	0.295244	0.166897	0.138693	0.0944139
(+)	MYC	hsa-miR-26a-5p	SMAD4	MYC	0.120512	0.285055	0.334886	0.334498	0.322429	0.281293	0.31818	0.315162	0.304878	0.268447	0.328463	0.301861	0.307896
(+)	SIRT1	TP53	hsa-miR-34a-5p	SIRT1	0.0479825	0.495248	0.416214	0.395493	0.435972	0.324156	0.387779	0.397898	0.369944	0.323194	0.415733	0.380064	0.359825
(+)	SMAD2	SNAI1	ZEB1	SMAD2	0.0594361	0.701364	0.357458	0.351427	0.443434	0.282953	0.35731	0.380312	0.340192	0.362898	0.397431	0.363194	0.31719
(+)	SMAD2	SNAI1	hsa-miR-200b-3p	SMAD2	0.125569	0.298854	0.412706	0.392863	0.384243	0.340922	0.377722	0.375567	0.364737	0.292616	0.388553	0.362582	0.366892
(+)	SMAD3	SNAI1	ZEB1	SMAD3	0.129776	0.282473	0.350069	0.345885	0.33317	0.294996	0.329984	0.326805	0.317262	0.273913	0.339528	0.314083	0.32044
(+)	SMAD3	hsa-miR-200a-3p	ZEB2	SMAD3	0.0575254	0.1061	0.0626465	0.0469849	0.0735099	0.0613662	0.0572115	0.0638427	0.0608068	0.056568	0.0602474	0.0674381	0.0541756
(+)	SMAD3	hsa-miR-200b-3p	ZEB2	SMAD3	0.0341631	0	0.0191881	0.0143911	0.0143911	0.0229319	0.0165263	0.0165263	0.0186615	0.0133378	0.0143911	0.0186615	0.0186615
(+)	SMAD4	SNAI1	ZEB1	SMAD4	0.0343046	0	0.0719781	0.0539835	0.0539835	0.0625597	0.0561276	0.0561276	0.0582716	0.0265707	0.0539835	0.0582716	0.0582716
(+)	YWHAB	YWHAZ	YWHAE	YWHAB	0.0341631	0	0.0191881	0.0143911	0.0143911	0.0229319	0.0165263	0.0165263	0.0186615	0.0133378	0.0143911	0.0186615	0.0186615

## Sheet: Top ranked FBL in breast cancer
Supplementary Data 1. Feedback loops in E2F1 interaction map, Structural and biomedical properties of each feedback loop in bladder and breast cancer
Top ranked Feedback loops in breast cancer
Type	Node 1	Node 2	Node 3	Node 1
(+)	E2F1	E2F2	MYC	E2F1
(-)	BCL2	TP53	E2F1	BCL2
(+)	CDKN2A	E2F1	TP53	CDKN2A
(-)	E2F1	TP53	RB1	E2F1
(+)	E2F1	SP1	TP53	E2F1
(+)	E2F1	MDM2	TP53	E2F1
(+)	E2F1	TP53	MDM2	E2F1
(-)	E2F1	RB1	E2F3	E2F1
(+)	E2F1	FOXO3	TP53	E2F1
(-)	E2F1	SIRT1	TP53	E2F1
(-)	E2F1	TP53	hsa-miR-205-5p	E2F1
(-)	E2F1	hsa-miR-25-3p	TP53	E2F1
(-)	AXIN2	CTNNB1	LEF1	AXIN2
(-)	CDKN2A	MDM2	E2F1	CDKN2A
(+)	AKT1	MDM2	E2F1	AKT1
(-)	CDH1	EGFR	SRC	CDH1
(+)	CDH1	CTNNB1	SNAI2	CDH1
(+)	CDH1	CTNNB1	TWIST1	CDH1
(+)	BIRC2	BIRC3	TRAF1	BIRC2
(+)	CDH1	CTNNB1	SNAI1	CDH1
(-)	E2F1	hsa-miR-17-5p	NCOA3	E2F1
(-)	E2F1	RARA	FOXA1	E2F1
(+)	E2F1	FN1	KPNA2	E2F1
(-)	E2F1	RARA	NCOA3	E2F1
(+)	E2F1	FN1	FLT4	E2F1
(+)	AKT1	GSK3B	E2F1	AKT1
(+)	E2F1	MDM2	MYC	E2F1
(-)	CDKN2A	E2F1	MYC	CDKN2A
