# Supplementary material for: Unraveling a tumor type-specific regulatory core underlying E2F1-mediated epithelial-mesenchymal transition to predict receptor protein signatures
Source: Nat Commun. 2017 Aug 4;8:198. doi: 10.1038/s41467-017-00268-2 (PMC5543083; doi:10.1038/s41467-017-00268-2)
Supplement: Supplementary file 3 — Supplementary Data 2 [file 41467_2017_268_MOESM3_ESM.xlsx]

## Sheet: Logic_rule_Bladder_Cancer
Supplementary Data 2. Logic-based rules for bladder cancer regulatory core simulations
(Coefficient) Reactants = (Coefficient) Products	References (Pubmed IDs)
1 !nfkb1 = 1 e2f1	19088195
1 !e2f1 + akt1 = 1 nfkb1	9368006; 10485711; Calibrated the equation with bladder cancer cell lines RT-4 (less-invasive) to UM-UC-3 (invasive) from ArrayExpress database (accession no.:E-MTAB-2706, PMID: 25485619 )
1 e2f1 = 1 axin2	15572025, 15766563
1 e2f1 = 1 zeb1	25466554
1 cdh1 = 1 egfr	10969083
1 egfr = 1 src	21303975;23066441
1 !src + 1 !snai2 + 1 !mir_25_3p + 1 mdm2 = 1 cdh1	23906494;22450326,25189528; Calibrated the equation with bladder cancer cell lines RT-4 (less-invasive) to UM-UC-3 (invasive) from ArrayExpress database (accession no.:E-MTAB-2706, PMID: 25485619 )
1 fgfr1 = 1 ppp2r2c	17255109
1 fgfr1 = 1 ppp2r1a	17255109
1 fgfr1 = 1 ppp2r1b	17255109
1 fgfr1 = 1 ppp2r2b	17255109
1 !kiaa1524 = 1 ppp2r2b	17632056
1 !e2f1 = 1 mdm2	20812030
1 !mdm2 = 1 tp53	18485870
1 akt1 = 1 mdm2	15140942;15574337
1 !sirt1 = 1 tp53	16354677
1 !bcl2 = 1 tp53	12670866
1 !mir_25_3p = 1 tp53	20935678
1 tp53 = 1 e2f1	24076372
1 tp53 = 1 mir_205_5p	22578566
1 tp53 = 1 sfn	17546054;21625211
1 e2f2 = 1 myc	11564866
1 !rara = 1 foxa1	25303530
1 e2f1 = 1 cdkn2a	15175242;11034215
1 e2f2 = 1 cdkn2a	11883935
1 sp1 = 1 cdkn2a	21555589
1 tp53 = 1 mdm2	19106616
1 !rb1 = 1 tp53	17080083
1 foxo3 = 1 tp53	25241761
1 !sfn = 1 e2f1	20196847
1 !mir_205_5p = 1 e2f1	21454583;22578566
1 myc = 1 e2f1	18345030
1 !ppp2r2b = 1 e2f1	25483052; 24204027
1 !ppp2r1b = 1 e2f1	25483052; 24204027
1 !ppp2r1a = 1 e2f1	25483052; 24204027
1 !ppp2r2c = 1 e2f1	25483052; 24204027
1 e2f3 = 1 e2f1	10766737;14576826
1 foxa1 = 1 e2f1	21900400
1 !cdkn2a = 1 e2f1	21478909
1 !tp53 = 1 cdkn2a	25241761;22480684;20676136
1 !cdkn2a = 1 mdm2	17909018
1 e2f1 = 1 tp53	11739724
1 sp1 = 1 tp53	16740634
1 mdm2 = 1 e2f1	16170383
1 ctnnb1 + 1 lef1 = 1 snai2	25189528;14623871
1 ctnnb1 + 1 lef1 = 1 snai1	25189528;14623871
1 ctnnb1 = 1 twist1	25189528
1 !snai1 = 1 cdh1	21317430; Calibrated the equation with bladder cancer cell lines RT-4 (non-invasive) to UM-UC-3 (invasive) from ArrayExpress database (accession no.:E-MTAB-2706, PMID: 25485619 )
1 !twist1 = 1 cdh1	22581441;20519943; Calibrated the equation with bladder cancer cell lines RT-4 (non-invasive) to UM-UC-3 (invasive) from ArrayExpress database (accession no.:E-MTAB-2706, PMID: 25485619 )
1 ctnnb1 = 1 lef1	17980157
1 lef1 = 1 axin2	11809808
1 !cdh1 + 1 !axin2 = 1 ctnnb1	22007144;22935447
1 smad4 + 1 smad3 + 1 smad2 = 1 snai1	20519943
1 smad3 = 1 mir_200b_3p	22020340
1 !mir_200b_3p = 1 zeb1	21049046;18829540;18376396;19854497;19839049;18411277
1 !nfkbia + 1 akt1 = 1 chuk	9346485;10485710
1 chuk = 1 nfkb1	22833419
1 nfkb1 = 1 nfkbia	14743216
1 e2f1 = 1 rb1	15362224
1 e2f1 = 1 foxo3	17482685
1 e2f1 = 1 fgfr1	12543798
1 e2f1 = 1 kiaa1524	12766778
1 e2f1 = 1 sp1	8657142
1 e2f1 = 1 e2f2	15014447
1 !e2f1 = 1 rara	24608861
1 e2f1 = 1 mir_25_3p	19034270
1 e2f1 = 1 akt1	15574337
1 e2f1 = 1 sirt1	19188449
1 e2f1 = 1 bcl2	11559537;11704823
1 !rb1 = 1 e2f1	19401190
1 !rb1 = 1 e2f3	19249677
1 snai1 = 1 zeb1	18411277
1 lef1 = 1 e2f1	17980157
1 fgfr1 = 1 src	20154139
1 !mdm2 = 1 snai2	19448627
1 !mir_200b_3p = 1 e2f3	22144583;22139708
1 nfkb1 = 1 twist1	17332324
1 !zeb1 = 1 cdkn2a	24371144
1 lef1 = 1 myc	17466981
1 !mir_200b_3p = 1 bcl2	21993663
1 tp53 = 1 mir_200b_3p	21518799
1 smad4 + 1 smad3 + 1 smad2 = 1 sp1	15242331;16714330;10878024
1 lef1 + 1 e2f3 = 1 axin2	25189528;Calibrated the equation with bladder cancer cell lines RT-4 (non-invasive) to UM-UC-3 (invasive) from ArrayExpress database (accession no.:E-MTAB-2706, PMID: 25485619 )
1 !twist1 = 1 tp53	18504427
1 ctnnb1 = 1 myc	9727977
1 !tp53 = 1 snai2	16207734
1 !mir_205_5p = 1 zeb1	19502803;18376396
1 e2f2 = 1 axin2	15572025, 15766563
1 !twist1 = 1 cdkn2a	25368021
1 !smad4 + 1 !smad3 + 1 !smad2 = 1 myc	19022773;12150994
1 nfkb1 = 1 bcl2	12170775
1 nfkb1 = 1 myc	11114727
1 !chuk = 1 foxo3	16887827
1 tgfbr + 1 zeb1 = 1 smad2	25189528; 21593157;21717360
1 tgfbr + 1 zeb1 = 1 smad3	25189528; 21593157;21717360
1 tgfbr + 1 zeb1 = 1 smad4	25189528; 21593157;21717360
1 tgfbr = 1 snai1	25189528
1 tgfbr = 1 snai2	25189528
1 e2f1 + 1 cxcr1 = 1 zeb1	25466554;http://www.fedoa.unina.it/id/eprint/9883; Calibrated the equation with bladder cancer cell lines RT-4 (non-invasive) to UM-UC-3 (invasive) from ArrayExpress database (accession no.:E-MTAB-2706, PMID: 25485619 )
1 cxcr1 + 1 smad4 + 1 smad3 + 1 smad2 = 1 snai1	25189528;20519943; Calibrated the equation with bladder cancer cell lines RT-4 (non-invasive) to UM-UC-3 (invasive) from ArrayExpress database (accession no.:E-MTAB-2706, PMID: 25485619 )
Multi-valued logic based rules for EMT phenotype
1 !cdh1 = 1 emt	23461975;24556840
1 fgfr1 = 1 emt	22701738
(1 smad4 + 1 smad3 + 1 smad2 + snai1) OR (1 zeb1 + 1 twist1) = 1 emt	22945800; 20713713;21317430; Calibrated the equation with bladder cancer cell lines RT-4 (non-invasive) to UM-UC-3 (invasive) from ArrayExpress database (accession no.:E-MTAB-2706, PMID: 25485619 )
(1 smad4 + 1 smad3 + 1 smad2 + snai1) OR (1 zeb1 + 1 twist1)+ 1 !cdh1 = 2 emt	Calibrated the equation with bladder cancer cell lines RT-4 (non-invasive) to UM-UC-3 (invasive) from ArrayExpress database (accession no.:E-MTAB-2706, PMID: 25485619 )
1 fgfr1 + 1 !cdh1 = 2 emt	Calibrated the equation with bladder cancer cell lines RT-4 (non-invasive) to UM-UC-3 (invasive) from ArrayExpress database (accession no.:E-MTAB-2706, PMID: 25485619 )
1 fgfr1 + (1 smad4 + 1 smad3 + 1 smad2 + snai1) OR (1 zeb1 + 1 twist1) = 2 emt	Calibrated the equation with bladder cancer cell lines RT-4 (non-invasive) to UM-UC-3 (invasive) from ArrayExpress database (accession no.:E-MTAB-2706, PMID: 25485619 )
1 fgfr1 + (1 smad4 + 1 smad3 + 1 smad2 + snai1) OR (1 zeb1 + 1 twist1) + 1 !cdh1 = 3 emt	Calibrated the equation with bladder cancer cell lines RT-4 (non-invasive) to UM-UC-3 (invasive) from ArrayExpress database (accession no.:E-MTAB-2706, PMID: 25485619 )

## Sheet: Logic_rule_Breast_Cancer
Supplementary Data 2. Logic-based rules for breast cancer regulatory core simulations
(Coefficient) Reactants = (Coefficient) Products	References (Pubmed IDs)
1 !akt1 = 1 gsk3b	10385618, 12459251
1 !axin2 + 1 ctnnb1 = 1 gsk3b	22935447
1 !bcl2 = 1 tp53	12670866
1 !birc2 = 1 birc3	11084335;22274400;19153467
1 !birc3 = 1 e2f1	15674331
1 !cdh1 + 1 !axin2 = 1 ctnnb1	15662113;22935447
1 !cdkn2a = 1 e2f1	21478909
1 !cdkn2a = 1 mdm2	17909018
1 !e2f1 = 1 mdm2	20812030
1 !e2f1 = 1 rara	24608861
1 !gsk3b = 1 e2f1	18367454
1 lef1 = 1 e2f1	17980157
1 !mdm2 = 1 myc	10541552
1 !mdm2 = 1 snai2	19448627
1 !mdm2 = 1 tp53	18485870
1 !mir_17_5p = 1 ncoa3	16940181
1 !mir_205_5p = 1 e2f1	21454583;22578566
1 !mir_25_3p = 1 tp53	20935678
1 !rara = 1 foxa1	25303530
1 !rb1 = 1 e2f1	19401190
1 !rb1 = 1 e2f3	19249677
1 !rb1 = 1 tp53	17080083
1 !sirt1 = 1 tp53	16354677
1 !src + 1 !snai1 = 1 cdh1	21317430; Calibrated the equation with breast cancer cell lines MCF-7 (non-invasive) to MDA-MB231 (invasive) from ArrayExpress database (accession no.:E-MTAB-2706, PMID: 25485619 )
1 !src + 1 !snai2 = 1 cdh1	21317430; Calibrated the equation with breast cancer cell lines MCF-7 (non-invasive) to MDA-MB231 (invasive) from ArrayExpress database (accession no.:E-MTAB-2706, PMID: 25485619 )
1 !tp53 = 1 cdkn2a	25241761;22480684;20676136
1 !tp53 = 1 snai2	16207734
1 !twist1 + 1 !mdm2 + 1 !mir_25_3p = 1 cdh1	22581441;20519943; Calibrated the equation with breast cancer cell lines MCF-7 (non-invasive) to MDA-MB231 (invasive) from ArrayExpress database (accession no.:E-MTAB-2706, PMID: 25485619 )
1 !twist1 = 1 cdkn2a	25368021
1 !twist1 = 1 tp53	18504427
1 akt1 = 1 mdm2	15140942;15574337
1 birc2 = 1 e2f1	21653699
1 cdh1 = 1 egfr	10969083
1 ctnnb1 + 1 !gsk3b = 1 snai1	25189528;14623871
1 ctnnb1 + 1 lef1 = 1 twist1	25189528
1 ctnnb1 = 1 lef1	17980157
1 ctnnb1 = 1 myc	9727977
1 e2f1 + 1 hmmr = 1 fn1	Calibrated the equation with breast cancer cell lines MCF-7 (non-invasive) to MDA-MB231 (invasive) from ArrayExpress database (accession no.:E-MTAB-2706, PMID: 25485619 ); 25042645
1 e2f1 + 1 snai1 = 1 fn1	Calibrated the equation with breast cancer cell lines MCF-7 (non-invasive) to MDA-MB231 (invasive) from ArrayExpress database (accession no.:E-MTAB-2706, PMID: 25485619 ); 25042645; 24360956
1 e2f1 = 1 akt1	15574337
1 e2f1 = 1 axin2	15572025, 15766563
1 e2f1 = 1 bcl2	11559537;11704823
1 e2f1 = 1 cdkn2a	15175242;11034215
1 e2f1 = 1 e2f2	15014447
1 e2f1 = 1 fn1	25042645
1 e2f1 = 1 foxo3	17482685
1 e2f1 = 1 mir_17_5p	19034270;19066217
1 e2f1 = 1 mir_25_3p	19034270
1 e2f1 = 1 rb1	15362224
1 e2f1 = 1 sirt1	19188449
1 e2f1 = 1 sp1	8657142
1 e2f1 = 1 tp53	11739724
1 e2f2 = 1 cdkn2a	11883935
1 e2f2 = 1 myc	11564866;90001421
1 e2f3 = 1 axin2	15572025, 15766563
1 e2f3 = 1 e2f1	10766737;14576826
1 egfr = 1 src	21303975;23066441
1 flt4 = 1 e2f1	24014887
1 fn1 = 1 flt4
1 fn1 = 1 kpna2	21988832
1 foxa1 = 1 e2f1	21900400
1 foxo3 = 1 tp53	25241761
1 gsk3b = 1 axin2	12023307;23602568
1 gsk3b = 1 ctnnb1	22935447
1 il1r1 + 1 !birc3 = 1 traf1	9384571
1 kpna2 = 1 e2f1	22843992; 25109899
1 lef1 = 1 axin2	11809808
1 lef1 = 1 myc	17466981
1 mdm2 = 1 axin2
1 mdm2 = 1 e2f1	16170383
1 myc = 1 cdkn2a	11494151
1 myc = 1 e2f1	18345030
1 ncoa3 = 1 e2f1	15169882
1 rara = 1 ncoa3	25303530
1 sp1 = 1 cdkn2a	21555589
1 sp1 = 1 tp53	16740634
1 ctnnb1 + 1 tgfbr = 1 snai1	25189528;14623871;Calibrated the equation with breast cancer cell lines MCF-7 (non-invasive) to MDA-MB231 (invasive) from ArrayExpress database (accession no.:E-MTAB-2706, PMID: 25485619 )
1 ctnnb1 + 1 tgfbr = 1 snai2	25189528;14623871;Calibrated the equation with breast cancer cell lines MCF-7 (non-invasive) to MDA-MB231 (invasive) from ArrayExpress database (accession no.:E-MTAB-2706, PMID: 25485619 )
1 tgfbr = 1 snai1	25189528
1 tgfbr = 1 snai2	25189528
1 thrb = 1 myc
1 tp53 = 1 e2f1	24076372
1 tp53 = 1 mdm2	17875722;9724636
1 tp53 = 1 mir_205_5p	21518799
1 traf1 = 1 birc2
1 vegfc = 1 flt4	24014887
Multi-valued logic based rules for EMT phenotype
1 fn1 = 1 emt	25042645;12730682
1 !cdh1 = 1 emt	23461975;24556840
1 src + 1 snai1 + 1 snai2 = 1 emt	22945800;23913825;20713713;21317430
1 src + 1 fn1 + 1 snai1 + 1 snai2 = 2 emt	Calibrated the equation with breast cancer cell lines MCF-7 (non-invasive) to MDA-MB231 (invasive) from ArrayExpress database (accession no.:E-MTAB-2706, PMID: 25485619 )
1 src + 1 !cdh1 + 1 snai1 + 1 snai2 = 2 emt	Calibrated the equation with breast cancer cell lines MCF-7 (non-invasive) to MDA-MB231 (invasive) from ArrayExpress database (accession no.:E-MTAB-2706, PMID: 25485619 )
1 !cdh1 + 1 fn1 = 2 emt	Calibrated the equation with breast cancer cell lines MCF-7 (non-invasive) to MDA-MB231 (invasive) from ArrayExpress database (accession no.:E-MTAB-2706, PMID: 25485619 )
1 src + 1 !cdh1 + 1 fn1 + 1 snai1 + 1 snai2 = 3 emt	Calibrated the equation with breast cancer cell lines MCF-7 (non-invasive) to MDA-MB231 (invasive) from ArrayExpress database (accession no.:E-MTAB-2706, PMID: 25485619 )
