# Supplementary material for: Unraveling a tumor type-specific regulatory core underlying E2F1-mediated epithelial-mesenchymal transition to predict receptor protein signatures
Source: Nat Commun. 2017 Aug 4;8:198. doi: 10.1038/s41467-017-00268-2 (PMC5543083; doi:10.1038/s41467-017-00268-2)
Supplement: Supplementary file 4 — Supplementary Data 3 [file 41467_2017_268_MOESM4_ESM.xlsx]

## Sheet: CellDesigner interactions
Supplementary Data 3. E2F1 map interactions (CellDesigner version)
Reaction ID	Reactant(s)	Reaction Type	Product(s)	Reaction modifier(s)	PubMed ID(s)/ Pathway references
re1	E2F1	TRANSCRIPTION	E2F1	HMGA2,LEF1,TR/COPS2/HMT,QKI	19223528; 17980157; 21768773; 22079090
re10	pRB / E2F1 / DP1,2	STATE_TRANSITION	pRB / E2F1 / DP1	MAPKAPK2,CHEK1/2	17380128; 21143199; 21855804; 22249267; 22307083; 22417103; 23594950
re1000	E2F1 / DP1,2	POSITIVE_INFLUENCE	PDGFB		24014887
re1001	FLT4	UNKNOWN_POSITIVE_INFLUENCE	Angiogenesis		24014887
re1003	KDR	STATE_TRANSITION	KDR	VEGFA,VEGFC	KEGG: Cytokine-cytokine receptor interaction
re1004	KDR	UNKNOWN_POSITIVE_INFLUENCE	Prolif./Different.		KEGG: VEGF signaling pathway
re1005	FLT4 / E2F1	POSITIVE_INFLUENCE	PDGFB		24014887
re1008	FLT4	UNKNOWN_POSITIVE_INFLUENCE	ECM/Invasion		24014887
re1009	ITGR	UNKNOWN_POSITIVE_INFLUENCE	ECM/Invasion		11553610
re1010	FLT1	STATE_TRANSITION	FLT1	VEGFB,VEGFA	KEGG: Cytokine-cytokine receptor interaction
re1011	FLT1	UNKNOWN_POSITIVE_INFLUENCE	Angiogenesis		24014887
re1012	KDR	UNKNOWN_POSITIVE_INFLUENCE	ECM/Invasion		KEGG: VEGF signaling pathway
re1013	CD44	UNKNOWN_POSITIVE_INFLUENCE	ECM/Invasion		25189528
re1015	ARNT,AHR	HETERODIMER_ASSOCIATION	AHR / ARNT		10395741; 9704006
re1016	AHR / ARNT,E2F1-3 / DP1	HETERODIMER_ASSOCIATION	AhR / E2F1		20190398; 23907215
re1017	CD44	STATE_TRANSITION	CD44	LMNB1,FN1,MMP#,hyaluronan acid	KEGG: ECM-receptor interaction
re1018	CD44	UNKNOWN_POSITIVE_INFLUENCE	ECM/Invasion		25189528
re1019	MMP#	POSITIVE_INFLUENCE	TGFB		10652271
re1020	HMMR	STATE_TRANSITION	HMMR	hyaluronan acid	25042645
re1021	BRCA1,HMMR	HETERODIMER_ASSOCIATION	HMMR / BCRA		22110403
re1023	BRCA1,RAD51	HETERODIMER_ASSOCIATION	BRCA1 / RAD51		9296497
re1024	BRCA1 / RAD51	UNKNOWN_POSITIVE_INFLUENCE	DNA repair		9296497
re1025	HMMR / BCRA	UNKNOWN_POSITIVE_INFLUENCE	DNA repair		22110403
re1026	E2F1.. / TOPBP1..	UNKNOWN_POSITIVE_INFLUENCE	DNA repair		23219173; 23202967; 15494392
re1027	AURKA	NEGATIVE_INFLUENCE	BRCA1		14990569, 24277377
re1028	DNA damage	UNKNOWN_POSITIVE_INFLUENCE	BRCA1		23422745
re1029	LEF1	POSITIVE_INFLUENCE	MMP#		22686279
re103	MAPK1	STATE_TRANSITION	CDK4 / CCND		26300251; 26135903; 25457822
re1030	KDM5B	NEGATIVE_INFLUENCE	E2F1-targets(allg.)		25029110
re1031	AURKA	NEGATIVE_INFLUENCE	PP1A		11551964
re1032	AURKA	POSITIVE_INFLUENCE	CDC25B		15128871, 24277377
re1033	CHEK1/2	POSITIVE_INFLUENCE	CDC25B,C		17003105, 10681541; 9278511 KEGG: Cell cycle
re1034	E2F1-3 / DP1	POSITIVE_INFLUENCE	POLA1		15014447
re1035	E2F1-3 / DP1	POSITIVE_INFLUENCE	CDKN2C		12077144
re1036	E2F1-3 / DP1	POSITIVE_INFLUENCE	CCND1		23803733
re1037	E2F1-3 / DP1	POSITIVE_INFLUENCE	CCNE1		8618861
re1038	E2F1-3 / DP1	POSITIVE_INFLUENCE	CDT1		14990995
re1039	E2F1-3 / DP1	POSITIVE_INFLUENCE	CDCA7		16580749
re1040	E2F1-3 / DP1	POSITIVE_INFLUENCE	RPL8		15897325
re1041	E2F1-3 / DP1	POSITIVE_INFLUENCE	DDX11		12909625
re1042	E2F1-3 / DP1	POSITIVE_INFLUENCE	RPL32		15897325
re1043	E2F1-3 / DP1	POSITIVE_INFLUENCE	DBF4		12015319
re1044	E2F1-3 / DP1	POSITIVE_INFLUENCE	AURKB		15033491
re1045	E2F1-3 / DP1	NEGATIVE_INFLUENCE	DIRAS3		16158053
re1046	E2F1-3 / DP1	POSITIVE_INFLUENCE	BMI1		16582100
re1047	E2F1-3 / DP1	POSITIVE_INFLUENCE	RBBP4		12909625
re1048	E2F1-3 / DP1	POSITIVE_INFLUENCE	TERT		12368233
re1055	E2F1-3 / DP1	POSITIVE_INFLUENCE	STMN1		12446714
re1056	E2F1-3 / DP1	POSITIVE_INFLUENCE	CCND3		12611887
re1057	E2F1-3 / DP1	POSITIVE_INFLUENCE	MYCN		12438307
re1058	E2F1-3 / DP1	POSITIVE_INFLUENCE	DHFR		11564866, 8441401
re1059	E2F1-3 / DP1	POSITIVE_INFLUENCE	FHIT		15044096
re106	CDK2,CCNE	HETERODIMER_ASSOCIATION	CDK2/CCNE		KEGG: Cell cycle pathway
re1060	E2F1-3 / DP1	POSITIVE_INFLUENCE	NCAPD2		16144839
re1061	E2F1-3 / DP1	POSITIVE_INFLUENCE	NPAT		12665581
re1062	E2F1-3 / DP1	POSITIVE_INFLUENCE	UBB		15897325
re1063	E2F1-3 / DP1	POSITIVE_INFLUENCE	GMNN		14990995
re1064	E2F1-3 / DP1	POSITIVE_INFLUENCE	CDC6		10766737
re1065	E2F1-3 / DP1	POSITIVE_INFLUENCE	CDCA4		16984923
re1066	E2F1-3 / DP1	POSITIVE_INFLUENCE	EED		14532106
re1067	E2F1-3 / DP1	POSITIVE_INFLUENCE	PNRC2		16181749
re1068	E2F1-3 / DP1	POSITIVE_INFLUENCE	ELF4		20805247
re1069	E2F1-3 / DP1	POSITIVE_INFLUENCE	COX4I1		15304485
re107	CDK2,CCNA2	HETERODIMER_ASSOCIATION	CDK2 / CCNA	CDC25A	KEGG: Cell cycle
re1070	E2F1-3 / DP1	POSITIVE_INFLUENCE	CYC1		10998368
re1071	E2F1-3 / DP1	POSITIVE_INFLUENCE	RBM25		15897325
re1072	E2F1-3 / DP1	POSITIVE_INFLUENCE	DUSP2		17471234
re1073	E2F1-3 / DP1	POSITIVE_INFLUENCE	UNG		11821956; 9490791; 19411194
re1074	E2F1-3 / DP1	POSITIVE_INFLUENCE	PURA		16741925
re1075	E2F1-3 / DP1	POSITIVE_INFLUENCE	TK1		12766778
re1076	E2F1-3 / DP1	POSITIVE_INFLUENCE	SUZ12		11564866
re1077	E2F1-3 / DP1	POSITIVE_INFLUENCE	EIF2AK2		16275992, 12214268
re1079	E2F1-3 / DP1	POSITIVE_INFLUENCE	UXT		12909625
re108	CCNH,CDK7	HETERODIMER_ASSOCIATION	CDK7 / CCNH		KEGG: Cell cycle pathway
re1080	E2F1-3 / DP1	POSITIVE_INFLUENCE	TOP2A		12838312
re1081	E2F1-3 / DP1	POSITIVE_INFLUENCE	TOPBP1		15195143
re1082	E2F1-3 / DP1	POSITIVE_INFLUENCE	PCNA		15510213
re1083	E2F1-3 / DP1	POSITIVE_INFLUENCE	FOXO3		17482685
re1085	E2F1-3 / DP1	POSITIVE_INFLUENCE	MAP3K5		16512785; 17287612
re1086	E2F1-3 / DP1	POSITIVE_INFLUENCE	ATP5J		15897325
re1087	E2F1-3 / DP1	POSITIVE_INFLUENCE	EXOSC8		12909625
re1088	E2F1-3 / DP1	POSITIVE_INFLUENCE	YBX3		16508013
re1089	E2F1-3 / DP1	POSITIVE_INFLUENCE	SNRPE		15897325
re109	CCNA2,CDK1	HETERODIMER_ASSOCIATION	CDK1 / CCNA		KEGG: Cell cycle pathway
re1090	E2F1-3 / DP1	POSITIVE_INFLUENCE	SNX19		11564866
re1091	E2F1-3 / DP1	POSITIVE_INFLUENCE	MELK		16144839
re1093	E2F1-3 / DP1	POSITIVE_INFLUENCE	PFKFB2		12139485
re1094	E2F1-3 / DP1	POSITIVE_INFLUENCE	ISYNA1		15464731
re1095	E2F1-3 / DP1	POSITIVE_INFLUENCE	H19		15985428
re1096	E2F1-3 / DP1	NEGATIVE_INFLUENCE	IRF3		21225257
re1097	E2F1-3 / DP1	POSITIVE_INFLUENCE	POLE2		11433027
re1098	E2F1-3 / DP1	POSITIVE_INFLUENCE	KCNH1		21655246
re1099	E2F1-3 / DP1	POSITIVE_INFLUENCE	GAB2		15574337
re110	CDK1,CCNB	HETERODIMER_ASSOCIATION	CDK1 / CCNB		KEGG: Cell cycle pathway
re1100	E2F1-3 / DP1	POSITIVE_INFLUENCE	ACTG1		15897325
re1101	E2F1-3 / DP1	NEGATIVE_INFLUENCE	PLAU		10688648
re1103	E2F1-3 / DP1	POSITIVE_INFLUENCE	MAT2A		17317269
re1104	E2F1-3 / DP1	POSITIVE_INFLUENCE	NRP1		17178835
re1105	E2F1-3 / DP1	POSITIVE_INFLUENCE	GPBAR1		22912338
re1106	E2F1-3 / DP1	POSITIVE_INFLUENCE	LHX2		23036195
re1108	E2F1-3 / DP1	POSITIVE_INFLUENCE	PDK4		22569253
re1109	FLT4 / E2F1	POSITIVE_INFLUENCE	ANGPT2		20516113; 24014887
re1110	E2F1-3 / DP1	POSITIVE_INFLUENCE	KDR		20516113
re1111	E2F1-3 / DP1	POSITIVE_INFLUENCE	FLT1		20516113
re1113	ZNF350	NEGATIVE_INFLUENCE	GADD45A		20713352
re1114	PHB/RNF/TA-Silencers	NEGATIVE_INFLUENCE	E2F1		10376528; 17873902; 16918502; 10523633
re1115	PHB/RNF/TA-Silencers	NEGATIVE_INFLUENCE	E2F1-targets(allg.)		10376528; 17873902; 16918502
re1116	SELE	UNKNOWN_POSITIVE_INFLUENCE	Adherens junctions		22240023
re1118	E2F1-3 / DP1	POSITIVE_INFLUENCE	SELE		22240023
re1119	PHB/RNF/TA-Silencers	NEGATIVE_INFLUENCE	CDKN2A		17873902
re1121	TWIST1	NEGATIVE_INFLUENCE	CDH1		23128109, 22581441
re1122	SNAI1	NEGATIVE_INFLUENCE	CDH1		21317430
re1123	LEF1 / CTNNB	POSITIVE_INFLUENCE	TWIST1		25189528; 20519943
re1124	LEF1 / CTNNB	POSITIVE_INFLUENCE	SNAI1		1646738
re1126	TGFR	UNKNOWN_POSITIVE_INFLUENCE	SNAI2		23128109
re1127	CASZ1	POSITIVE_INFLUENCE	RB1		23797594
re1129	TP53	POSITIVE_INFLUENCE	SERPINB5		20197383, KEGG: P53 signaling pathway
re113	EP300	STATE_TRANSITION	TP53		17906639; 21471221
re1130	E2F1 / DP1,2	POSITIVE_INFLUENCE	SERPINB5		20197383
re1132	E2F1-3 / DP1	POSITIVE_INFLUENCE	RBM38		22798430
re1135	DNA damage	UNKNOWN_POSITIVE_INFLUENCE	PP1A		22299668
re1136	E2F1 / DP1,2	POSITIVE_INFLUENCE	HRK	RPS3	14684737
re1137	E2F1 / DP1,2	POSITIVE_INFLUENCE	BCL2L11	RPS3	14684737
re1139	E2F1-3 / DP1	POSITIVE_INFLUENCE	PTTG1		19837943
re1140	E2F1-3 / DP1	POSITIVE_INFLUENCE	UHRF2		23833190
re1141	E2F1-3 / DP1	POSITIVE_INFLUENCE	CBX5		12909625
re1142	E2F1-3 / DP1	POSITIVE_INFLUENCE	WWOX		15044096
re1143	E2F1-3 / DP1	POSITIVE_INFLUENCE	MXD3		12444919
re1144	E2F1-3 / DP1	POSITIVE_INFLUENCE	ACTN4		15897325
re1145	E2F1-3 / DP1	POSITIVE_INFLUENCE	JMY		15706352
re1146	E2F1-3 / DP1	POSITIVE_INFLUENCE	MAP3K14		16912047
re1147	E2F1-3 / DP1	POSITIVE_INFLUENCE	BAK1		14973061; 12065845
re1148	E2F1-3 / DP1	POSITIVE_INFLUENCE	SIVA1		15105421
re1149	E2F1 / DP1,2	POSITIVE_INFLUENCE	BBC3		14684737
re115	CDK1 / CCNA	STATE_TRANSITION	RB1		1756735, 8087847, 9053846; KEGG: Cell cycle pathway
re1150	E2F1 / DP1,2	POSITIVE_INFLUENCE	PMAIP1		23429261; 14684737
re1151	E2F1 / DP1,2	POSITIVE_INFLUENCE	BAK1		11888208; 12766778; 11821956
re1152	E2F1 / DP1,2	POSITIVE_INFLUENCE	BID		11888208; 12766778; 11821956
re1153	E2F1 / DP1,2	POSITIVE_INFLUENCE	BAD		11888208; 12766778; 11821956
re1154	E2F1-3 / DP1	POSITIVE_INFLUENCE	PAWR		23204231; 21567071;
re1155	E2F1-3 / DP1	POSITIVE_INFLUENCE	HSPA5		23204231
re1156	E2F1-3 / DP1	POSITIVE_INFLUENCE	EI24		24014029
re1157	E2F1-3 / DP1	POSITIVE_INFLUENCE	KLF10		20013022
re1158	TRIM16	NEGATIVE_INFLUENCE	VIM		20729920
re1159	PITX1	NEGATIVE_INFLUENCE	TERT		23310948
re1161	E2F1-3 / DP1	POSITIVE_INFLUENCE	PITX1	PHB	23310948; 21868451
re1163	TP53	POSITIVE_INFLUENCE	UNC5D		23778138
re1164	TP73	POSITIVE_INFLUENCE	UNC5D		23778138
re1167	DNA damage	UNKNOWN_POSITIVE_INFLUENCE	RRP1B		20040599
re1168	ZNF346	NEGATIVE_INFLUENCE	E2F1-targets(allg.)		21715977
re1170	NR4A1	STATE_TRANSITION	NR4A1	TPA	12947120
re1171	NR4A1	POSITIVE_INFLUENCE	E2F1		12947120
re1172	E2F1-3 / DP1	POSITIVE_INFLUENCE	CENPA		21771121
re1173	E2F1-3 / DP1	POSITIVE_INFLUENCE	NUSAP1		22349817
re1175	AR / MAGE	POSITIVE_INFLUENCE	AR-targets		23853093
re1176	MAGEA11,AR	HETERODIMER_ASSOCIATION	AR / MAGE		23853093
re1178	E2F1-3 / DP1	POSITIVE_INFLUENCE	NELL2		23829315
re1179	E2F1-3 / DP1	POSITIVE_INFLUENCE	RECQL4		21045146; 11799066
re1181	RECQL4	NEGATIVE_INFLUENCE	TP53		22357944
re1182	AHR / ARNT	POSITIVE_INFLUENCE	AHR-targets		20190398; 23907215
re1183	TUBG / E2F1	NEGATIVE_INFLUENCE	RB1		22493456; 21788450
re1184	HMMR / E2F1	UNKNOWN_POSITIVE_INFLUENCE	ECM/Invasion		25042645
re1185	HMMR,E2F1 / DP1,2	HETERODIMER_ASSOCIATION	HMMR / E2F1		25042645
re1188	E2F1-3 / DP1	POSITIVE_INFLUENCE	ZNF451		12909625
re1189	E2F1-3 / DP1	POSITIVE_INFLUENCE	SSR4		15897325
re1190	E2F1-3 / DP1	POSITIVE_INFLUENCE	PTGS2		15867358
re1191	E2F1-3 / DP1	POSITIVE_INFLUENCE	FSHR		11883315
re1193	PELP1,ESR1	HETERODIMER_ASSOCIATION	ESR / PELP1		20807815
re1194	ESR / PELP1	POSITIVE_INFLUENCE	ESR-targets		20807815
re1195	ESR1	UNKNOWN_POSITIVE_INFLUENCE	PELP1		20807815
re1196	E2F1 / DP1,2	POSITIVE_INFLUENCE	FGF2R		12944911
re1197	E2F1 / DP1,2	POSITIVE_INFLUENCE	TNF		23613863; 22185776
re1198	E2F1 / DP1,2	POSITIVE_INFLUENCE	FGFR1		12944911; 19303924
re1199	E2F1 / DP1,2	POSITIVE_INFLUENCE	CASP3		12389032
re1200	E2F1 / DP1,2	POSITIVE_INFLUENCE	CASP7		12389032
re1201	E2F1 / DP1,2	POSITIVE_INFLUENCE	CASP8		12389032
re1202	E2F1 / DP1,2	POSITIVE_INFLUENCE	CASP9		12389032
re1203	E2F1-3 / DP1	POSITIVE_INFLUENCE	BIRC5		15271987
re1204	E2F1 / DP1,2	POSITIVE_INFLUENCE	BCL2		11559537, 11704823
re1205	E2F1-3 / DP1	POSITIVE_INFLUENCE	ABCB1		23542036
re1206	TP53	NEGATIVE_INFLUENCE	ABCB1		23542036; 1346476
re1208	E2F1-3 / DP1	POSITIVE_INFLUENCE	ACOT13		15897325
re1209	E2F1-3 / DP1	POSITIVE_INFLUENCE	CCNB2		23497083; 22508987
re1211	E2F1-3 / DP1	POSITIVE_INFLUENCE	LGALS1		15897325
re1212	E2F1-3 / DP1	POSITIVE_INFLUENCE	MCM3,6,7,8,10		15195143, 12909625, 14990995, 16325355
re1213	E2F1-3 / DP1	POSITIVE_INFLUENCE	RRM2B		10733529, 14688249, 15574595,
re1214	E2F1-3 / DP1	POSITIVE_INFLUENCE	TP53INP1		15706352
re1215	TP53	POSITIVE_INFLUENCE	TP53INP1		23717325; 15706352
re1217	E2F1-3 / DP1	POSITIVE_INFLUENCE	E2F7,8		14633988; 16179649
re1218	E2F1-3 / DP1	POSITIVE_INFLUENCE	E2F2		15014447
re1222	CEBPD	POSITIVE_INFLUENCE	PPARG		20971808
re1223	CEBPD	POSITIVE_INFLUENCE	DDIT3		20971808
re1224	E2F1-3 / DP1	POSITIVE_INFLUENCE	ITCH		22022595
re1225	E2F1-3 / DP1	POSITIVE_INFLUENCE	CD2AP		22880102
re1226	E2F1-3 / DP1	NEGATIVE_INFLUENCE	MCL1		11857079
re1227	E2F1-3 / DP1	POSITIVE_INFLUENCE	BRD7		Calzone?
re1229	E2F1-3 / DP1	POSITIVE_INFLUENCE	CDC25A	BIRC2 / E2F1-3	15210709
re123	CDK2 / CCNA	KNOWN_TRANSITION_OMITTED	E2F1 / DP1,2		14993212; 12840033
re1230	E2F1-3 / DP1	POSITIVE_INFLUENCE	CDK1		12629169
re1231	E2F1-3 / DP1	POSITIVE_INFLUENCE	CCNB1		15510213
re1232	E2F1-3 / DP1	POSITIVE_INFLUENCE	DNMT1		15867357
re1234	E2F1-3 / DP1	POSITIVE_INFLUENCE	E2F6		16107498
re1237	TP63	TRANSLATION	DNp63a		21789189
re1239	EDN1,2	STATE_TRANSITION	EDN1,2	ECE1	24497914
re1240	E2F1-3 / DP1	POSITIVE_INFLUENCE	EIF2AK2		16275992, 12214268
re1241	EDNRA	STATE_TRANSITION	EDNRA	EDN1,2	23818293; 23987636
re1243	E2F1-3 / DP1	POSITIVE_INFLUENCE	MCAM		15897325
re1244	E2F1-3 / DP1	POSITIVE_INFLUENCE	MYB		8137237, 10567569
re1245	E2F1-3 / DP1	POSITIVE_INFLUENCE	MYC		11564866, 90001421
re1247	E2F2	POSITIVE_INFLUENCE	ECE1		12566389; 14597855
re1248	E2F1-3 / DP1	POSITIVE_INFLUENCE	RPA2		11313881
re1249	E2F1-3 / DP1	POSITIVE_INFLUENCE	UHRF1		12838312; 15361834
re1250	E2F1-3 / DP1	POSITIVE_INFLUENCE	RBBP8		12909625
re1251	E2F1-3 / DP1	POSITIVE_INFLUENCE	RAD51AP1		12909625
re1252	E2F1 / DP1,2	POSITIVE_INFLUENCE	TP53BP2		15731768, 15706352
re1253	E2F1-3 / DP1	NEGATIVE_INFLUENCE	SERPINE1	GSC	Calzone
re1254	E2F1-3 / DP1	POSITIVE_INFLUENCE	TOP2A		12838312
re1257	E2F3	POSITIVE_INFLUENCE	BUB1		15574595
re1259	E2F6 / Repressors	NEGATIVE_INFLUENCE	E2F1		23082233; 23954429; 23880518; 12004135
re1261	CHEK1/2	POSITIVE_INFLUENCE	TRIM28		22496453
re1262	FOXO1	POSITIVE_INFLUENCE	BCL2L11		KEGG: FOXO signaling pathway
re1263	FOXO1	POSITIVE_INFLUENCE	FASLG		11353774; KEGG: FOXO signaling pathway
re1264	LATS2	POSITIVE_INFLUENCE	DYRK1A		21498571
re1265	DNMT1	NEGATIVE_INFLUENCE	AR		21966451
re1266	ELF4	POSITIVE_INFLUENCE	MDM2		20805247
re1267	TP53	NEGATIVE_INFLUENCE	ELF4		20805247
re1268	E2F1-3 / DP1	POSITIVE_INFLUENCE	KPNB1		22125623
re1269	E2F1-3 / DP1	POSITIVE_INFLUENCE	KPNA2		15574595
re1270	E2F3	POSITIVE_INFLUENCE	RAD18	DNA damage	22391204
re1271	ERCC1	UNKNOWN_POSITIVE_INFLUENCE	DNA repair		23219173
re1272	RAD18	UNKNOWN_POSITIVE_INFLUENCE	DNA repair		23842645; 22451490; 18023996
re1273	MDM2	NEGATIVE_INFLUENCE	CCND1		15485814; 24870800; 12082609
re1274	MDM2	NEGATIVE_INFLUENCE	JUN		23834173
re1275	MDM2	NEGATIVE_INFLUENCE	MYC / MAX		16376880; 12082609
re1276	MDM2	NEGATIVE_INFLUENCE	FOXO1		23150761; KEGG: FOXO signaling pathway
re1277	MDM2	NEGATIVE_INFLUENCE	CHEK1/2		23150761; 15734743; 26558467
re1279	KPNA2	POSITIVE_INFLUENCE	NBN		22843992
re1280	KPNA2	POSITIVE_INFLUENCE	E2F1-3 / DP1		22843992
re1281	KPNA2	POSITIVE_INFLUENCE	E2F1 / DP1,2		22843992
re1282	NBN	UNKNOWN_POSITIVE_INFLUENCE	DNA repair		22843992; 26438602; 25903339
re1283	HIF1A,E2F7,8	HETERODIMER_ASSOCIATION	E2F7,8 / HIF1		22903062
re1284	E2F7,8 / HIF1	POSITIVE_INFLUENCE	VEGFA		22903062
re1285	E2F1-3 / DP1	POSITIVE_INFLUENCE	AURKA		15033491
re1286	E2F1-3 / DP1	POSITIVE_INFLUENCE	SRSF2		23518498
re1287	SRSF2	UNKNOWN_NEGATIVE_INFLUENCE	Angiogenesis		23518498
re1288	E2F1-3 / DP1	POSITIVE_INFLUENCE	KIF2C		23610368
re1289	E2F1-3 / DP1	POSITIVE_INFLUENCE	HSP90AA1		21990273
re1290	HELLS	POSITIVE_INFLUENCE	E2F3		22157815
re1291	E2F3	POSITIVE_INFLUENCE	RAD18		22391204
re1292	PCNA	STATE_TRANSITION	sa209_degraded	RAD18	22391204
re1294	KPNA2	POSITIVE_INFLUENCE	E2F1 / DP1,2		22843992
re1295	E2F1 / DP1,2	POSITIVE_INFLUENCE	CTSV		23542171
re1297	E2F1-3 / DP1	POSITIVE_INFLUENCE	PTPN1		22644489
re1298	PTPN1	NEGATIVE_INFLUENCE	PTK2		22644489
re1300	NFKBIA	NEGATIVE_INFLUENCE	IKK		KEGG: NF-kappa B signaling pathway
re1301	NR1H2	NEGATIVE_INFLUENCE	S-Ph genes		23809258
re1302	NR1H2	UNKNOWN_POSITIVE_INFLUENCE	Metabolism		23809258
re1303	NRAS	POSITIVE_INFLUENCE	BRAF		KEGG: Melanoma
re1305	CDKN2A	NEGATIVE_INFLUENCE	HNRNPD		21799732
re1306	HNRNPD	NEGATIVE_INFLUENCE	CCND1		21799732
re1307	HNRNPD	NEGATIVE_INFLUENCE	E2F1		21799732
re131	SMAD2,3,4	STATE_TRANSITION	CDKN1A		22621932; 12150994
re1311	E2F1-3 / DP1	POSITIVE_INFLUENCE	RAE-L		24608861
re1312	NELL2	UNKNOWN_POSITIVE_INFLUENCE	ECM/Invasion		23829315
re1314	RELA	STATE_TRANSITION	NFkB		23255218
re1317	FGFR	STATE_TRANSITION	FGFR	FGF	KEGG: MAPK signaling pathway
re1318	BIRC2 / E2F1-3	POSITIVE_INFLUENCE	CCNE2		21653699
re1319	GRB2/SHC	POSITIVE_INFLUENCE	SOS		KEGG: Ras signaling pathway
re1321	p53 / E2F1	NEGATIVE_INFLUENCE	PLK1		2407637
re1322	E2F1-3 / DP1	POSITIVE_INFLUENCE	PLK1		11988738
re1323	E2F1-3 / DP1	POSITIVE_INFLUENCE	FBXO5		22493447
re1324	PLK1	NEGATIVE_INFLUENCE	FBXO5		16849530; 18439978
re1326	E2F1-3 / DP1	POSITIVE_INFLUENCE	HMMR		25042645
re1327	HMMR / E2F1	POSITIVE_INFLUENCE	FN1		25042645
re1328	E2F1 / DP1,2	POSITIVE_INFLUENCE	FN1		25042645
re1329	TUBG / E2F1	NEGATIVE_INFLUENCE	RB1		22493456; 21788450
re1331	TUBG / E2F1	NEGATIVE_INFLUENCE	CASP3		22493456
re1332	TUBG1	TRANSLATION	TUBG / E2F1		21788450; 22493456
re1333	E2F1-3 / DP1	POSITIVE_INFLUENCE	TUBG1		22493456; 21788450
re1334	pRB / E2F1+A / DP1,2	NEGATIVE_INFLUENCE	TUBG1		22493456
re1335	AhR / E2F1	POSITIVE_INFLUENCE	PCNA		20190398
re1337	FLT4 / E2F1	POSITIVE_INFLUENCE	FLT1		20516113; 24014887
re1338	FLT4 / E2F1	POSITIVE_INFLUENCE	KDR		20516113; 24014887
re1339	AR / E2F1	POSITIVE_INFLUENCE	ATAD2		22771493, 21099103, 22508987
re1340	E2F1 / ARRB1	POSITIVE_INFLUENCE	BIRC5		21212384; 15271987
re1341	BIRC5	NEGATIVE_INFLUENCE	TRADD/ TRAF		9384571
re1343	BIRC3	NEGATIVE_INFLUENCE	TRADD/ TRAF		9384571
re1345	DUSP2	NEGATIVE_INFLUENCE	MAPK1		KEGG: MAPK signaling
re1346	DOK1	POSITIVE_INFLUENCE	ITGR		12606711
re1347	RBL1,RBL2	STATE_TRANSITION	sa228_degraded	MAGEA11	23853093
re1348	DNA damage	UNKNOWN_POSITIVE_INFLUENCE	RBL1,2/E2F-repr		9989818; 22299668
re1349	DNA damage	UNKNOWN_POSITIVE_INFLUENCE	PHF19/EZH2/HIC1		22315224
re1350	EZH2,HIC1	HETERODIMER_ASSOCIATION	PHF19/EZH2/HIC1		22315224
re1352	MXD3	POSITIVE_INFLUENCE	MYC / MAX		9184233; 17419941
re1353	MYC / MAX	POSITIVE_INFLUENCE	MXD3		17419941
re1354	MNT	NEGATIVE_INFLUENCE	MXD3		9184233; 17419941
re1355	MNT	NEGATIVE_INFLUENCE	MYC / MAX		9184233; 17419941
re1356	MNT	NEGATIVE_INFLUENCE	MYC / MAX		9184233; 17419941
re1357	TRIM63	POSITIVE_INFLUENCE	E2F1-3 / DP1		23512667
re1358	TP53	NEGATIVE_INFLUENCE	HSP90AA1		21990273
re1360	E2F1-3 / DP1	POSITIVE_INFLUENCE	HMGA1		19223528
re1361	HMGA1	POSITIVE_INFLUENCE	CCNB1		22389255
re1362	HMGA1	POSITIVE_INFLUENCE	CCNB2		19223528; 22389255
re1363	HMGA2	POSITIVE_INFLUENCE	CCNB2		19223528; 22389255
re1364	HMGA2	POSITIVE_INFLUENCE	CCNB1		22389255
re1365	BPIFB1	NEGATIVE_INFLUENCE	MAP2K1		23650533
re1366	BPIFB1	NEGATIVE_INFLUENCE	MAPK1		23650533
re1367	BPIFB1	NEGATIVE_INFLUENCE	JUN		23650533
re1368	BPIFB1	NEGATIVE_INFLUENCE	MYC/p300/SNIP1		17157259, 23650533
re1369	BPIFB1	NEGATIVE_INFLUENCE	MAPK8		23650533
re1370	TRADD/ TRAF	POSITIVE_INFLUENCE	MAP3K5		KEGG: Apoptosis
re1371	ILR	STATE_TRANSITION	ILR	IL	KEGG: NF-kappa B signaling pathway
re1372	ILR	POSITIVE_INFLUENCE	JAK1,2,3		KEGG: PI3K-AKT signaling
re1373	JAK1,2,3	POSITIVE_INFLUENCE	STAT3		KEGG: PI3K-AKT signaling
re1374	NPM1	STATE_TRANSITION	NPM1	PP1A,DNA damage	20962268
re1375	AR	NEGATIVE_INFLUENCE	PHB		21552398; 19635783; 22505583
re1376	RARB	POSITIVE_INFLUENCE	RAR-targets		0
re1377	RARA	POSITIVE_INFLUENCE	RAR-targets		0
re1378	PHB	NEGATIVE_INFLUENCE	AR		23310948
re1380	ESR1	POSITIVE_INFLUENCE	PITX1		21868451
re1381	PITX1	NEGATIVE_INFLUENCE	ESR1		21868451
re1383	SMAD2,3,4	POSITIVE_INFLUENCE	EP300 / Sp1		11264182
re1384	PA2G4	NEGATIVE_INFLUENCE	AR		16254079
re1385	PA2G4	POSITIVE_INFLUENCE	Transcr. inhibitory IV		21085677
re1387	LHX2	POSITIVE_INFLUENCE	CER1		23804753
re1388	CER1	NEGATIVE_INFLUENCE	FZD1		23804753
re1389	BRCA1	POSITIVE_INFLUENCE	GADD45A	NFY	12195423; 11777930
re1391	KPNB1	POSITIVE_INFLUENCE	NFY		15964792
re1393	DDX5 / POLR2A	POSITIVE_INFLUENCE	ESR1		22476084; 11250900
re1394	DDX5 / POLR2A	POSITIVE_INFLUENCE	AR		22476084
re1395	DDX5 / POLR2A	POSITIVE_INFLUENCE	SMAD2,3,4		15464984
re1396	AURKA	POSITIVE_INFLUENCE	GSK3B		19060929
re1397	E2F1 / UHRF2	POSITIVE_INFLUENCE	BBC3		23833190
re1398	E2F1 / UHRF2	POSITIVE_INFLUENCE	PMAIP1		23833190
re1399	E2F1 / UHRF2	POSITIVE_INFLUENCE	SIVA1		23833190
re14	pRB / E2F1+A / DP1,2	STATE_TRANSITION	pRB / E2F1+A / DP1,2	CDK4 / CCND	21143199; 21855804; 22249267; 22307083; 22417103; 23594950
re1400	E2F1 / UHRF2	POSITIVE_INFLUENCE	BNIP3		23833190
re1401	E2F1 / UHRF2	POSITIVE_INFLUENCE	BOK		23833190
re1402	E2F1 / UHRF2	POSITIVE_INFLUENCE	BCL2L11		23833190
re1403	DUSP4	NEGATIVE_INFLUENCE	MAPK1		KEGG: MAPK signaling
re1404	DUSP4	NEGATIVE_INFLUENCE	MAPK8		KEGG: MAPK signaling
re1405	CDH/JUP/CTNN/ACTN	STATE_TRANSITION	ACTN1-4	PTK2	25733140
re1406	ACTN1-4	STATE_TRANSITION	CDH/JUP/CTNN/ACTN	PTPN1	22644489; 25918719
re1407	PTK2	POSITIVE_INFLUENCE	SRC		KEGG: Focal adhesion
re1408	VTN	POSITIVE_INFLUENCE	SRC		KEGG: Focal adhesion
re1409	CDH/JUP/CTNN/ACTN	NEGATIVE_INFLUENCE	VTN		25733140
re1411	CTNNB1,CDH1	HETERODIMER_ASSOCIATION	CDH/JUP/CTNN/ACTN		25733140
re1412	CTNNB1	STATE_TRANSITION	CTNNB1	PTPN1	20736375
re1413	PTPN1	NEGATIVE_INFLUENCE	SRC		23756181
re1414	PTPN1	NEGATIVE_INFLUENCE	GSK3B		7514173
re1415	E2F1 / DP1,2,MCPH1	HETERODIMER_ASSOCIATION	E2F1 / MCPH1		18660752
re1416	E2F1 / MCPH1	POSITIVE_INFLUENCE	TP73		18660752
re1417	E2F1 / MCPH1	POSITIVE_INFLUENCE	RAD51		18660752
re1418	E2F1 / MCPH1	POSITIVE_INFLUENCE	TOPBP1		18660752
re1419	E2F1 / MCPH1	POSITIVE_INFLUENCE	CASP3		18660752
re1421	DDB2,E2F1 / DP1,2	HETERODIMER_ASSOCIATION	E2F1 / DDB		9418871; 15882621; 24249678
re1422	DDB2	POSITIVE_INFLUENCE	CHUK		23774208
re1423	NFkB	POSITIVE_INFLUENCE	MMP9		20204677; 20463356
re1424	DDB2	POSITIVE_INFLUENCE	ATR		23422745
re1425	TP53	UNKNOWN_POSITIVE_INFLUENCE	DDB2		23604128
re1426	DDB2	UNKNOWN_NEGATIVE_INFLUENCE	BCL2		20013802
re1427	SLC9A1	POSITIVE_INFLUENCE	E2F1		21454803
re143	E2F4,5 / DP1,2,RBL1,RBL2	HETERODIMER_ASSOCIATION	RBL1,2/E2F-repr	PP2A,PPARD	9989818; 12621062; 26160835; 25972892; 24889531
re1431	FGF2R	STATE_TRANSITION	FGF2R	FGF2	16098727
re1434	FGF2R	POSITIVE_INFLUENCE	GRB2/SHC		KEGG: Ras signaling pathway; MAPK signaling pathway
re1435	CTNNB1	POSITIVE_INFLUENCE	AXIN2		22874762
re1436	BTRC	NEGATIVE_INFLUENCE	SNAI1		20305697
re1437	CD44	POSITIVE_INFLUENCE	MET		10485493
re1438	NOTCH	STATE_TRANSITION	NOTCH	DLL1,DVL1,JAG1	23323858
re1439	FOXC2	NEGATIVE_INFLUENCE	CDH1		20460685
re144	SMAD2,3,4	STATE_TRANSITION	RBL1,2/E2F-repr		9144170
re1440	GLI	POSITIVE_INFLUENCE	SNAI1		20878114
re1442	GLI	POSITIVE_INFLUENCE	TGFB		22609357
re1443	EGFR	POSITIVE_INFLUENCE	GRB2/SHC		23027125
re1444	EGFR	POSITIVE_INFLUENCE	SRC		21303975; 23066441
re1446	GSC	POSITIVE_INFLUENCE	FOXC2		17537911
re1447	GSC	POSITIVE_INFLUENCE	SNAI1		20713713
re1448	GSC	POSITIVE_INFLUENCE	TGFB		20713713
re1449	GSC	POSITIVE_INFLUENCE	TWIST1		20713713
re145	SMAD2,3,4	STATE_TRANSITION	EP300		11264182
re1450	GSC	POSITIVE_INFLUENCE	ZEB1		20713713
re1451	GSC	POSITIVE_INFLUENCE	ZEB2		20713713
re1452	HIF1A	POSITIVE_INFLUENCE	LOXL2		15492792
re1453	HIF1A	POSITIVE_INFLUENCE	LOXL3		15492792
re1454	HIF1A	POSITIVE_INFLUENCE	TWIST1		23128109
re1455	HIF1A	POSITIVE_INFLUENCE	ZEB1		23185316
re1456	HIF1A	POSITIVE_INFLUENCE	ZEB2		23185316
re1457	HRAS	POSITIVE_INFLUENCE	DLL1		16489124
re1458	HRAS	POSITIVE_INFLUENCE	PI3K		23684925
re1459	HRAS	POSITIVE_INFLUENCE	BRAF		KEGG: Melanoma
re146	EP300,SP1	HETERODIMER_ASSOCIATION	EP300 / Sp1		17906698; 11804592
re1460	GSK3B	NEGATIVE_INFLUENCE	HRAS		22494971
re1461	SNAI1	STATE_TRANSITION	sa1297_degraded	GSK3B	21456066
re1462	HEY1	NEGATIVE_INFLUENCE	CDH1		15631989
re1463	ILK	POSITIVE_INFLUENCE	AKT1		23783575
re1464	IGF1R	POSITIVE_INFLUENCE	SRC		12820418
re1467	LOXL2	POSITIVE_INFLUENCE	SNAI1		18559498, 23128109
re1468	LOXL3	POSITIVE_INFLUENCE	SNAI1		16294032
re1472	ZEB2	NEGATIVE_INFLUENCE	SMAD2,3,4		12743039
re1473	ZEB2	NEGATIVE_INFLUENCE	CDH1		21049046
re1474	ZEB1	POSITIVE_INFLUENCE	SMAD2,3,4		21593157
re1475	TWIST1	POSITIVE_INFLUENCE	TGFB		20713713
re1476	TWIST1	POSITIVE_INFLUENCE	FOXC2		15001769
re1477	TWIST1	POSITIVE_INFLUENCE	SNAI2		20713713
re1478	TGFR	POSITIVE_INFLUENCE	GRB2/SHC		17537911
re1479	TGFR	POSITIVE_INFLUENCE	CDC42		18062917
re1483	LEF1 / CTNNB	POSITIVE_INFLUENCE	CD44		25189528; 10027409
re1484	LEF1 / CTNNB	POSITIVE_INFLUENCE	GLI		25189528; 21775418
re1485	LEF1 / CTNNB	POSITIVE_INFLUENCE	JAG1		25189528; 23651211
re1486	LEF1 / CTNNB	POSITIVE_INFLUENCE	HRAS		25189528; 22494971
re1487	SUFU	NEGATIVE_INFLUENCE	GLI		23686138
re1488	SUFU	NEGATIVE_INFLUENCE	CTNNB1		15077159
re1489	STK36	NEGATIVE_INFLUENCE	SUFU		15750186
re149	TP53,E2F1 / DP1,2	HETERODIMER_ASSOCIATION	p53 / E2F1		22480684; 22733537
re1490	JAK1,2,3	POSITIVE_INFLUENCE	PI3K		KEGG: PI3K-AKT signaling
re1491	ITGR	POSITIVE_INFLUENCE	SRC		KEGG: Focal adhesion
re1492	PTK2	POSITIVE_INFLUENCE	GRB2/SHC		20332118; KEGG: Focal adhesion
re1493	SRC	POSITIVE_INFLUENCE	HRAS		22829592
re1494	SRC	POSITIVE_INFLUENCE	STAT3		19632985
re1495	SOS	POSITIVE_INFLUENCE	NRAS		22344067
re1496	SOS	POSITIVE_INFLUENCE	HRAS		22344067
re1497	JAK1,2,3	POSITIVE_INFLUENCE	GRB2/SHC		KEGG: PI3K-AKT signaling
re1498	SNAI2	POSITIVE_INFLUENCE	SNAI2		16510505
re1499	SNAI1	POSITIVE_INFLUENCE	ZEB1		18411277
re15	pRB / E2F1+A / DP1,2	STATE_TRANSITION	pRB / E2F1+A / DP1,2		21143199; 21855804; 22249267; 22307083; 22417103; 23594950
re150	EAPP,E2F1 / DP1,2	HETERODIMER_ASSOCIATION	EAPP / E2F1-3		15716352
re1500	SNAI1	POSITIVE_INFLUENCE	ZEB2		18347095
re1501	SNAI1	POSITIVE_INFLUENCE	TWIST1		16397407
re1502	SNAI1	POSITIVE_INFLUENCE	TGFB		16397407
re1504	SNAI1	NEGATIVE_INFLUENCE	SNAI1		16617148
re1506	SNAI1	NEGATIVE_INFLUENCE	PEBP4		19538137
re1507	SNAI1	POSITIVE_INFLUENCE	FOXC2		17537911
re1508	PTCH1	NEGATIVE_INFLUENCE	SMO		20643350
re1510	SMO	POSITIVE_INFLUENCE	STK36		17671093
re1512	SMAD2,3,4	POSITIVE_INFLUENCE	HEY1		22421041
re1513	SMAD2,3,4	POSITIVE_INFLUENCE	JAG1		22585622
re1514	SMAD2,3,4	POSITIVE_INFLUENCE	ILK		21150927
re1517	SMAD2,3,4	POSITIVE_INFLUENCE	SHH		18174246
re1518	SMAD2,3,4	POSITIVE_INFLUENCE	SNAI1		20519943
re1519	BRAF	POSITIVE_INFLUENCE	MAP2K1		25624498; KEGG: MAPK signaling pathway
re152	ATAD2,E2F1 / DP1,2	HETERODIMER_ASSOCIATION	ATAD2 / E2F1		20855524
re1520	CDKN1A	NEGATIVE_INFLUENCE	CDC20		17873905
re1522	E2F1-3 / DP1	POSITIVE_INFLUENCE	CDKN2D		21765927; 23593412
re1523	CDKN2D	NEGATIVE_INFLUENCE	CDK4 / CCND		KEGG: Cell cycle
re1524	CDKN2D	NEGATIVE_INFLUENCE	CDK6 / CCND		KEGG: Cell cycle
re1525	UHRF1	NEGATIVE_INFLUENCE	CXCR4		25572953
re16	ATM	STATE_TRANSITION	ATM	DNA damage,DDB2	23422745; 20425122; 23593412
re160	TP53	POSITIVE_INFLUENCE	CDKN1A	ARID3A	20425122
re163	TP53	POSITIVE_INFLUENCE	RRM2B		KEGG: P53 signaling pathway
re167	E2F1 / DP1,2	POSITIVE_INFLUENCE	TP53		23954287; 11739724
re169	p53 / E2F1	NEGATIVE_INFLUENCE	pro-apoptotic		22480684
re17	MAPK14	STATE_TRANSITION	MAPK14	ATM	25410865
re170	EAPP / E2F1-3	NEGATIVE_INFLUENCE	pro-apoptotic		15716352
re171	E2F1 / DP1,2	POSITIVE_INFLUENCE	pro-apoptotic	RRP1B	20040599
re172	E2F1	STATE_TRANSITION	sa38_degraded		10428966; 20300951
re174	BIRC2	NEGATIVE_INFLUENCE	CASP9		11084335; 22274400; 19153467
re178	MDM2	NEGATIVE_INFLUENCE	MDM4		19580521
re179	MDM4	NEGATIVE_INFLUENCE	TP53		17875722
re18	MAPKAPK2	STATE_TRANSITION	MAPKAPK2	MAPK14	22802261
re181	CDKN2A	NEGATIVE_INFLUENCE	MDM2		22621932
re183	TP53	POSITIVE_INFLUENCE	MDM2		9724636
re185	E2F1 / DP1,2,COPS5	HETERODIMER_ASSOCIATION	COPS5 / E2F1		22134136
re186	COPS5 / E2F1	POSITIVE_INFLUENCE	CDKN2A		22134136; 16951171
re187	LEF1	POSITIVE_INFLUENCE	MYC		17466981
re188	RBL1,2/E2F-repr	NEGATIVE_INFLUENCE	MYC		15121871; 22286767; 9989818; 12621062; 26160835; 25972892; 24889531
re189	SMAD2,3,4	NEGATIVE_INFLUENCE	MYC		19022773; 12150994
re190	LEF1	POSITIVE_INFLUENCE	S-Ph genes	FOXO3	22686279
re191	MAPK1	POSITIVE_INFLUENCE	S-Ph genes		KEGG: Proteoglycans in cancer
re192	MYC/p300/SNIP1	POSITIVE_INFLUENCE	S-Ph genes	ZBTB17,SCF complex	12769844; 17157259; 19022773; 24296348
re193	RBL1,2/E2F-repr	NEGATIVE_INFLUENCE	S-Ph genes		15121871; 22286767; 9989818; 12621062; 26160835; 25972892; 24889531
re194	E2F1 / DP1,2	POSITIVE_INFLUENCE	KAT2B		12766778
re195	TP53	POSITIVE_INFLUENCE	PARP9		23487038
re197	EAPP / E2F1-3	POSITIVE_INFLUENCE	anti-apoptotic		15716352; 23542036
re198	E2F1 / DP1,2	POSITIVE_INFLUENCE	anti-apoptotic		11559537, 11704823
re199	E2F1 / DP1,2	POSITIVE_INFLUENCE	anti-apoptotic		11559537, 11704823
re20	pRB / E2F1 / DP1	STATE_TRANSITION	pRB / E2F1 / DP1	MAPKAPK2,CHEK1/2	21143199; 21855804; 22249267; 22307083; 22417103; 23594950
re200	pRB / E2F1 / DP1	POSITIVE_INFLUENCE	anti-apoptotic		26160835; 25972892; 24889531
re207	NRAS	POSITIVE_INFLUENCE	MAP2K1		23667175
re208	MAP2K1	POSITIVE_INFLUENCE	MAPK1		23749166
re209	PTK2	POSITIVE_INFLUENCE	PI3K		KEGG: PI3K_AKT signaling pathway
re210	ITGR	POSITIVE_INFLUENCE	PTK2		8649427, KEGG: Regulation of actin cytoskeleton
re211	FAS	POSITIVE_INFLUENCE	TRADD/ TRAF		KEGG: Apoptosis
re212	TGFR	POSITIVE_INFLUENCE	SMAD2,3,4	MAPK1	21717360
re213	PI3K	POSITIVE_INFLUENCE	PIP3	PTEN	KEGG: PI3K_AKT signaling pathway
re214	AKT1	NEGATIVE_INFLUENCE	CASP9		15574337
re215	AKT1	NEGATIVE_INFLUENCE	CDKN1B		12851486, 12042314, 12244301, 25241761
re216	AKT1	NEGATIVE_INFLUENCE	CDKN1A		16775416, 15798220,11231573, 11756412
re217	AKT1	NEGATIVE_INFLUENCE	GSK3B		16282323, 10385618, 12459251, 8524413, 11035810
re218	GSK3B	NEGATIVE_INFLUENCE	CDK4 / CCND		12459251, 10385618, 16732330,
re219	CDKN1B	NEGATIVE_INFLUENCE	CDK4 / CCND		KEGG: Cell cycle
re220	CDKN1A	NEGATIVE_INFLUENCE	CDK4		25241761; 16189514; 8756624
re221	RB1	STATE_TRANSITION	RB1		26160835; 25972892; 24889531; 16360038
re222	RB1	STATE_TRANSITION	RB1	CDK2 / CCNA,CHEK1/2,CDK2 / CCNE	26160835; 25972892; 24889531
re223	TP53	STATE_TRANSITION	TP53	MAPK8,CARD16,NEDD8	21403396; 25891762
re224	TP53	STATE_TRANSITION	TP53	MDM2,SIRT1	10078201; 25372739
re225	TP53	STATE_TRANSITION	sa322_degraded		22836579
re227	TP53	POSITIVE_INFLUENCE	MDM2		9724636
re229	ERCC1	POSITIVE_INFLUENCE	E2F1.. / TOPBP1..		23219173
re23	pRB / E2F1 / DP1,2	DISSOCIATION	E2F1 / DP1,2,RB1	NPM1	20962268
re230	BRCA1	POSITIVE_INFLUENCE	E2F1.. / TOPBP1..		23219173
re231	TP53	STATE_TRANSITION	TP53	CHEK1/2,MAPK14,ATR	20425122; 22802528
re232	TP53	POSITIVE_INFLUENCE	CARD16		16931761
re234	ATM	NEGATIVE_INFLUENCE	MDM2		1.51409e+07
re235	SP1	POSITIVE_INFLUENCE	E2F1		8657142
re236	TP53	NEGATIVE_INFLUENCE	CDKN2A		9724636; 20425122
re237	E2F1 / KAT5	POSITIVE_INFLUENCE	ERCC1		18660752
re238	AKT1	POSITIVE_INFLUENCE	MDM2		23397142
re239	LEF1	POSITIVE_INFLUENCE	BIRC5		19244345
re24	pRB / E2F1+A / DP1,2	STATE_TRANSITION	pRB / E2F1+A / DP1,2	CDK2 / CCNE,PRKAA2	21143199; 21855804; 22249267; 22307083; 22417103; 23594950
re240	EP300 / Sp1	POSITIVE_INFLUENCE	CDKN2B		17906698; 11804592
re244	APAF1,CYCS	HETERODIMER_ASSOCIATION	APAF1 / CYCS	BID,TP53,BAK1,BAX	11389439; 22493447
re246	TRADD/ TRAF	POSITIVE_INFLUENCE	CASP10		22493447; KEGG: TNF signaling pathway
re248	COPS5	NEGATIVE_INFLUENCE	TP53		17879958, 11818334
re249	TP53	NEGATIVE_INFLUENCE	HIF1A		15629713
re25	pRB / E2F1+A / DP1,2	STATE_TRANSITION	pRB / E2F1+A / DP1,2		21143199; 21855804; 22249267; 22307083; 22417103; 23594950
re250	COPS5	POSITIVE_INFLUENCE	HIF1A		11707426
re251	E2F1 / DP1,2	NEGATIVE_INFLUENCE	MDM2		20812030
re252	E2F1 / DP1,2	NEGATIVE_INFLUENCE	MDM4		12532331
re253	COPS5	NEGATIVE_INFLUENCE	CDKN1B		16951171
re254	COPS5	NEGATIVE_INFLUENCE	SMAD2,3,4		11818334 only for smad4
re255	DNA damage	POSITIVE_INFLUENCE	miR-let7-g		26028311; 25578966
re256	miR-let7-g	NEGATIVE_INFLUENCE	HMGA2		25884389; 24724096; 24920070
re257	miR-let7-g	NEGATIVE_INFLUENCE	CCND1		23027903
re26	E2F1	STATE_TRANSITION	E2F1	KDM1A,SETD7	20603083
re260	E2F1 / DP1,2	POSITIVE_INFLUENCE	SIRT1		19188449
re263	ATAD2 / E2F1	POSITIVE_INFLUENCE	EZH2		20124470, 20864510
re265	TP53	POSITIVE_INFLUENCE	GADD45A		20425122
re267	E2F1 / DP1,2	NEGATIVE_INFLUENCE	NFKB1		12049738
re270	MYC	TRANSLATION	MYC / MAX		9184233; 17419941
re272	TP53	POSITIVE_INFLUENCE	BTG3		17690688
re273	BTG3	NEGATIVE_INFLUENCE	E2F1 / DP1,2		17690688
re275	ZEB1	NEGATIVE_INFLUENCE	CDH1		18829540
re28	E2F1	STATE_TRANSITION	E2F1	PRMT2,5	22871730
re280	E2F1 / DP1,2,BTG3	HETERODIMER_ASSOCIATION	E2F1 / BTG3		17690688
re281	E2F1 / DP1,2,BTG3	HETERODIMER_ASSOCIATION	E2F1 / BTG3		17690688
re285	CDK4 / CCND	POSITIVE_INFLUENCE	CDK2		KEGG: Cell cycle pathway
re289	CDK2 / CCNA	POSITIVE_INFLUENCE	CDK1		KEGG: Oocyte Meiosis
re29	E2F1	STATE_TRANSITION	E2F1	ERCC3	9400991
re290	AKT1	POSITIVE_INFLUENCE	CCND1		18519679
re291	AKT1	POSITIVE_INFLUENCE	CDK4		KEGG: PI3K-AKT signaling pathway
re295	E2F1-3,TFDP1,2	HETERODIMER_ASSOCIATION	E2F1-3 / DP1		23934193; 22012588
re296	pRB / E2F1 / DP1,2,E2F1-3 / DP1	HETERODIMER_ASSOCIATION	pRB / E2F1+A / DP1,2	PHB	10376528
re297	pRB / E2F1+A / DP1,2	DISSOCIATION	E2F1-3 / DP1,pRB / E2F1 / DP1,2	PA2G4	21143199; 21855804; 22249267; 22307083; 22417103; 23594950
re298	pRB / E2F1 / DP1,2	STATE_TRANSITION	pRB / E2F1 / DP1,2	KAT2B,KAT5,EP300	21143199; 21855804; 22249267; 22307083; 22417103; 23594950
re300	pRB / E2F1 / DP1,2	STATE_TRANSITION	pRB / E2F1 / DP1,2	HDAC1,SIRT1	21143199; 21855804; 22249267; 22307083; 22417103; 23594950
re301	pRB / E2F1 / DP1,2	STATE_TRANSITION	pRB / E2F1 / DP1,2	ATR,ATM	21143199; 21855804; 22249267; 22307083; 22417103; 23594950
re303	pRB / E2F1 / DP1,2	STATE_TRANSITION	pRB / E2F1 / DP1,2	PP2A,KIAA1524	17632056; 24204027
re304	CDKN2A	NEGATIVE_INFLUENCE	CCND1		22619677
re305	CDKN2B	NEGATIVE_INFLUENCE	CCND1		9106657; 10385618
re306	GSK3B	NEGATIVE_INFLUENCE	MYC/p300/SNIP1		21150319
re307	RBL1,2/E2F-repr	DISSOCIATION	RBL1,RBL2,E2F4,5 / DP1,2	CDK4 / CCND,CDK2 / CCNA	15121871; 22286767; 9989818; 12621062; 26160835; 25972892; 24889531
re308	CDKN1A	NEGATIVE_INFLUENCE	CDK2		23602568; 8756624
re311	SCF complex	NEGATIVE_INFLUENCE	CDK2 / CCNE		9858587
re314	pRB / E2F1 / DP1	STATE_TRANSITION	pRB / E2F1 / DP1		21143199; 21855804; 22249267; 22307083; 22417103; 23594950
re315	PCNA	NEGATIVE_INFLUENCE	CDK4 / CCND		8259215
re318	AKT1	NEGATIVE_INFLUENCE	FASLG		more indirectly?
re32	E2F1	STATE_TRANSITION	E2F1	SCF complex,AURKA	10428966; 20300951
re325	E2F1-3 / DP1	POSITIVE_INFLUENCE	S-Ph genes	UHRF1	23023523
re326	TP53	POSITIVE_INFLUENCE	pro-apoptotic	PPP1R13B,JMY	KEGG: Apoptosis
re327	EZH2	NEGATIVE_INFLUENCE	BCL2L11		19893569
re328	AKT1	POSITIVE_INFLUENCE	BCL2		22085699
re329	AKT1	POSITIVE_INFLUENCE	NFKB1		KEGG: PI3K-AKT signaling pathway
re33	E2F1	STATE_TRANSITION	degradation		10428966; 18794805; 20447425
re330	MAPKAPK2	POSITIVE_INFLUENCE	CREB1		8887554
re331	AKT1	POSITIVE_INFLUENCE	CREB1		9829964; KEGG: PI3K-AKT signaling pathway
re332	AKT1	POSITIVE_INFLUENCE	NOS3		12446767
re336	AKT1	NEGATIVE_INFLUENCE	BCL2L11		16282323
re338	p53 / E2F1	POSITIVE_INFLUENCE	APAF1		1173972; 22480684
re34	E2F1 / DP1,2	STATE_TRANSITION	E2F1 / DP1,2	APC/C / FZR1,SCF complex	22580462
re340	GADD45A	NEGATIVE_INFLUENCE	CCNB		10362260; 10747892
re341	p53 / E2F1	POSITIVE_INFLUENCE	pro-apoptotic		1173972
re343	TOPBP1	TRANSLATION	TOPBP1 / 14-3-3		19481982; 15494392; 23969844
re350	COPS5 / E2F1	POSITIVE_INFLUENCE	TP73		22134136; 16481464
re354	EP300	POSITIVE_INFLUENCE	CDKN1A		21258403
re356	MAP3K5	POSITIVE_INFLUENCE	JUN	CDKN1A	20102411
re358	MAPK8	POSITIVE_INFLUENCE	BAX		22285133
re359	MAPK8	POSITIVE_INFLUENCE	JUN		20800677
re360	DNA damage	UNKNOWN_POSITIVE_INFLUENCE	MAPK8		20800677
re362	JUN	POSITIVE_INFLUENCE	CCND1		22484283; 20220142
re363	TNF	POSITIVE_INFLUENCE	MAPK8		21738216
re364	RBL1,2/E2F-repr	NEGATIVE_INFLUENCE	MYC		15121871; 22286767; 9989818; 12621062; 26160835; 25972892; 24889531
re365	CDKN1B	NEGATIVE_INFLUENCE	CDK2 / CCNE		KEGG: Cell cycle
re366	CDKN1B	NEGATIVE_INFLUENCE	CDK2 / CCNA		KEGG: Cell cycle
re367	GADD45A	POSITIVE_INFLUENCE	PCNA		11022036
re375	CDK2	NEGATIVE_INFLUENCE	CDKN1B		10385618
re376	SFN	NEGATIVE_INFLUENCE	CCNB		9659898
re379	JUN	POSITIVE_INFLUENCE	Prolif./Different.		KEGG: MAPK signaling pathway
re38	KAT5,E2F1 / DP1,2	HETERODIMER_ASSOCIATION	E2F1 / KAT5		22159227
re380	JUN	POSITIVE_INFLUENCE	Apoptosis		KEGG: Apoptosis
re381	NFkB,AR	BOOLEAN_LOGIC_GATE_AND	MYC		11114727
re382	CDKN2A	NEGATIVE_INFLUENCE	E2F1 / DP1,2		21478909; 20522552
re383	E2F1 / DP1,2	POSITIVE_INFLUENCE	APAF1		12149244
re385	CTNNB1	POSITIVE_INFLUENCE	LEF1		17980157
re386	AR	POSITIVE_INFLUENCE	AR		23518348,11504717, 12682292, 15062556, 15256534, 15525515
re389	THRA,COPS2,SETDB1	HETERODIMER_ASSOCIATION	TR/COPS2/HMT		22079090
re390	S-Phase DREAM,RBL1,2/E2F-repr	STATE_TRANSITION	quiesc. DREAM,MYBL2	DYRK1A	21498570; 22451490; 18023996; 23842645
re391	S-Phase DREAM,FOXM1	STATE_TRANSITION	G2-Phase DREAM	CDK2 / CCNA,CDK4 / CCND	22451490; 18023996; 23842645
re392	RBL1,2/E2F-repr	NEGATIVE_INFLUENCE	CCNB1	AR	15121871; 22286767; 9989818; 12621062; 26160835; 25972892; 24889531
re393	AR/HDAC3	NEGATIVE_INFLUENCE	CCNB1		22508987
re394	BMI1	NEGATIVE_INFLUENCE	CDKN2A		23359713
re395	TGFB	POSITIVE_INFLUENCE	CDKN2A	MAPK14	19022773
re396	AR	UNKNOWN_POSITIVE_INFLUENCE	CCNA2		23437213
re397	AR	POSITIVE_INFLUENCE	CDK1		25789054
re399	E2F1 / DP1,2	POSITIVE_INFLUENCE	AR		22508987
re409	E2F1 / DP1,2,AURKA	HETERODIMER_ASSOCIATION	AURKA/E2F1		20300951; 15033491
re419	TP53	UNKNOWN_NEGATIVE_INFLUENCE	MYBL2		24374933; 21367750
re42	E2F1	KNOWN_TRANSITION_OMITTED	E2F1		20603083
re43	E2F1 / DP1,2,TOPBP1 / 14-3-3	HETERODIMER_ASSOCIATION	E2F1.. / TOPBP1..		23219173; 23202967; 22249267; 15494392
re431	E2F1 / DP1,2	POSITIVE_INFLUENCE	CDC20B		19960022
re436	TP53	STATE_TRANSITION	TP53	EP300,KAT2B	21057544; 25154636; 12766778
re442	MLL5/HCF1	POSITIVE_INFLUENCE	E2F1-targets(allg.)		23629655
re443	DTL	STATE_TRANSITION	DTL	NEDD8	22836579
re445	DNp73	NEGATIVE_INFLUENCE	TP73		24135282; 22871739
re446	DNp73	NEGATIVE_INFLUENCE	p53 targets?		24135282; 22871739
re45	pRB / E2F1 / DP1,E2F1 / DP1,2	BOOLEAN_LOGIC_GATE_AND	pro-apoptotic		17380128
re450	KMT2E,HCFC1	HETERODIMER_ASSOCIATION	MLL5/HCF1		23629655
re452	ABCB1	NEGATIVE_INFLUENCE	DNA damage		23907215
re458	SLC9A1	UNKNOWN_POSITIVE_INFLUENCE	E2F1		21454803
re459	Hypoxia	UNKNOWN_POSITIVE_INFLUENCE	SLC9A1		21454803
re46	RB1	STATE_TRANSITION	RB1	DNA damage	26160835; 25972892; 24889531
re461	pRB / E2F1 / DP1	UNKNOWN_POSITIVE_INFLUENCE	GJB2		22916021
re462	E2F1 / DP1,2	STATE_TRANSITION	s1799	SIRT1	21195657
re466	KAT2B/E2F1	POSITIVE_INFLUENCE	TP73	SIRT1	19188449; 12766778
re467	TP73	STATE_TRANSITION	TP73	KAT2B,EP300	22340593
re468	TP73	STATE_TRANSITION	TP73	SIRT1	21195657
re47	RB1	KNOWN_TRANSITION_OMITTED	pRB / E2F1 / DP1,2		26160835; 25972892; 24889531
re470	FOXO3	STATE_TRANSITION	FOXO3		KEGG: FOXO signaling pathway
re471	FOXO3	STATE_TRANSITION	FOXO3	SIRT1	21195657; KEGG: FOXO signaling pathway
re473	PHF19/EZH2/HIC1	NEGATIVE_INFLUENCE	SIRT1		19822477; 19491197; 22315224
re474	DNA damage	UNKNOWN_POSITIVE_INFLUENCE	HIC1		19491197
re475	TP53	POSITIVE_INFLUENCE	HIC1	DNA damage	19491197; 19822477
re476	E2F1 / DP1,2	POSITIVE_INFLUENCE	HIC1	DNA damage	19491197; 19822477; 22315224
re477	PHF19/EZH2/HIC1	NEGATIVE_INFLUENCE	E2F1		19822477; 19491197; 22315224
re478	PHF19/EZH2/HIC1	NEGATIVE_INFLUENCE	FGFBP1		19822477; 19491197; 22315224
re479	PHF19/EZH2/HIC1	NEGATIVE_INFLUENCE	ATOH1		19822477; 19491197; 22315224
re480	PHF19/EZH2/HIC1	NEGATIVE_INFLUENCE	CXCL12		19822477; 19491197; 22315224
re481	PHF19/EZH2/HIC1	NEGATIVE_INFLUENCE	ACKR3		19822477; 19491197; 22315224
re485	SCF complex,ESR1	HETERODIMER_ASSOCIATION	ERa/SKP2		23770852
re486	ERa/SKP2,ACTR/CARM1	BOOLEAN_LOGIC_GATE_AND	E2F1		18172323; 23770852
re487	CARM1,NCOA3	HETERODIMER_ASSOCIATION	ACTR/CARM1		18172323
re494	BCL-2	NEGATIVE_INFLUENCE	BAX		16710363
re495	BCL-2	NEGATIVE_INFLUENCE	BAK1		15694340
re496	NR3C1	NEGATIVE_INFLUENCE	BAX		15075361; 16675521
re497	NR3C1	NEGATIVE_INFLUENCE	BAK1	BAD	15075361; 16675521
re498	BCL2L1	NEGATIVE_INFLUENCE	BAX		15694340
re499	BCL2L1	NEGATIVE_INFLUENCE	BAK1	PMAIP1	15694340
re50	RB1	STATE_TRANSITION	RB1	PP1A,HDAC1,PP2A	26160835; 25972892; 24889531
re500	CASP9	STATE_TRANSITION	CASP9	APAF1 / CYCS	KEGG: Apoptosis
re501	CASP9	POSITIVE_INFLUENCE	CASP7		KEGG: Apoptosis pathway
re502	CASP9	POSITIVE_INFLUENCE	CASP3		25241761
re503	BIRC2	NEGATIVE_INFLUENCE	CASP7		11084335; 22274400; 19153467
re504	BIRC2	NEGATIVE_INFLUENCE	CASP3		11084335; 22274400; 19153467
re505	CASP10	POSITIVE_INFLUENCE	CASP3		10364179
re506	CASP8	POSITIVE_INFLUENCE	CASP3		KEGG: Apoptosis pathway
re507	CASP8	POSITIVE_INFLUENCE	CASP7		KEGG: Apoptosis pathway
re508	BIRC2	NEGATIVE_INFLUENCE	CASP6		11084335; 22274400; 19153467
re509	CASP8	POSITIVE_INFLUENCE	BID		10364179
re51	pRB / E2F1 / DP1,2	STATE_TRANSITION	pRB / E2F1 / DP1,2	PP1A,DNA damage	22299668
re510	TNFR	POSITIVE_INFLUENCE	TRADD/ TRAF		KEGG: TNF signaling pathway
re511	TRADD/ TRAF	POSITIVE_INFLUENCE	MAP3K14		KEGG: TNF signaling pathway
re512	CFLAR	NEGATIVE_INFLUENCE	TRADD/ TRAF		KEGG: Apoptosis
re513	MAP3K14	POSITIVE_INFLUENCE	IKK		KEGG: PI3K-AKT signaling pathway
re515	NFKBIA	NEGATIVE_INFLUENCE	NFkB		KEGG: NF-kappa B signaling pathway
re517	NFkB	POSITIVE_INFLUENCE	BIRC2		21566000; KEGG: Apoptosis
re518	NFkB	POSITIVE_INFLUENCE	BCL2L1		21566000; KEGG: Apoptosis
re519	NFkB	POSITIVE_INFLUENCE	BCL2		21566000; KEGG: Apoptosis
re520	BCL-2	NEGATIVE_INFLUENCE	TP53		12667443
re521	TRADD/ TRAF	POSITIVE_INFLUENCE	CASP8		22493447; KEGG: TNF signaling pathway
re522	CASP3	POSITIVE_INFLUENCE	CASP6		8900201; KEGG: Apoptosis
re523	AKT1	POSITIVE_INFLUENCE	IKBKB		10485711, 15856005; KEGG: PI3K-AKT signaling pathway
re524	IL1R1	POSITIVE_INFLUENCE	TRADD/ TRAF		20417200
re525	MDM4	POSITIVE_INFLUENCE	MDM2		10608892
re527	NRAS	UNKNOWN_POSITIVE_INFLUENCE	CDKN2A		23667175
re528	MYC/p300/SNIP1	UNKNOWN_POSITIVE_INFLUENCE	CDKN2A		11494151
re529	TP53	POSITIVE_INFLUENCE	RPRM		KEGG: P53 signaling pathway
re53	pRB / E2F1 / DP1,2	STATE_TRANSITION	pRB / E2F1 / DP1,2	KAT2B	23059826
re530	TP53	POSITIVE_INFLUENCE	FAS		20425122
re532	TP53	POSITIVE_INFLUENCE	BBC3		20425122
re533	TP53	POSITIVE_INFLUENCE	PMAIP1		KEGG: P53 signaling pathway
re534	TP53	POSITIVE_INFLUENCE	BAX		20425122
re535	TP53	POSITIVE_INFLUENCE	TP53AIP1		KEGG: P53 signaling pathway
re536	TP53	POSITIVE_INFLUENCE	IRF9		KEGG: P53 signaling pathway
re537	TP53	POSITIVE_INFLUENCE	IGFBP3		19703789
re538	TP53	POSITIVE_INFLUENCE	PERP		KEGG: P53 signaling pathway
re539	TP53	POSITIVE_INFLUENCE	SERPINE1		24613410, KEGG: P53 signaling pathway
re540	TP53	POSITIVE_INFLUENCE	SIAH1		KEGG: P53 signaling pathway
re541	TP53	POSITIVE_INFLUENCE	PTEN		KEGG: P53 signaling pathway
re543	TP53	POSITIVE_INFLUENCE	CCNG1		KEGG: P53 signaling pathway
re544	TP53	POSITIVE_INFLUENCE	THBS1		20976175
re545	TP53	POSITIVE_INFLUENCE	TSC2		KEGG: P53 signaling pathway
re546	TP53	POSITIVE_INFLUENCE	Sestrins		KEGG: P53 signaling pathway
re551	TP53	POSITIVE_INFLUENCE	DNp73		KEGG: P53 signaling pathway
re553	TP53	POSITIVE_INFLUENCE	SFN		9659898, 16009130
re557	E2F4,5,TFDP1,2	HETERODIMER_ASSOCIATION	E2F4,5 / DP1,2		17894419; 21498570
re559	RBL1,2/E2F-repr	NEGATIVE_INFLUENCE	MYC		15121871; 22286767; 9989818; 12621062; 26160835; 25972892; 24889531
re561	MYC/p300/SNIP1	NEGATIVE_INFLUENCE	ZBTB17		19022773; 24296348
re562	ZBTB17	POSITIVE_INFLUENCE	CDKN2B		19022773; 24618291; 24296348
re563	SMAD2,3,4	POSITIVE_INFLUENCE	CDKN2B		19022773
re564	SMAD2,3,4	POSITIVE_INFLUENCE	CDKN1A		22621932; 12150994
re565	MDM2	NEGATIVE_INFLUENCE	RB1		15485814
re568	APC,FZR1,CDC20	HETERODIMER_ASSOCIATION	APC/C / FZR1	FBXO5	17485488; 17234884; KEGG: Oocyte meiosis
re569	APC/C / FZR1	NEGATIVE_INFLUENCE	CDK1		KEGG: Oocyte meiosis
re571	CCNE	STATE_TRANSITION	CCNE	CASP3	17581275
re573	XRCC6 / BAX	DISSOCIATION	XRCC6,BAX	CCNE	17581275
re574	BAX	STATE_TRANSITION	BAX	BID,BCL2L11	18497563; 10950869; 11326099
re575	BID	STATE_TRANSITION	BID	CASP8	11032168
re576	CDK7 / CCNH	POSITIVE_INFLUENCE	CDK2		KEGG: Cell cycle pathway
re577	CDK7 / CCNH	POSITIVE_INFLUENCE	CDK1		KEGG: Cell cycle pathway
re578	CDK2 / CCNA	NEGATIVE_INFLUENCE	CDC6		KEGG: Cell cycle
re583	BCL-2	NEGATIVE_INFLUENCE	BID		17289999; 9463381
re584	BCL-2	NEGATIVE_INFLUENCE	BID		17289999; 9463381
re585	CDK2 / CCNA	POSITIVE_INFLUENCE	BAX		21822799
re587	RAD9A	STATE_TRANSITION	RAD9A	CDK2 / CCNA	23028682
re588	BAD	STATE_TRANSITION	BAD	BRAF	25624498; 22096607
re589	RAD9A	NEGATIVE_INFLUENCE	BCL2L1		10620799
re590	BAK1	STATE_TRANSITION	BAK1	BID,BCL2L11	18497563
re595	NFkB	POSITIVE_INFLUENCE	BCL2A1		21566000; KEGG: Apoptosis
re597	NFkB	POSITIVE_INFLUENCE	FAS		10780669; 10692445; 21173302
re598	NFkB	POSITIVE_INFLUENCE	FASLG		10780669; 10692445; 21173302
re600	NFkB	POSITIVE_INFLUENCE	TNFR		KEGG: NF-kappa B signaling pathway
re603	NFkB	POSITIVE_INFLUENCE	NFKBIA		KEGG: NF-kappa B signaling pathway
re604	PP2A	NEGATIVE_INFLUENCE	AKT1		KEGG: PI3K-AKT signaling pathway
re606	BAD	STATE_TRANSITION	BAD	AKT1	25624498; KEGG: Ras signaling pathway/Apoptosis
re607	SFN	NEGATIVE_INFLUENCE	BAD	PRKACA	16189514
re609	SFN	NEGATIVE_INFLUENCE	BAX		11574543, 12426317, 20618440
re610	SFN	NEGATIVE_INFLUENCE	FOXO1		10102273, 20562859, KEGG: PI3K-AKT signaling pathway
re614	NFkB	POSITIVE_INFLUENCE	MYB		KEGG: PI3K-AKT signaling
re615	FOXO3	POSITIVE_INFLUENCE	FASLG		KEGG: FOXO signaling pathway
re616	FOXO3	POSITIVE_INFLUENCE	BCL2L11		KEGG: FOXO signaling pathway
re618	GSK3B	NEGATIVE_INFLUENCE	CCND1		12459251, 10385618, 16732330,
re619	FOXO3	NEGATIVE_INFLUENCE	CCND1		KEGG: FOXO signaling pathway
re620	DNA damage	UNKNOWN_NEGATIVE_INFLUENCE	E2F4,5		22985930; 17001309; 16357170,
re621	E2F1-3 / DP1	POSITIVE_INFLUENCE	E2F1		10766737, 14576826
re623	DNA damage	UNKNOWN_POSITIVE_INFLUENCE	E2F7,8		23974101; 23853115
re625	E2F1 / DP1,2	STATE_TRANSITION	degradation	DNA damage,EBNA3C(viral)	22580462
re626	YWHAQ	TRANSLATION	TOPBP1 / 14-3-3		19481982; 15494392; 23969844
re631	E2F1 / DP1,2	POSITIVE_INFLUENCE	TP53		23954287; 11739724
re632	PMAIP1	NEGATIVE_INFLUENCE	MCL1		21454712
re639	pRB / E2F1+A / DP1,2,HDAC1,ARID1B,CBX3,SIN3B,SUV39H1,SIN3A,ARID / HDAC1	STATE_TRANSITION	Transcr. inhibitory IV	CTNNB1,TRIM28	21143199; 21855804; 22249267; 22307083; 22417103; 23594950
re640	Transcr. inhibitory IV	STATE_TRANSITION	pRB / E2F1+A / DP1,2	CDK3 / CCNC,CDK4 / CCND,CDK2 / CCNE	26160835; 25972892; 24889531; KEGG: Cell cycle
re641	E2F1-3 / DP1	POSITIVE_INFLUENCE	FGFR2		12944911; 23613863
re642	FGFR	UNKNOWN_POSITIVE_INFLUENCE	Angiogenesis		12944911
re644	SP1	POSITIVE_INFLUENCE	IGF1R		19703789
re645	E2F1 / DP1,2	POSITIVE_INFLUENCE	IGF1R	BRCA1	19703789, 23530192
re646	TP53	POSITIVE_INFLUENCE	IGF1R		19703789
re648	VHL	POSITIVE_INFLUENCE	IGF1R		19703789
re649	IGF1R	UNKNOWN_POSITIVE_INFLUENCE	Prolif./Different.		2621157; 25680198; 26156803; KEGG: Proteoglycans in cancer
re653	NR1H2	UNKNOWN_POSITIVE_INFLUENCE	Metabolism		23809258
re655	E2F1 / DP1,2	POSITIVE_INFLUENCE	FZD1		22580462
re657	FZD1	POSITIVE_INFLUENCE	DVL1		10698942
re658	DVL1	NEGATIVE_INFLUENCE	GSK3B		12097378
re660	LEF1	POSITIVE_INFLUENCE	MYC		17466981
re661	LEF1	POSITIVE_INFLUENCE	CCND1		22686279
re663	PTEN	NEGATIVE_INFLUENCE	PTK2		25069680; KEGG: Focal adhesion
re664	PIP3	POSITIVE_INFLUENCE	AKT1		KEGG: PI3K-AKT signaling pathway
re665	CDKN1A	STATE_TRANSITION	p21degrad	GSK3B,DNA damage,SCF complex	17283049
re666	CDKN1B	STATE_TRANSITION	p27degrad	SCF complex	23348237
re667	MYC / MAX	STATE_TRANSITION	c-MYCdegrad	SCF complex,MDM2	12769844
re668	USP22	POSITIVE_INFLUENCE	SIRT1		22542455
re669	E2F1 / DP1,2	POSITIVE_INFLUENCE	CDKN1B		15713665; 21840777
re670	SKP2	TRANSLATION	SCF complex		22632967; 9858587
re671	E2F1 / DP1,2	POSITIVE_INFLUENCE	SKP2		10386600
re672	p53 / E2F1	NEGATIVE_INFLUENCE	MDM2		7926727 , 7651818
re674	DNp73	NEGATIVE_INFLUENCE	LIMA1		24135282
re675	TP73	POSITIVE_INFLUENCE	LIMA1		19223528
re677	DDX53	UNKNOWN_POSITIVE_INFLUENCE	JUN		20220142
re678	HIF1A	STATE_TRANSITION	HIF1A-degrad.	VHL,EGLN1	23868058; 15492505
re679	AKT1	NEGATIVE_INFLUENCE	CDKN1C		KEGG: PI3K-AKT signaling pathway
re680	E2F1 / NFkB	NEGATIVE_INFLUENCE	POLR2A		23255218
re682	KIAA1524	NEGATIVE_INFLUENCE	PP2A		17632056; 24204027
re684	PDGFRA,B	POSITIVE_INFLUENCE	PI3K		KEGG: Glioma
re686	ITGB,ITGA	HETERODIMER_ASSOCIATION	ITGR	LMNB1,FN1,COL,VTN,THBS1,COL1A1	KEGG: Focal adhesion
re688	E2F1-3	STATE_TRANSITION	E2F1-3-degrad	APC/C / FZR1,DTL	22580462
re690	RB1	STATE_TRANSITION	pRB-degrad	LMNA,MDM2,EBNA3C(viral)	26160835; 25972892; 24889531
re692	E2F1 / DP1,2	POSITIVE_INFLUENCE	VHL		24112038
re696	PAX8	UNKNOWN_POSITIVE_INFLUENCE	E2F1		21602887
re697	PAX8	POSITIVE_INFLUENCE	TERT		21602887
re698	TRIM16	NEGATIVE_INFLUENCE	E2F1 / DP1,2		20729920
re7	E2F1,TFDP1,2	HETERODIMER_ASSOCIATION	E2F1	TFDP3,NRIP1	26160835; 25972892; 24889531
re700	E2F1 / DP1,2	POSITIVE_INFLUENCE	HELLS		21453717; 22157815
re702	HELLS,HDAC1	BOOLEAN_LOGIC_GATE_AND	CDKN2A		21453717
re703	QKI	POSITIVE_INFLUENCE	CDKN1B		21768773
re704	E2F1-3 / DP1	POSITIVE_INFLUENCE	QKI		21768773
re708	GLI	UNKNOWN_POSITIVE_INFLUENCE	Angiogenesis		24044950
re709	E2F1 / DP1,2	POSITIVE_INFLUENCE	GLI		24044950
re710	GLI	POSITIVE_INFLUENCE	ANGPT1		24044950
re713	PTCH1	UNKNOWN_POSITIVE_INFLUENCE	GLI		25189528
re714	GLI	POSITIVE_INFLUENCE	WNT		17331723
re715	GLI	POSITIVE_INFLUENCE	PTCH1		KEGG: Pathways in cancer; cAMP signaling pathway
re721	quiesc. DREAM	NEGATIVE_INFLUENCE	S-Ph genes		23842645; 22451490; 18023996
re722	GSK3B	NEGATIVE_INFLUENCE	GLI		23359767; 24044950; 21456066
re723	GSK3B	UNKNOWN_NEGATIVE_INFLUENCE	CEBPA		21456066
re725	CEBPA	NEGATIVE_INFLUENCE	E2F1		20889924
re729	CEBPA	UNKNOWN_POSITIVE_INFLUENCE	TP53		23833041
re730	CEBPA	UNKNOWN_POSITIVE_INFLUENCE	BAX		23833041
re731	POLR2A	TRANSLATION	DDX5 / POLR2A		22750847; 11250900
re732	CCNA2	STATE_TRANSITION	CCNA-degrad	SCF complex,APC/C / FZR1	21596315
re734	SCF complex	STATE_TRANSITION	SKP2	APC/C / FZR1	15014503
re735	SCF complex	NEGATIVE_INFLUENCE	CDK2		9858587
re736	CCNE	STATE_TRANSITION	CCNE-degrad	SCF complex	11237742
re737	CDKN1C	STATE_TRANSITION	CDKN1C-degrad	SCF complex	23348237
re738	CDT1	STATE_TRANSITION	CDT1-degrad	SCF complex,CDK2 / CCNA	12840033; 14993212
re741	CDT1,ORC5,CDC6,MCM3,6,7,8,10	HETERODIMER_ASSOCIATION	CDT/ORC/CDC6/MCM		KEGG: Cell cycle pathway
re742	CDT/ORC/CDC6/MCM	POSITIVE_INFLUENCE	S-Ph genes		KEGG: Cell cycle pathway
re743	EP300,MYC / MAX,SNIP1	HETERODIMER_ASSOCIATION	MYC/p300/SNIP1		11494151
re745	E2F1 / DP1,2	POSITIVE_INFLUENCE	DOK1		23028047
re746	DNA damage	UNKNOWN_POSITIVE_INFLUENCE	USP22		22542455
re748	USP37	STATE_TRANSITION	sa581_degraded	CDK2 / CCNE,APC/C / FZR1	21596315
re75	NOS3	STATE_TRANSITION	VEGFB		26015772
re750	E2F1 / DP1,2	POSITIVE_INFLUENCE	USP37		21596315
re751	quiesc. DREAM,MYBL2	STATE_TRANSITION	S-Phase DREAM		23842645; 22451490; 18023996
re752	MYBL2	STATE_TRANSITION	sa735_degraded	SCF complex	10871850; 22558406
re754	TP53	NEGATIVE_INFLUENCE	CDC20		17873905
re756	DNA damage	UNKNOWN_POSITIVE_INFLUENCE	TFDP3		20559320
re764	CTNNB1	STATE_TRANSITION	sa220_degraded	SIAH1	17273732
re765	E2F1 / DP1,2	POSITIVE_INFLUENCE	PPP1R13B		15731768, 15706352, 26201719
re766	TP53	POSITIVE_INFLUENCE	ARID3A		12692263
re768	SIAH1	POSITIVE_INFLUENCE	MAPK8		19775288
re769	MAPK14	POSITIVE_INFLUENCE	MAP3K5		15210709
re770	FAS	UNKNOWN_POSITIVE_INFLUENCE	MAP3K5		15210709
re772	Hypoxia	UNKNOWN_POSITIVE_INFLUENCE	SIAH1		22022595
re773	SIAH1	NEGATIVE_INFLUENCE	EGLN1		15492505
re774	E2F1 / DP1,2	POSITIVE_INFLUENCE	CDKN2A		15175242, 11034215
re775	E2F1 / DP1,2	POSITIVE_INFLUENCE	ATM		12527885
re776	E2F1 / DP1,2	POSITIVE_INFLUENCE	CHEK1/2		23912710; 11799067; 12909625; 15706352; 20585447
re778	HIF1A	POSITIVE_INFLUENCE	JMY		21625218; 15706352
re780	AKT1	POSITIVE_INFLUENCE	BIRC5		20372866
re781	BIRC5	POSITIVE_INFLUENCE	ABC/MDR-Transporters		20372866
re782	E2F1 / DP1,2	POSITIVE_INFLUENCE	GAB2		15574337
re785	JUN	NEGATIVE_INFLUENCE	ABC/MDR-Transporters		18213731
re788	PAWR	POSITIVE_INFLUENCE	HSPA5		19632185
re789	YBX1	POSITIVE_INFLUENCE	E2F1		22205655
re790	YBX1	POSITIVE_INFLUENCE	E2F1-3		22205655
re791	TP53	NEGATIVE_INFLUENCE	BIRC5		20425122
re794	AR	STATE_TRANSITION	sa435_degraded	DDB2	22846800
re8	E2F1 / DP1,2,RB1	HETERODIMER_ASSOCIATION	pRB / E2F1 / DP1,2	E1A(viral),PHB,MAP3K5	10376528; 15210709; 21715488; 26160835; 25972892; 24889531
re800	FLT4	UNKNOWN_POSITIVE_INFLUENCE	Angiogenesis		24014887
re801	TP53	POSITIVE_INFLUENCE	C12orf5		22782351
re803	DNA damage	UNKNOWN_POSITIVE_INFLUENCE	TP53		20425122
re804	PP2A	NEGATIVE_INFLUENCE	MYC / MAX		24204027
re807	E2F1-3 / DP1	POSITIVE_INFLUENCE	KIAA1524		23306062; 23568706
re808	(ROS) Oxidative stress	UNKNOWN_POSITIVE_INFLUENCE	PP2A		12621062
re815	E2F1 / DP1,2	POSITIVE_INFLUENCE	PRKAA2		23403926; 18167336
re816	SP1,ARNT	HETERODIMER_ASSOCIATION	SP1 / ARNT		23907215
re817	SP1 / ARNT	POSITIVE_INFLUENCE	ABCB1		23907215; 23542036; 1346476
re818	ATAD2 / E2F1	POSITIVE_INFLUENCE	NCOA3		20855524
re819	ATAD2 / E2F1	POSITIVE_INFLUENCE	MYBL2		20124470, 20864510
re820	ATAD2 / E2F1	POSITIVE_INFLUENCE	VEGFA		20124470, 20864510
re821	STAT3	POSITIVE_INFLUENCE	MMP#		24886617; 25352758
re823	ATAD2 / E2F1	POSITIVE_INFLUENCE	AKT1		20124470, 20864510
re824	ATAD2 / E2F1	POSITIVE_INFLUENCE	S-Ph genes		20124470, 20864510
re826	E2F4,5 / DP1,2,AR	HETERODIMER_ASSOCIATION	AR/HDAC3		22508987
re828	FOXM1	POSITIVE_INFLUENCE	SNAI2		23856032
re829	E2F1-3 / DP1	POSITIVE_INFLUENCE	FOXM1		21518729
re83	CHEK1/2	STATE_TRANSITION	CHEK1/2	ATM,ATR	1.50241e+07
re831	SNAI2	NEGATIVE_INFLUENCE	CDH1		23906494
re832	SNAI2	STATE_TRANSITION	sa1089_degraded	p53 / MDM2,GSK3B	19448627; 21456066
re833	TP53,MDM2	HETERODIMER_ASSOCIATION	p53 / MDM2	ABL1	10078201
re835	ESR1	STATE_TRANSITION	ESR1	estrogen	23770852
re836	androgens	STATE_TRANSITION	AR		26297988
re840	THRA	STATE_TRANSITION	THRA		KEGG: Thyroid hormone signaling pathway
re841	ERBB2	STATE_TRANSITION	ERBB2		KEGG: ERBB signaling pathway
re842	AHR	STATE_TRANSITION	AHR	Arylhydrocarbons	25987214
re843	PDGFRA,B	STATE_TRANSITION	PDGFRA,B	PDGFB	23141925
re844	FZD1	STATE_TRANSITION	FZD1	Wnt	23806799
re845	PTCH1	STATE_TRANSITION	PTCH1	SHH	25189528
re846	IL1R1	STATE_TRANSITION	IL1R1	IL1A	KEGG: signaling pathways regulating pluripotency of stem cells
re847	TNFR	STATE_TRANSITION	TNFR	TNF	KEGG: TNF signaling pathway; Apoptosis
re849	ACKR3	STATE_TRANSITION	ACKR3	CXCL12	25872129
re85	ATR	STATE_TRANSITION	TP53		15024084,15140942,15140942, 9843217, 9733515, 9733514
re850	CXCR4	STATE_TRANSITION	CXCR4		26560447, KEGG: Cytokine-cytokine receptor interaction
re851	NR1H2	STATE_TRANSITION	NR1H2		23809258
re852	NKG2D	STATE_TRANSITION	NKG2D	RAE-L	23166357
re853	HSPA5	STATE_TRANSITION	HSPA5		23204231
re854	FAS	STATE_TRANSITION	FAS		KEGG: Apoptosis
re856	CDK1,CCNB	HETERODIMER_ASSOCIATION	CDC2 / CCNB	CDC25A,CDC25B,C	KEGG: Cell cycle pathway
re857	AR,E2F1-3 / DP1	HETERODIMER_ASSOCIATION	AR / E2F1		22771493, 21099103, 22508987
re858	AR / E2F1	POSITIVE_INFLUENCE	ATAD2		22771493, 21099103, 22508987
re859	E2F1 / DP1,2	POSITIVE_INFLUENCE	AXIN2		15572025, 15766563
re860	CTNNB1,LEF1	HETERODIMER_ASSOCIATION	LEF1 / CTNNB	CTNNBIP1	17980157; 21532622; 25733140
re861	HDAC1,ARID4A	HETERODIMER_ASSOCIATION	ARID / HDAC1		21148318
re862	CTNNB1	UNKNOWN_POSITIVE_INFLUENCE	Adherens junctions		20736375
re863	APC,AXIN2,GSK3B	HETERODIMER_ASSOCIATION	APC/AXIN/GSK3		26393419; 23169527; 19536106
re864	CTNNB1	STATE_TRANSITION	CTNNB1	APC/AXIN/GSK3,PTK2	11389840; 23359767
re865	EP300,HIF1A	HETERODIMER_ASSOCIATION	HIF1 / p300	CITED2	25956243; 10593900
re866	MYC / MAX	POSITIVE_INFLUENCE	ATAD2		19843847; 23393560
re867	MLL5/HCF1,E2F1-3 / DP1,ATAD2,NCOA3,KAT2B,EP300,ARRB1,CREBBP,PARP1	HETERODIMER_ASSOCIATION	Transcriptional Activation		20855524
re868	DNA damage	UNKNOWN_POSITIVE_INFLUENCE	EAPP		15716352
re870	DNMT1	NEGATIVE_INFLUENCE	BNIP3		23364257
re871	NFkB	NEGATIVE_INFLUENCE	BNIP3		21293853
re872	CDKN1B	STATE_TRANSITION	sa140_degraded	SCF complex,RB1	23348237
re873	S100A4	POSITIVE_INFLUENCE	IKK		20507646
re874	FOXO3	STATE_TRANSITION	sa718_degraded	IKK,MDM2	KEGG: FOXO signaling pathway
re875	CDKN2A	STATE_TRANSITION	sa216_degraded	SIVA1	23462994
re876	NFkB,E2F1 / DP1,2,BRD2	HETERODIMER_ASSOCIATION	E2F1 / NFkB		23255218; 16725311
re877	DDX5 / POLR2A	POSITIVE_INFLUENCE	S-Ph genes		22750847
re878	Transcriptional Activation	POSITIVE_INFLUENCE	RAD51		23285190
re879	Transcriptional Activation	POSITIVE_INFLUENCE	BRCA1		23285190
re88	NRAS	STATE_TRANSITION	CDKN2A		9163430
re880	CCND1,CDK6	HETERODIMER_ASSOCIATION	CDK6 / CCND		KEGG: Cell cycle pathway
re882	RBL1,2/E2F-repr	DISSOCIATION	RBL1,RBL2,E2F4,5 / DP1,2	CDK6 / CCND,MAGEA11	15121871; 22286767; 9989818; 12621062; 26160835; 25972892; 24889531
re883	RBL1,2/E2F-repr	NEGATIVE_INFLUENCE	SKP2		15121871; 22286767; 9989818; 12621062; 26160835; 25972892; 24889531
re884	RBL1,2/E2F-repr	NEGATIVE_INFLUENCE	CDK2		15121871; 22286767; 9989818; 12621062; 26160835; 25972892; 24889531
re887	CDKN1A	NEGATIVE_INFLUENCE	CDK2		23602568; 8756624
re888	CDKN1B	NEGATIVE_INFLUENCE	CDK2		23602568; 25241761
re889	CDC6	POSITIVE_INFLUENCE	CDK2		22493447
re890	CDC6	STATE_TRANSITION	sa527_degraded	APC/C / FZR1	14701726
re892	E2F1	STATE_TRANSITION	degradation		10428966; 18794805; 20447425
re894	DNA damage	UNKNOWN_POSITIVE_INFLUENCE	ERCC3		9400991
re895	CDK3,CCNC	HETERODIMER_ASSOCIATION	CDK3 / CCNC		KEGG: Cell cycle pathway
re896	CCNC,CDK8	HETERODIMER_ASSOCIATION	CDK8 / CCNC		KEGG: Cell cycle pathway
re897	TP53	POSITIVE_INFLUENCE	SIAH1		KEGG: P53 signaling pathway
re898	E2F1-3 / DP1	POSITIVE_INFLUENCE	SIAH1		20187294; 22022595
re899	E2F1-3 / DP1	POSITIVE_INFLUENCE	AXIN2		15572025, 15766563
re9	CDK4,CCND1	HETERODIMER_ASSOCIATION	CDK4 / CCND	CDC25A	KEGG: Cell cycle
re901	E2F1 / DP1,2	POSITIVE_INFLUENCE	CTNNBIP1		21532622; 22945643
re902	LEF1 / CTNNB	POSITIVE_INFLUENCE	MYC		23737966; 25659031; 17466981
re903	LEF1 / CTNNB	POSITIVE_INFLUENCE	CCND1		22686279; 23853093
re904	LEF1 / CTNNB	POSITIVE_INFLUENCE	AXIN2		15304487; 25733140; 11809808
re906	BIRC2	NEGATIVE_INFLUENCE	MAP3K5		21653699
re907	BIRC2	NEGATIVE_INFLUENCE	TRADD/ TRAF		9384571
re908	BIRC2	NEGATIVE_INFLUENCE	MAP3K14		21653699
re909	BIRC2	NEGATIVE_INFLUENCE	BIRC3		11084335; 22274400; 19153467
re910	XIAP	NEGATIVE_INFLUENCE	CASP7		11257231, 15580265
re911	XIAP	NEGATIVE_INFLUENCE	TRADD/ TRAF		16157589
re912	BIRC2 / E2F1-3	POSITIVE_INFLUENCE	CCNE1		21653699
re913	BIRC2 / E2F1-3	POSITIVE_INFLUENCE	CCNA2		21653699
re914	E2F1-3 / DP1,BIRC2	HETERODIMER_ASSOCIATION	BIRC2 / E2F1-3		21653699
re915	MYC/p300/SNIP1	POSITIVE_INFLUENCE	E2F1		22207128
re916	MYC/p300/SNIP1	POSITIVE_INFLUENCE	TERT		22207128
re917	E2F1 / DP1,2	NEGATIVE_INFLUENCE	TERT		12368233; 22496369
re918	NR2F2	POSITIVE_INFLUENCE	E2F1		22734039
re919	E2F1 / DP1,2	POSITIVE_INFLUENCE	CTSV		23542171
re920	HDACI	NEGATIVE_INFLUENCE	HDAC1		23542171
re921	HDACI	NEGATIVE_INFLUENCE	AR/HDAC3		23542171; 20585447
re923	HDACI	UNKNOWN_POSITIVE_INFLUENCE	MAP3K5		16476732
re925	E2F1-3 / DP1	POSITIVE_INFLUENCE	CCNE1		8618861
re926	E2F1-3 / DP1	POSITIVE_INFLUENCE	CCNE2		21746877; 21831731; 21789246; 11821956
re927	E2F1-3 / DP1	STATE_TRANSITION	E2F1-3,TFDP1,2		19401190; 22079090; 19223528, 17980157, 21454583, 15944709
re928	DDX5 / POLR2A	POSITIVE_INFLUENCE	E2F1-targets(allg.)		22750847
re929	TP53	POSITIVE_INFLUENCE	p53 targets?		0
re930	DDX5 / POLR2A	POSITIVE_INFLUENCE	p53 targets?		15660129
re931	TGFBR2,TGFBR1	HETERODIMER_ASSOCIATION	TGFR	TGFB	21461994
re932	TGFR	UNKNOWN_POSITIVE_INFLUENCE	Prolif./Different.		25564677
re933	TGFR	UNKNOWN_POSITIVE_INFLUENCE	ECM/Invasion		25564677
re934	TFDP3,E2F1	HETERODIMER_ASSOCIATION	E2F1 / DP4		20559320
re935	E2F1 / DP4	NEGATIVE_INFLUENCE	Prolif./Different.		20559320
re936	E2F1 / DP4	NEGATIVE_INFLUENCE	Apoptosis		20559320
re937	E2F3	POSITIVE_INFLUENCE	Angiogenesis		23603666
re939	E2F4,5	NEGATIVE_INFLUENCE	Apoptosis		22985930; 26160835; 25972892; 24889531
re940	E2F6 / Repressors	NEGATIVE_INFLUENCE	CHEK1/2		23954429; 23880518; 12909625
re942	E2F6 / Repressors	NEGATIVE_INFLUENCE	ATR		23954429; 23880518
re943	E2F1-3 / DP1	POSITIVE_INFLUENCE	CHEK1/2		12909625, 15706352
re944	E2F1-3 / DP1	POSITIVE_INFLUENCE	ATR		23954429
re945	DNMT3A	TRANSLATION	E2F6 / Repressors		23880518
re946	E2F6 / Repressors	STATE_TRANSITION	E2F6 / Repressors	DNA damage	23082233
re947	SMARCA4,ARID1A,PBRM1	HETERODIMER_ASSOCIATION	Transcr. inhibitory IV		15122353
re948	EAPP / E2F1-3	NEGATIVE_INFLUENCE	CDKN2A		15716352
re951	EGFR	STATE_TRANSITION	EGFR	EGF,HBEGF	16299810; KEGG: ERBB signaling pathway
re952	EGFR / E2F1	POSITIVE_INFLUENCE	MYBL2		16299810
re953	EAPP / E2F1-3	POSITIVE_INFLUENCE	CDKN1A		21258403
re954	EZH2	NEGATIVE_INFLUENCE	CDH1		23251464
re955	FGFR	UNKNOWN_POSITIVE_INFLUENCE	Prolif./Different.		12944911
re957	ELF4	STATE_TRANSITION	sa1218_degraded	SCF complex,CDK2 / CCNA	20805247
re958	ELF4	POSITIVE_INFLUENCE	S-Ph genes		20805247
re959	TGFR	POSITIVE_INFLUENCE	PP2A		KEGG: TGF-BETA signaling pathway
re961	FGFR	UNKNOWN_POSITIVE_INFLUENCE	PP2A		23775125; 22713240; 23306062
re964	IGF1R	STATE_TRANSITION	IGF1R	IGF1	11448933
re965	FOXA1,CREB1,MYBL2	HETERODIMER_ASSOCIATION	FOXA1 / MYBL2/CREB1		21900400
re966	FOXA1 / MYBL2/CREB1	POSITIVE_INFLUENCE	E2F1		21900400
re967	FOXA1 / MYBL2/CREB1	POSITIVE_INFLUENCE	CCNE2		21900400
re970	E2F1-3 / DP1	POSITIVE_INFLUENCE	FOXO1		17482685
re971	FOXO1	POSITIVE_INFLUENCE	pro-apoptotic		23966291
re972	FOXO1,CTNNB1	HETERODIMER_ASSOCIATION	FOXO / CTNNB	(ROS) Oxidative stress	15905404
re973	FOXO1	STATE_TRANSITION	FOXO1	AKT1,DYRK1A	11980723; 11311120
re974	FOXO3	STATE_TRANSITION	FOXO3	AKT1	21840777; KEGG: FOXO signaling pathway
re975	FOXO1,AR	HETERODIMER_ASSOCIATION	FOXO1 / AR		12482965
re976	FOXO1	POSITIVE_INFLUENCE	FASLG		11353774; KEGG: FOXO signaling pathway
re977	FOXO1	POSITIVE_INFLUENCE	CDKN1B		12391153; 10783894
re978	FOXO3	POSITIVE_INFLUENCE	CDKN1B		KEGG: FOXO signaling pathway
re980	FOXO3	POSITIVE_INFLUENCE	TNF		KEGG: FOXO signaling pathway
re981	ESR1,FOXO1,FOXO3	HETERODIMER_ASSOCIATION	FOXO / ESR		11353774; 11435445
re982	IGF1R	POSITIVE_INFLUENCE	NRAS		20417200; 7642582
re983	CDC25A	STATE_TRANSITION	sa207_degraded	CHEK1/2	17003105; KEGG: Cell cycle
re984	TP53	POSITIVE_INFLUENCE	ATF3		19060337
re986	ATF3	NEGATIVE_INFLUENCE	CDC25A		19060337
re987	DNp63/TAp73	POSITIVE_INFLUENCE	BBC3		2193388
re988	DNp63/TAp73	POSITIVE_INFLUENCE	PMAIP1		2193388
re989	DNp63/TAp73	POSITIVE_INFLUENCE	CDKN1A		2193388
re990	REL,DNp63a	HETERODIMER_ASSOCIATION	DNp63a/REL		2193388
re991	DNp63a/REL	NEGATIVE_INFLUENCE	BBC3		2193388
re992	DNp63a/REL	NEGATIVE_INFLUENCE	PMAIP1		2193388
re993	DNp63a/REL	NEGATIVE_INFLUENCE	CDKN1A		2193388
re994	CDC25B,C	STATE_TRANSITION	sa208_degraded	CHEK1/2	17003105; KEGG: Cell cycle
re995	FLT4	STATE_TRANSITION	FLT4	VEGFC,FN1,ITGR	24014887; 15389531; 11553610
re996	FLT4	POSITIVE_INFLUENCE	E2F1		24014887
re997	E2F1 / DP1,2	POSITIVE_INFLUENCE	FLT4		24014887
re998	E2F1 / DP1,2	POSITIVE_INFLUENCE	VEGFC		24014887
