# Supplementary material for: Unraveling a tumor type-specific regulatory core underlying E2F1-mediated epithelial-mesenchymal transition to predict receptor protein signatures
Source: Nat Commun. 2017 Aug 4;8:198. doi: 10.1038/s41467-017-00268-2 (PMC5543083; doi:10.1038/s41467-017-00268-2)
Supplement: Supplementary file 5 — Supplementary Data 4 [file 41467_2017_268_MOESM5_ESM.xlsx]

## Sheet: Interactions in E2F1 map
Supplementary Data 4. Interactions between nodes in E2F1 map (Cytoscape version)
Source	Interaction Type	Target
ABL1	-1	TP53
ACKR3	1	GNAI1
ACKR3	1	JAK2
ACKR3	1	JAK3
ACKR3	1	MMP9
ACKR3	1	SNAI1
ACKR3	1	ZEB1
ADCY1	1	PRKACA
ADCY1	1	PRKACB
ADCY1	1	PRKACG
ADCY2	1	PRKACA
ADCY2	1	PRKACB
ADCY2	1	PRKACG
ADCY3	1	PRKACA
ADCY3	1	PRKACB
ADCY3	1	PRKACG
ADCY4	1	PRKACA
ADCY4	1	PRKACB
ADCY4	1	PRKACG
ADCY5	1	PRKACA
ADCY5	1	PRKACB
ADCY5	1	PRKACG
ADCY6	1	PRKACA
ADCY6	1	PRKACB
ADCY6	1	PRKACG
ADCY7	1	PRKACA
ADCY7	1	PRKACB
ADCY7	1	PRKACG
ADCY8	1	PRKACA
ADCY8	1	PRKACB
ADCY8	1	PRKACG
ADCY9	1	PRKACA
ADCY9	1	PRKACB
ADCY9	1	PRKACG
ADRBK1	1	ACKR3
ADRBK1	1	CXCR1
ADRBK1	1	CXCR2
ADRBK1	1	CXCR3
ADRBK1	1	CXCR4
ADRBK1	1	CXCR5
ADRBK1	1	CXCR6
AHR	0	PTGS2
AHR	1	AHR
AHR	1	PCNA
AKT1	-1	BAD
AKT1	1	BCL2
AKT1	-1	BCL2L11
AKT1	-1	CASP9
AKT1	1	CCND1
AKT1	-1	CDKN1A
AKT1	-1	CDKN1B
AKT1	-1	GSK3B
AKT1	1	IKKA
AKT1	-1	MAP3K5
AKT1	1	MDM2
AKT1	1	NOS3
AKT1	1	SETDB1
AKT1	1	BIRC5
AKT1	1	CDK4
AKT1	1	CDK6
AKT1	-1	CDKN1C
AKT1	1	CHUK
AKT1	1	CREB1
AKT1	-1	FASLG
AKT1	1	FOXO1
AKT1	1	FOXO3
AKT1	1	IKBKB
AKT1	1	NFKB1
AKT1	1	RELA
AKT1	1	VIM
AKT2	-1	GSK3B
AKT2	1	IKKA
AKT2	1	CHUK
ANAPC11	-1	E2F1
ANAPC5	-1	E2F1
ANAPC7	-1	E2F1
APAF1	1	CASP3
APAF1	1	CASP9
APC	-1	CTNNB1
APC	-1	E2F1
APC	-1	E2F2
APC	-1	E2F3
APC	-1	GSK3B
APC	-1	CCNA2
APC	-1	CDC6
APC	-1	CDK1
APC	1	CTNNB1
APC	-1	SKP1
APC	-1	SKP2
APC	-1	USP37
API5	1	E2F1
AR	1	AR
AR	1	hsa-miR-216a-5p
AR	0	CCND1
AR	1	ATAD2
AR	1	CCNA2
AR	-1	CCNB1
AR	1	CDC6
AR	1	CDK1
AR	1	CDKN1A
AR	1	MYC
AR	-1	SERPINB5
AREG	1	EGFR
ARID1A	0	SMARCA4
ARID1A	1	HIC1
ARID1A	-1	E2F1
ARID1A	-1	E2F2
ARID1A	-1	E2F3
ARID3A	1	CDKN1A
ARID4A	-1	E2F1
ARID4A	-1	E2F2
ARID4A	-1	E2F3
ARNT	1	AHR
ARNT	0	VEGFA
ARNT	1	ABCB1
ARNT	1	PCNA
ARRB1	-1	ACKR3
ARRB1	1	BIRC5
ARRB1	-1	CXCR1
ARRB1	-1	CXCR2
ARRB1	-1	CXCR3
ARRB1	-1	CXCR4
ARRB1	-1	CXCR5
ARRB1	-1	CXCR6
ARRB2	-1	ACKR3
ARRB2	-1	CXCR1
ARRB2	-1	CXCR2
ARRB2	-1	CXCR3
ARRB2	-1	CXCR4
ARRB2	-1	CXCR5
ARRB2	-1	CXCR6
ASH2L	0	SIN3A
ASH2L	1	E2F1
ATF3	-1	CDC25A
ATM	1	CHEK2
ATM	1	E2F1
ATM	1	MAPK14
ATM	-1	MDM2
ATM	1	CHEK1
ATM	-1	RB1
ATR	1	CHEK1
ATR	1	TP53
ATR	1	CHEK2
ATR	1	E2F1
ATR	-1	RB1
AURKA	1	MYCN
AURKA	-1	TP73
AURKA	-1	BRCA1
AURKA	1	CDC25B
AURKA	1	CDC25C
AURKA	1	GSK3B
AURKA	1	hsa-miR-17-5p
AURKA	-1	PPP1CA
AURKA	-1	PPP1CB
AURKA	-1	PPP1CC
AURKA	-1	PPP2CA
AURKA	-1	PPP2CB
AXIN2	1	APC
AXIN2	1	AXIN2
AXIN2	-1	CTNNB1
AXIN2	-1	GSK3B
BAD	-1	BCL2
BAD	1	BAK1
BAK1	1	APAF1
BAK1	1	CYCS
BAX	1	APAF1
BAX	1	CYCS
BCL2	0	BAD
BCL2	-1	BBC3
BCL2	-1	BCL2L11
BCL2	-1	BID
BCL2	-1	BIK
BCL2	-1	PMAIP1
BCL2	-1	BAK1
BCL2	-1	BAX
BCL2	-1	TP53
BCL2L1	-1	BAK1
BCL2L1	-1	BAX
BCL2L11	-1	BCL2
BCL2L11	-1	MCL1
BCL2L11	1	BAK1
BCL2L11	1	BAX
BID	1	APAF1
BID	1	BAK1
BID	1	CYCS
BID	1	BAX
BIRC2	-1	CASP7
BIRC2	-1	CASP8
BIRC2	-1	CASP9
BIRC2	1	E2F1
BIRC2	-1	BIRC3
BIRC2	-1	CASP3
BIRC2	-1	CASP6
BIRC2	1	CCNA2
BIRC2	1	CCNE1
BIRC2	-1	FADD
BIRC2	-1	MAP3K14
BIRC2	-1	MAP3K5
BIRC2	-1	TRADD
BIRC2	-1	TRAF1
BIRC2	-1	TRAF2
BIRC3	-1	E2F1
BIRC3	-1	TRAF1
BIRC3	-1	TRAF2
BIRC5	0	BIRC5
BIRC5	-1	CASP9
BIRC5	1	ABCB1
BIRC5	-1	TRAF1
BIRC5	-1	TRAF2
BMI1	0	EZH2
BMI1	0	RNF2
BMI1	-1	CDKN2A
BPIFB1	-1	EP300
BPIFB1	-1	JUN
BPIFB1	-1	MAP2K1
BPIFB1	-1	MAPK1
BPIFB1	-1	MAPK8
BPIFB1	-1	MYC
BPIFB1	-1	SNIP1
BRAF	1	BAD
BRAP	-1	BRCA1
BRCA1	1	E2F1
BRCA1	1	PPP1CA
BRCA1	1	TOPBP1
BRCA1	1	hsa-miR-146a-5p
BRCA1	1	CDKN1B
BRCA1	1	GADD45A
BRCA1	1	IGF1R
BRCA1	1	YWHAQ
BRD2	1	E2F1
BRD7	1	TP53
BRMS1	-1	E2F1
BRMS1	1	HDAC1
BRMS1	1	HDAC2
BTG3	-1	E2F1
BTRC	-1	SNAI1
BUB1	1	TGFBR1
BUB1	1	TGFBR2
CARD16	-1	TP53
CARM1	1	E2F1
CASP10	1	CASP3
CASP3	1	CASP6
CASP3	1	CCNE1
CASP3	-1	CDH1
CASP3	-1	VIM
CASP7	-1	VIM
CASP8	1	BID
CASP8	1	CASP3
CASP8	1	CASP7
CASP8	-1	CDH1
CASP8	-1	VIM
CASP9	1	CASP3
CASP9	1	CASP7
CASZ1	1	RB1
CAV1	-1	SNAI1
CBX3	0	CBX3
CBX3	0	CBX5
CBX3	-1	E2F1
CBX3	-1	E2F2
CBX3	-1	E2F3
CBX5	0	RBBP4
CCNA2	1	CDK2
CCNA2	1	BAX
CCNA2	-1	CDC6
CCNA2	1	CDK1
CCNA2	-1	CDT1
CCNA2	-1	E2F1
CCNA2	1	E2F4
CCNA2	1	E2F5
CCNA2	-1	ELF4
CCNA2	1	RAD9A
CCNA2	-1	RB1
CCNA2	1	RBL1
CCNA2	1	RBL2
CCNA2	-1	TFDP1
CCNB1	1	CDC20
CCNB1	1	CDK1
CCNB1	1	CDK2
CCNB1	-1	FOXO1
CCNB1	1	CCNB1
CCNB2	1	CDK2
CCNC	1	E2F1
CCNC	1	E2F2
CCNC	1	E2F3
CCND1	1	CDK2
CCND1	1	E2F1
CCND1	-1	RB1
CCND1	1	E2F4
CCND1	1	E2F5
CCND1	1	RBL1
CCND1	1	RBL2
CCND3	1	CDK4
CCNE1	1	CDK2
CCNE1	1	E2F1
CCNE1	1	BAX
CCNE1	-1	ELF4
CCNE1	-1	RB1
CCNE1	1	USP37
CCNE1	1	XRCC6
CCNE2	1	CDK2
CCNE2	-1	CDKN1A
CCNE2	-1	CDKN1B
CCNH	1	CDK2
CCNH	1	CDK1
CD44	1	MET
CD44	1	ANK1
CD44	1	CDC42
CD44	1	NANOG
CD44	1	TWIST1
CD44	1	TWIST2
CDC20	-1	E2F1
CDC20	-1	CCNA2
CDC20	-1	CDC6
CDC20	-1	CDK1
CDC20	-1	SKP1
CDC20	-1	SKP2
CDC20	-1	USP37
CDC25A	1	CDK2
CDC25A	1	CDK4
CDC25A	1	CCNA2
CDC25A	1	CCNB1
CDC25A	1	CCND1
CDC25A	1	CDC20
CDC25B	1	CCNB1
CDC25B	1	CDC20
CDC25C	1	CCNB1
CDC25C	1	CDC20
CDC25C	1	CDK2
CDC42	1	PAK1
CDC42	1	EGFR
CDC6	0	CDT1
CDC6	1	CDK2
CDC6	1	PIK3C2A
CDC6	1	PIK3C2B
CDC6	1	PIK3C3
CDC6	1	PIK3CA
CDC6	1	PIK3CB
CDC6	1	PIK3CD
CDC6	1	PIK3CG
CDC6	1	PIK3R1
CDC6	1	PIK3R2
CDC6	1	PIK3R3
CDC6	1	PIK3R5
CDH1	-1	CTNNB1
CDH1	1	EGFR
CDK1	-1	FOXO1
CDK1	1	CCNB1
CDK1	1	CDC20
CDK1	-1	E2F1
CDK1	-1	RB1
CDK1	-1	VIM
CDK2	0	SKP2
CDK2	-1	CDK2
CDK2	-1	CDKN1B
CDK2	1	CDT1
CDK2	1	CREBBP
CDK2	1	E2F1
CDK2	1	EP300
CDK2	-1	RB1
CDK2	-1	RBL1
CDK2	1	BAX
CDK2	-1	CDC6
CDK2	1	CDK1
CDK2	1	E2F4
CDK2	1	E2F5
CDK2	-1	ELF4
CDK2	1	RAD9A
CDK2	-1	RBL2
CDK2	1	USP37
CDK3	1	E2F1
CDK3	1	E2F2
CDK3	1	E2F3
CDK4	1	E2F1
CDK4	-1	RB1
CDK4	1	CDK2
CDK6	1	E2F4
CDK6	1	E2F5
CDK6	-1	RBL1
CDK6	-1	RBL2
CDK7	1	CDK2
CDK7	1	CDK1
CDKN1A	-1	CCNA1
CDKN1A	-1	CCNB1
CDKN1A	-1	CCND1
CDKN1A	-1	CCND3
CDKN1A	-1	CCNE1
CDKN1A	-1	CDC6
CDKN1A	-1	CDK2
CDKN1A	-1	CDK4
CDKN1A	1	JUN
CDKN1A	-1	PCNA
CDKN1A	-1	JUN
CDKN1B	-1	CCNA2
CDKN1B	-1	CCND1
CDKN1B	-1	CCNE1
CDKN1B	-1	CDK2
CDKN1B	-1	CDK4
CDKN2A	-1	CCND1
CDKN2A	-1	CDK4
CDKN2A	-1	E2F1
CDKN2A	-1	MCM6
CDKN2A	-1	MDM2
CDKN2A	-1	PCNA
CDKN2A	-1	HNRNPD
CDKN2B	-1	CCND1
CDKN2C	-1	CDK4
CDT1	0	CDC6
CEBPA	0	PARP1
CEBPA	1	hsa-miR-223-3p
CEBPA	1	hsa-miR-34a-5p
CEBPA	1	BAX
CEBPA	-1	E2F1
CEBPA	1	TP53
CEBPD	-1	E2F1
CEBPD	1	DDIT3
CEBPD	1	PPARG
CEBPE	-1	E2F1
CENPA	0	NPM1
CER1	-1	FZD1
CFLAR	-1	FADD
CFLAR	-1	TRADD
CFLAR	-1	TRAF1
CFLAR	-1	TRAF2
CHD1L	1	CDC42
CHEK1	-1	CDC25B
CHEK1	-1	CDC25C
CHEK1	1	TP53
CHEK1	-1	CDC25A
CHEK1	1	E2F1
CHEK1	-1	RB1
CHEK1	1	TRIM28
CHEK2	-1	CDC25B
CHEK2	-1	CDC25C
CHEK2	-1	PLK1
CHEK2	1	TP53
CHEK2	-1	CDC25A
CHEK2	1	E2F1
CHEK2	-1	RB1
CHEK2	1	TRIM28
CHUK	1	NFKB1
CHUK	-1	FOXO3
CITED2	-1	EP300
CITED2	-1	HIF1A
COL10A1	1	CD44
COL10A1	1	ITGA1
COL10A1	1	ITGB1
COL11A1	1	CD44
COL11A1	1	ITGA1
COL11A1	1	ITGB1
COL11A2	1	CD44
COL11A2	1	ITGA1
COL11A2	1	ITGB1
COL12A1	1	CD44
COL12A1	1	ITGA1
COL12A1	1	ITGB1
COL13A1	1	CD44
COL13A1	1	ITGA1
COL13A1	1	ITGB1
COL14A1	1	CD44
COL14A1	1	ITGA1
COL14A1	1	ITGB1
COL15A1	1	CD44
COL15A1	1	ITGA1
COL15A1	1	ITGB1
COL16A1	1	CD44
COL16A1	1	ITGA1
COL16A1	1	ITGB1
COL17A1	1	CD44
COL17A1	1	ITGA1
COL17A1	1	ITGB1
COL18A1	1	CD44
COL18A1	1	ITGA1
COL18A1	1	ITGB1
COL19A1	1	CD44
COL19A1	1	ITGA1
COL19A1	1	ITGB1
COL1A1	1	CD44
COL1A1	1	ITGA1
COL1A1	1	ITGB1
COL1A2	1	CD44
COL1A2	1	ITGA1
COL1A2	1	ITGB1
COL20A1	1	CD44
COL20A1	1	ITGA1
COL20A1	1	ITGB1
COL21A1	1	CD44
COL21A1	1	ITGA1
COL21A1	1	ITGB1
COL22A1	1	CD44
COL22A1	1	ITGA1
COL22A1	1	ITGB1
COL23A1	1	CD44
COL23A1	1	ITGA1
COL23A1	1	ITGB1
COL24A1	1	CD44
COL24A1	1	ITGA1
COL24A1	1	ITGB1
COL25A1	1	CD44
COL25A1	1	ITGA1
COL25A1	1	ITGB1
COL26A1	1	CD44
COL26A1	1	ITGA1
COL26A1	1	ITGB1
COL27A1	1	CD44
COL27A1	1	ITGA1
COL27A1	1	ITGB1
COL28A1	1	CD44
COL28A1	1	ITGA1
COL28A1	1	ITGB1
COL2A1	1	CD44
COL2A1	1	ITGA1
COL2A1	1	ITGB1
COL3A1	1	CD44
COL3A1	1	ITGA1
COL3A1	1	ITGB1
COL4A1	1	CD44
COL4A1	1	ITGA1
COL4A1	1	ITGB1
COL4A2	1	CD44
COL4A2	1	ITGA1
COL4A2	1	ITGB1
COL4A3	1	CD44
COL4A3	1	ITGA1
COL4A3	1	ITGB1
COL4A4	1	CD44
COL4A4	1	ITGA1
COL4A4	1	ITGB1
COL4A5	1	CD44
COL4A5	1	ITGA1
COL4A5	1	ITGB1
COL4A6	1	CD44
COL4A6	1	ITGA1
COL4A6	1	ITGB1
COL5A1	1	CD44
COL5A1	1	ITGA1
COL5A1	1	ITGB1
COL5A2	1	CD44
COL5A2	1	ITGA1
COL5A2	1	ITGB1
COL5A3	1	CD44
COL5A3	1	ITGA1
COL5A3	1	ITGB1
COL6A1	1	CD44
COL6A1	1	ITGA1
COL6A1	1	ITGB1
COL6A2	1	CD44
COL6A2	1	ITGA1
COL6A2	1	ITGB1
COL6A3	1	CD44
COL6A3	1	ITGA1
COL6A3	1	ITGB1
COL6A4P1	1	CD44
COL6A4P1	1	ITGA1
COL6A4P1	1	ITGB1
COL6A4P2	1	CD44
COL6A4P2	1	ITGA1
COL6A4P2	1	ITGB1
COL6A5	1	CD44
COL6A5	1	ITGA1
COL6A5	1	ITGB1
COL6A6	1	CD44
COL6A6	1	ITGA1
COL6A6	1	ITGB1
COL7A1	1	CD44
COL7A1	1	ITGA1
COL7A1	1	ITGB1
COL8A1	1	CD44
COL8A1	1	ITGA1
COL8A1	1	ITGB1
COL8A2	1	CD44
COL8A2	1	ITGA1
COL8A2	1	ITGB1
COL9A1	1	CD44
COL9A1	1	ITGA1
COL9A1	1	ITGB1
COL9A2	1	CD44
COL9A2	1	ITGA1
COL9A2	1	ITGB1
COL9A3	1	CD44
COL9A3	1	ITGA1
COL9A3	1	ITGB1
COPS2	-1	E2F1
COPS5	-1	CDKN1B
COPS5	1	HIF1A
COPS5	-1	TP53
COPS5	1	TP73
COPS5	1	CDKN2A
COPS5	-1	SMAD2
COPS5	-1	SMAD3
COPS5	-1	SMAD4
CREB1	1	CCNE2
CREB1	1	E2F1
CREBBP	1	AR
CREBBP	1	CREB1
CREBBP	1	E2F1
CREBBP	1	TP53
CREBBP	1	E2F2
CREBBP	1	E2F3
CSN2	-1	BTRC
CSN2	1	GSK3B
CSNK1A1	1	E2F1
CSNK1A1	-1	MDM2
CSNK1A1	-1	TP53
CTNNB1	1	APC
CTNNB1	1	AXIN2
CTNNB1	1	CDH1
CTNNB1	-1	CTNNB1
CTNNB1	1	GSK3B
CTNNB1	1	LEF1
CTNNB1	1	SNAI1
CTNNB1	1	SNAI2
CTNNB1	1	TCF4
CTNNB1	-1	ARID1B
CTNNB1	-1	CBX3
CTNNB1	1	CCND1
CTNNB1	-1	HDAC1
CTNNB1	1	MYC
CTNNB1	-1	SIN3A
CTNNB1	-1	SIN3B
CTNNB1	-1	SUV39H1
CTNNB1	1	TWIST1
CTNNBIP1	-1	CTNNB1
CTNNBIP1	-1	LEF1
CUL1	-1	E2F1
CUL1	-1	MDM2
CUL1	-1	CCNA2
CUL1	-1	CCNE1
CUL1	-1	CCNE2
CUL1	-1	CDK2
CUL1	-1	CDKN1A
CUL1	-1	CDKN1B
CUL1	-1	CDKN1C
CUL1	-1	CDT1
CUL1	-1	ELF4
CUL1	-1	ELF5
CUL1	-1	MYBL2
CUL1	-1	MYC
CUL1	-1	SKP2
CXCL1	1	ACKR3
CXCL1	1	CXCR1
CXCL1	1	CXCR2
CXCL1	1	CXCR3
CXCL1	1	CXCR4
CXCL1	1	CXCR5
CXCL1	1	CXCR6
CXCL10	1	ACKR3
CXCL10	1	CXCR1
CXCL10	1	CXCR2
CXCL10	1	CXCR3
CXCL10	1	CXCR4
CXCL10	1	CXCR5
CXCL10	1	CXCR6
CXCL11	1	ACKR3
CXCL11	1	CXCR1
CXCL11	1	CXCR2
CXCL11	1	CXCR3
CXCL11	1	CXCR4
CXCL11	1	CXCR5
CXCL11	1	CXCR6
CXCL12	1	ACKR3
CXCL12	1	CXCR1
CXCL12	1	CXCR2
CXCL12	1	CXCR3
CXCL12	1	CXCR4
CXCL12	1	CXCR5
CXCL12	1	CXCR6
CXCL13	1	ACKR3
CXCL13	1	CXCR1
CXCL13	1	CXCR2
CXCL13	1	CXCR3
CXCL13	1	CXCR4
CXCL13	1	CXCR5
CXCL13	1	CXCR6
CXCL14	1	ACKR3
CXCL14	1	CXCR1
CXCL14	1	CXCR2
CXCL14	1	CXCR3
CXCL14	1	CXCR4
CXCL14	1	CXCR5
CXCL14	1	CXCR6
CXCL15	1	ACKR3
CXCL15	1	CXCR1
CXCL15	1	CXCR2
CXCL15	1	CXCR3
CXCL15	1	CXCR4
CXCL15	1	CXCR5
CXCL15	1	CXCR6
CXCL16	1	ACKR3
CXCL16	1	CXCR1
CXCL16	1	CXCR2
CXCL16	1	CXCR3
CXCL16	1	CXCR4
CXCL16	1	CXCR5
CXCL16	1	CXCR6
CXCL17	1	ACKR3
CXCL17	1	CXCR1
CXCL17	1	CXCR2
CXCL17	1	CXCR3
CXCL17	1	CXCR4
CXCL17	1	CXCR5
CXCL17	1	CXCR6
CXCL2	1	ACKR3
CXCL2	1	CXCR1
CXCL2	1	CXCR2
CXCL2	1	CXCR3
CXCL2	1	CXCR4
CXCL2	1	CXCR5
CXCL2	1	CXCR6
CXCL3	1	ACKR3
CXCL3	1	CXCR1
CXCL3	1	CXCR2
CXCL3	1	CXCR3
CXCL3	1	CXCR4
CXCL3	1	CXCR5
CXCL3	1	CXCR6
CXCL5	1	ACKR3
CXCL5	1	CXCR1
CXCL5	1	CXCR2
CXCL5	1	CXCR3
CXCL5	1	CXCR4
CXCL5	1	CXCR5
CXCL5	1	CXCR6
CXCL6	1	ACKR3
CXCL6	1	CXCR1
CXCL6	1	CXCR2
CXCL6	1	CXCR3
CXCL6	1	CXCR4
CXCL6	1	CXCR5
CXCL6	1	CXCR6
CXCL8	1	ACKR3
CXCL8	1	CXCR1
CXCL8	1	CXCR2
CXCL8	1	CXCR3
CXCL8	1	CXCR4
CXCL8	1	CXCR5
CXCL8	1	CXCR6
CXCL9	1	ACKR3
CXCL9	1	CXCR1
CXCL9	1	CXCR2
CXCL9	1	CXCR3
CXCL9	1	CXCR4
CXCL9	1	CXCR5
CXCL9	1	CXCR6
CXCR1	1	GNAI1
CXCR1	1	JAK2
CXCR1	1	JAK3
CXCR1	1	MMP9
CXCR1	1	SNAI1
CXCR1	1	ZEB1
CXCR2	1	GNAI1
CXCR2	1	JAK2
CXCR2	1	JAK3
CXCR2	1	MMP9
CXCR2	1	SNAI1
CXCR2	1	ZEB1
CXCR3	1	GNAI1
CXCR3	1	JAK2
CXCR3	1	JAK3
CXCR3	1	MMP9
CXCR3	1	SNAI1
CXCR3	1	ZEB1
CXCR4	1	GNAI1
CXCR4	1	JAK2
CXCR4	1	JAK3
CXCR4	1	MMP9
CXCR4	1	SNAI1
CXCR4	1	ZEB1
CXCR5	1	GNAI1
CXCR5	1	JAK2
CXCR5	1	JAK3
CXCR5	1	MMP9
CXCR5	1	SNAI1
CXCR5	1	ZEB1
CXCR6	1	GNAI1
CXCR6	1	JAK2
CXCR6	1	JAK3
CXCR6	1	MMP9
CXCR6	1	SNAI1
CXCR6	1	ZEB1
CYCS	1	CASP9
DAXX	1	MAP3K5
DDB1	0	DDB2
DDB1	0	EED
DDB1	1	E2F1
DDB2	0	DDB1
DDB2	1	E2F1
DDB2	1	ATR
DDB2	1	CHUK
DDX5	0	TOPBP1
DDX5	0	YWHAQ
DDX5	1	AR
DDX5	1	E2F1
DDX5	1	ESR1
DDX5	1	SMAD2
DDX5	1	SMAD3
DDX5	1	SMAD4
DDX5	1	TP53
DDX53	1	JUN
DHH	1	PTCH1
DLL1	-1	NOTCH1
DNMT1	0	EED
DNMT1	1	SIRT1
DNMT1	1	UHRF1
DNMT1	-1	AR
DNMT1	-1	BNIP3
DNMT3A	0	SETDB1
DNMT3A	1	DNMT3A
DNMT3A	-1	CHEK1
DNMT3A	-1	CHEK2
DNMT3A	-1	E2F1
DNp63a	-1	BBC3
DNp63a	-1	CDKN1A
DNp63a	-1	hsa-miR-205-5p
DNp63a	-1	PMAIP1
DNp73	-1	hsa-miR-205-5p
DNp73	-1	BBC3
DNp73	-1	CDKN1A
DNp73	-1	LIMA1
DNp73	-1	PMAIP1
DNp73	-1	TP53
DNp73	-1	TP73
DNp73	-1	UNC5D
DOK1	1	ITGA1
DOK1	1	ITGB1
DUSP4	-1	MAPK1
DUSP4	-1	MAPK8
DVL1	-1	GSK3B
DYRK1A	1	FOXO1
DYRK1A	1	LIN37
DYRK1A	1	LIN52
DYRK1A	1	LIN54
DYRK1A	1	LIN9
DYRK1A	1	MYBL2
DYRK1A	1	RBBP4
E2F1	1	ACTG1
E2F1	1	ACTN4
E2F1	1	APAF1
E2F1	1	AR
E2F1	1	ATAD2
E2F1	1	ATM
E2F1	1	ATP5J
E2F1	1	AURKB
E2F1	1	AXIN2
E2F1	1	BBC3
E2F1	1	BCL2
E2F1	1	BCL2L11
E2F1	1	BIRC5
E2F1	1	BMI1
E2F1	1	CASP3
E2F1	1	CASP7
E2F1	1	CASP8
E2F1	1	CASP9
E2F1	1	CBX5
E2F1	1	CCNA2
E2F1	1	CCNB1
E2F1	1	CCND3
E2F1	1	CCNE1
E2F1	1	CDC25A
E2F1	1	CDC6
E2F1	1	CDCA4
E2F1	1	CDCA7
E2F1	1	CDKN1A
E2F1	1	CDKN1B
E2F1	1	CDKN2A
E2F1	1	CDKN2C
E2F1	1	CDT1
E2F1	1	CHEK2
E2F1	1	CYC1
E2F1	1	DAPK2
E2F1	1	DDX11
E2F1	1	DHFR
E2F1	1	DIRAS3
E2F1	1	DNMT1
E2F1	1	E2F2
E2F1	1	E2F6
E2F1	1	E2F7
E2F1	1	E2F8
E2F1	1	EED
E2F1	1	EIF2AK2
E2F1	1	EXOSC8
E2F1	1	EZH2
E2F1	1	FGFR2
E2F1	1	FHIT
E2F1	1	FOXO1
E2F1	1	FOXO3
E2F1	1	FSHR
E2F1	1	GAB2
E2F1	1	GMNN
E2F1	1	H19
E2F1	1	HRK
E2F1	1	ISYNA1
E2F1	1	JMY
E2F1	1	LGALS1
E2F1	1	MCAM
E2F1	-1	MCL1
E2F1	1	MCM10
E2F1	1	MCM3
E2F1	1	MCM7
E2F1	1	MCM8
E2F1	-1	MDM2
E2F1	-1	MDM4
E2F1	1	MELK
E2F1	1	MXD3
E2F1	1	MYB
E2F1	1	MYBL1
E2F1	1	MYBL2
E2F1	1	MYC
E2F1	1	MYCN
E2F1	-1	NFKB1
E2F1	1	NPAT
E2F1	1	NRP1
E2F1	1	PCNA
E2F1	1	PMAIP1
E2F1	1	PNRC2
E2F1	1	PPP1R13B
E2F1	1	PTGS2
E2F1	1	RAD51AP1
E2F1	-1	RARA
E2F1	1	RBBP4
E2F1	1	RBBP8
E2F1	1	RBL1
E2F1	1	RBM25
E2F1	1	RPA2
E2F1	1	RPL32
E2F1	1	RPL8
E2F1	1	SERPINB5
E2F1	1	SIRT1
E2F1	1	SNRPE
E2F1	1	SNX19
E2F1	1	SP1
E2F1	1	SSR4
E2F1	1	STMN1
E2F1	1	SUZ12
E2F1	1	TERT
E2F1	1	TK1
E2F1	1	TOP2A
E2F1	1	TOPBP1
E2F1	1	TP53
E2F1	1	TP73
E2F1	1	UBB
E2F1	1	UHRF1
E2F1	1	UHRF2
E2F1	1	UXT
E2F1	1	VHL
E2F1	1	WWOX
E2F1	1	ZNF451
E2F1	1	hsa-let-7a-5p
E2F1	1	hsa-miR-106a-5p
E2F1	1	hsa-miR-106b-5p
E2F1	1	hsa-miR-15a-5p
E2F1	1	hsa-miR-15b-5p
E2F1	1	hsa-miR-16-5p
E2F1	1	hsa-miR-17-5p
E2F1	1	hsa-miR-17-3p
E2F1	1	hsa-miR-18a-5p
E2F1	1	hsa-miR-18b-5p
E2F1	1	hsa-miR-195-5p
E2F1	1	hsa-miR-19a-3p
E2F1	1	hsa-miR-19b-1-5p
E2F1	1	hsa-miR-19b-3p
E2F1	1	hsa-miR-20a-5p
E2F1	1	hsa-miR-20b-5p
E2F1	1	hsa-miR-223-3p
E2F1	1	hsa-miR-25-3p
E2F1	1	hsa-miR-363-3p
E2F1	1	hsa-miR-449a
E2F1	1	hsa-miR-449b-5p
E2F1	1	hsa-miR-449c-5p
E2F1	1	hsa-miR-92a-3p
E2F1	1	hsa-miR-93-5p
E2F1	1	ZNF451
E2F1	1	ABCB1
E2F1	1	ACOT13
E2F1	1	AHR
E2F1	1	AKT1
E2F1	1	ANGPT2
E2F1	1	ARNT
E2F1	1	ATR
E2F1	1	AURKA
E2F1	1	BAD
E2F1	1	BAK1
E2F1	1	BID
E2F1	1	BIK
E2F1	1	BNIP3
E2F1	1	BOK
E2F1	1	BRD7
E2F1	1	CCNB2
E2F1	1	CCND1
E2F1	1	CCNE2
E2F1	1	CD2AP
E2F1	1	CDC20B
E2F1	1	CDK1
E2F1	1	CENPA
E2F1	1	CES1
E2F1	1	CHEK1
E2F1	1	COX4I1
E2F1	1	CTSV
E2F1	1	DBF4
E2F1	-1	DDX5
E2F1	1	DOK1
E2F1	1	DUSP2
E2F1	1	EI24
E2F1	1	ELF4
E2F1	1	ERCC1
E2F1	1	FBXO5
E2F1	1	FGFR1
E2F1	1	FLT1
E2F1	1	FLT4
E2F1	1	FN1
E2F1	1	FOXM1
E2F1	1	FZD1
E2F1	1	GADD45B
E2F1	1	GJB2
E2F1	1	GLI3
E2F1	1	GPBAR1
E2F1	1	HIC1
E2F1	1	HMGA1
E2F1	1	HMMR
E2F1	1	HSP90AA1
E2F1	1	HSPA5
E2F1	1	IGF1R
E2F1	1	IGF2R
E2F1	1	IRF3
E2F1	1	ITCH
E2F1	1	KAT2B
E2F1	1	KCNH1
E2F1	1	KDR
E2F1	1	KIAA1524
E2F1	1	KIF2C
E2F1	1	KLF10
E2F1	1	KPNA2
E2F1	1	KPNB1
E2F1	1	LHX2
E2F1	1	MAP3K14
E2F1	1	MAP3K5
E2F1	1	MAT2A
E2F1	1	MCM6
E2F1	1	MICA
E2F1	1	MICB
E2F1	1	NCAPD2
E2F1	1	NELL2
E2F1	1	NUSAP1
E2F1	1	PAWR
E2F1	1	PDGFB
E2F1	1	PDK4
E2F1	1	PFKFB1
E2F1	1	PFKFB2
E2F1	1	PITX1
E2F1	1	PLAU
E2F1	1	PLK1
E2F1	1	POLA1
E2F1	1	POLE2
E2F1	-1	POLR2A
E2F1	1	PRKAA2
E2F1	1	PTPN1
E2F1	1	PTTG1
E2F1	1	PURA
E2F1	1	QKI
E2F1	1	RAD51
E2F1	1	RAET1E
E2F1	1	RAET1G
E2F1	1	RAET1L
E2F1	1	RB1
E2F1	1	RBM38
E2F1	1	RRM2B
E2F1	1	SELE
E2F1	-1	SERPINB2
E2F1	-1	SERPINE1
E2F1	1	SIAH1
E2F1	1	SIVA1
E2F1	1	SRSF2
E2F1	1	TEAD3
E2F1	1	TNFSF11
E2F1	1	TNFSF9
E2F1	1	TP53BP2
E2F1	1	TP53INP1
E2F1	1	TUBG1
E2F1	1	ULBP1
E2F1	1	ULBP2
E2F1	1	ULBP3
E2F1	1	UNG
E2F1	1	USP37
E2F1	1	VEGFA
E2F1	1	VEGFC
E2F1	1	YBX3
E2F1	1	ZEB1
E2F1	1	ZEB2
E2F2	0	CDKN2A
E2F2	1	BIRC5
E2F2	1	CCNA2
E2F2	1	CCNB1
E2F2	1	CCND3
E2F2	1	CDC6
E2F2	1	CDCA4
E2F2	1	CDCA7
E2F2	1	CDKN2C
E2F2	1	CDT1
E2F2	1	DHFR
E2F2	1	E2F1
E2F2	1	ECE1
E2F2	1	EED
E2F2	1	GAB2
E2F2	1	GMNN
E2F2	1	MCM7
E2F2	1	MCM8
E2F2	1	MELK
E2F2	1	MYC
E2F2	1	MYCN
E2F2	1	NPAT
E2F2	1	PCNA
E2F2	1	TERT
E2F2	1	UXT
E2F2	1	ABCB1
E2F2	1	ACOT13
E2F2	1	ACTG1
E2F2	1	ACTN4
E2F2	1	AHR
E2F2	1	ARNT
E2F2	1	ATP5J
E2F2	1	ATR
E2F2	1	AURKA
E2F2	1	AURKB
E2F2	1	AXIN2
E2F2	1	BAK1
E2F2	1	BBC3
E2F2	1	BMI1
E2F2	1	BRD7
E2F2	1	CBX5
E2F2	1	CCNB2
E2F2	1	CCND1
E2F2	1	CCNE1
E2F2	1	CCNE2
E2F2	1	CD2AP
E2F2	1	CDC25A
E2F2	1	CDK1
E2F2	1	CENPA
E2F2	1	CES1
E2F2	1	CHEK1
E2F2	1	CHEK2
E2F2	1	COX4I1
E2F2	1	CYC1
E2F2	1	DBF4
E2F2	1	DDX11
E2F2	1	DIRAS3
E2F2	1	DNMT1
E2F2	1	DUSP2
E2F2	1	E2F2
E2F2	1	E2F6
E2F2	1	E2F7
E2F2	1	E2F8
E2F2	1	EI24
E2F2	1	EIF2AK2
E2F2	1	ELF4
E2F2	1	EXOSC8
E2F2	1	FBXO5
E2F2	1	FGFR2
E2F2	1	FHIT
E2F2	1	FLT1
E2F2	1	FOXM1
E2F2	1	FOXO1
E2F2	1	FOXO3
E2F2	1	FSHR
E2F2	1	GADD45B
E2F2	1	GPBAR1
E2F2	1	H19
E2F2	1	HMGA1
E2F2	1	HMMR
E2F2	1	HSP90AA1
E2F2	1	HSPA5
E2F2	1	IRF3
E2F2	1	ISYNA1
E2F2	1	ITCH
E2F2	1	JMY
E2F2	1	KCNH1
E2F2	1	KDR
E2F2	1	KIAA1524
E2F2	1	KIF2C
E2F2	1	KLF10
E2F2	1	KPNA2
E2F2	1	KPNB1
E2F2	1	LGALS1
E2F2	1	LHX2
E2F2	1	MAP3K14
E2F2	1	MAP3K5
E2F2	1	MAT2A
E2F2	1	MCAM
E2F2	-1	MCL1
E2F2	1	MCM10
E2F2	1	MCM3
E2F2	1	MCM6
E2F2	1	MICA
E2F2	1	MICB
E2F2	1	MXD3
E2F2	1	MYB
E2F2	1	NCAPD2
E2F2	1	NELL2
E2F2	1	NRP1
E2F2	1	NUSAP1
E2F2	1	PAWR
E2F2	1	PDK4
E2F2	1	PFKFB1
E2F2	1	PFKFB2
E2F2	1	PITX1
E2F2	1	PLAU
E2F2	1	PLK1
E2F2	1	PNRC2
E2F2	1	POLA1
E2F2	1	POLE2
E2F2	1	PTGS2
E2F2	1	PTPN1
E2F2	1	PTTG1
E2F2	1	PURA
E2F2	1	QKI
E2F2	1	RAD51AP1
E2F2	1	RAET1E
E2F2	1	RAET1G
E2F2	1	RAET1L
E2F2	1	RBBP4
E2F2	1	RBBP8
E2F2	1	RBM25
E2F2	1	RBM38
E2F2	1	RPA2
E2F2	1	RPL32
E2F2	1	RPL8
E2F2	1	RRM2B
E2F2	1	SELE
E2F2	-1	SERPINB2
E2F2	-1	SERPINE1
E2F2	1	SIAH1
E2F2	1	SIVA1
E2F2	1	SNRPE
E2F2	1	SNX19
E2F2	1	SRSF2
E2F2	1	SSR4
E2F2	1	STMN1
E2F2	1	SUZ12
E2F2	1	TK1
E2F2	1	TNFSF11
E2F2	1	TNFSF9
E2F2	1	TOP2A
E2F2	1	TOPBP1
E2F2	1	TP53INP1
E2F2	1	TUBG1
E2F2	1	UBB
E2F2	1	UHRF1
E2F2	1	UHRF2
E2F2	1	ULBP1
E2F2	1	ULBP2
E2F2	1	ULBP3
E2F2	1	UNG
E2F2	1	WWOX
E2F2	1	YBX3
E2F2	1	ZNF451
E2F3	0	CDKN2A
E2F3	1	BIRC5
E2F3	1	BUB1
E2F3	1	CCNA2
E2F3	1	CCNB1
E2F3	1	CCNB2
E2F3	1	CCND3
E2F3	1	CCNE1
E2F3	1	CDC25A
E2F3	1	CDC6
E2F3	1	CDCA4
E2F3	1	CDCA7
E2F3	1	CDT1
E2F3	1	DHFR
E2F3	1	E2F1
E2F3	1	EED
E2F3	1	GAB2
E2F3	1	GMNN
E2F3	1	KPNA2
E2F3	1	MCM6
E2F3	1	MCM7
E2F3	1	MCM8
E2F3	1	MELK
E2F3	1	MYC
E2F3	1	MYCN
E2F3	1	NPAT
E2F3	1	PCNA
E2F3	1	TERT
E2F3	1	TK1
E2F3	1	UXT
E2F3	1	hsa-let-7a-5p
E2F3	1	hsa-miR-106b-5p
E2F3	1	hsa-miR-15a-5p
E2F3	1	hsa-miR-15b-5p
E2F3	1	hsa-miR-16-5p
E2F3	1	hsa-miR-195-5p
E2F3	1	hsa-miR-34a-5p
E2F3	1	hsa-miR-34a-3p
E2F3	1	ABCB1
E2F3	1	ACOT13
E2F3	1	ACTG1
E2F3	1	ACTN4
E2F3	1	AHR
E2F3	1	ARNT
E2F3	1	ATP5J
E2F3	1	ATR
E2F3	1	AURKA
E2F3	1	AURKB
E2F3	1	AXIN2
E2F3	1	BBC3
E2F3	1	BCL2
E2F3	1	BMI1
E2F3	1	BRD7
E2F3	1	CBX5
E2F3	1	CCND1
E2F3	1	CCNE2
E2F3	1	CD2AP
E2F3	1	CDK1
E2F3	1	CDKN2C
E2F3	1	CENPA
E2F3	1	CES1
E2F3	1	CHEK1
E2F3	1	CHEK2
E2F3	1	COX4I1
E2F3	1	CYC1
E2F3	1	DBF4
E2F3	1	DDX11
E2F3	1	DIRAS3
E2F3	1	DNMT1
E2F3	1	DUSP2
E2F3	1	E2F2
E2F3	1	E2F6
E2F3	1	E2F7
E2F3	1	E2F8
E2F3	1	EI24
E2F3	1	EIF2AK2
E2F3	1	ELF4
E2F3	1	EXOSC8
E2F3	1	FBXO5
E2F3	1	FGFR2
E2F3	1	FHIT
E2F3	1	FLT1
E2F3	1	FOXM1
E2F3	1	FOXO1
E2F3	1	FOXO3
E2F3	1	FSHR
E2F3	1	GADD45B
E2F3	1	GPBAR1
E2F3	1	H19
E2F3	1	HMGA1
E2F3	1	HMMR
E2F3	1	HSP90AA1
E2F3	1	HSPA5
E2F3	1	IRF3
E2F3	1	ISYNA1
E2F3	1	ITCH
E2F3	1	JMY
E2F3	1	KCNH1
E2F3	1	KDR
E2F3	1	KIAA1524
E2F3	1	KIF2C
E2F3	1	KLF10
E2F3	1	KPNB1
E2F3	1	LGALS1
E2F3	1	LHX2
E2F3	1	MAP3K14
E2F3	1	MAP3K5
E2F3	1	MAT2A
E2F3	1	MCAM
E2F3	-1	MCL1
E2F3	1	MCM10
E2F3	1	MCM3
E2F3	1	MICA
E2F3	1	MICB
E2F3	1	MXD3
E2F3	1	MYB
E2F3	1	NCAPD2
E2F3	1	NELL2
E2F3	1	NRP1
E2F3	1	NUSAP1
E2F3	1	PAWR
E2F3	1	PDK4
E2F3	1	PFKFB1
E2F3	1	PFKFB2
E2F3	1	PITX1
E2F3	1	PLAU
E2F3	1	PLK1
E2F3	1	PNRC2
E2F3	1	POLA1
E2F3	1	POLE2
E2F3	1	PTGS2
E2F3	1	PTPN1
E2F3	1	PTTG1
E2F3	1	PURA
E2F3	1	QKI
E2F3	1	RAD18
E2F3	1	RAD51AP1
E2F3	1	RAET1E
E2F3	1	RAET1G
E2F3	1	RAET1L
E2F3	1	RBBP4
E2F3	1	RBBP8
E2F3	1	RBM25
E2F3	1	RBM38
E2F3	1	RPA2
E2F3	1	RPL32
E2F3	1	RPL8
E2F3	1	RRM2B
E2F3	1	SELE
E2F3	-1	SERPINB2
E2F3	-1	SERPINE1
E2F3	1	SIAH1
E2F3	1	SIVA1
E2F3	1	SNRPE
E2F3	1	SNX19
E2F3	1	SRSF2
E2F3	1	SSR4
E2F3	1	STMN1
E2F3	1	SUZ12
E2F3	1	TNFSF11
E2F3	1	TNFSF9
E2F3	1	TOP2A
E2F3	1	TOPBP1
E2F3	1	TP53INP1
E2F3	1	TUBG1
E2F3	1	UBB
E2F3	1	UHRF1
E2F3	1	UHRF2
E2F3	1	ULBP1
E2F3	1	ULBP2
E2F3	1	ULBP3
E2F3	1	UNG
E2F3	1	WWOX
E2F3	1	YBX3
E2F3	1	ZNF451
E2F4	0	AURKB
E2F4	0	CDC6
E2F4	0	MYC
E2F4	0	PCNA
E2F4	-1	CCNB1
E2F4	-1	DIRAS3
E2F4	0	CDK1
E2F4	0	POLE2
E2F4	1	AR
E2F4	1	HDAC3
E2F4	-1	SKP2
E2F5	0	DIRAS3
E2F5	1	AR
E2F5	-1	CCNB1
E2F5	1	HDAC3
E2F5	-1	SKP2
E2F6	0	MYC
E2F6	-1	CHEK2
E2F6	-1	E2F1
E2F6	1	MAX
E2F6	1	MGA
E2F6	0	TERT
E2F6	-1	ATR
E2F6	-1	CHEK1
E2F7	0	MYC
E2F7	1	VEGFA
E2F8	1	VEGFA
ECE1	1	EDN1
EDN1	1	EDNRA
EDN2	1	EDNRA
EDNRA	1	GNA11
EDNRA	1	GNA12
EDNRA	1	GNA13
EDNRA	1	GNAI1
EED	0	DNMT1
EED	0	DNMT3A
EED	0	EZH2
EGF	1	EGFR
EGF	1	ERBB2
EGF	1	FGFR1
EGF	1	FGFR2
EGFR	1	GRB2
EGFR	1	SOS1
EGFR	1	SRC
EGFR	-1	CAV1
EGFR	1	IRS1
EGFR	1	MYBL2
EGFR	1	PLCG1
EGFR	1	PLCG2
EGFR	1	SHC1
EGFR	1	SHC2
EGFR	1	SHC3
EGFR	1	SHC4
EGFR	1	STAT5A
EGLN1	-1	HIF1A
EGLN3	-1	HIF1A
EGR1	1	SNAI1
ELF4	1	MDM2
EP300	0	BRD7
EP300	1	ASH2L
EP300	1	CDKN1A
EP300	1	E2F1
EP300	1	SKP2
EP300	1	TP53
EP300	1	hsa-miR-141-3p
EP300	1	hsa-miR-200c-3p
EP300	1	CDKN2A
EP300	1	CDKN2B
EP300	1	E2F2
EP300	1	E2F3
EP300	1	RB1
EP300	1	TERT
EP300	1	TP73
ERCC1	1	TOPBP1
ERCC1	1	E2F1
ERCC1	1	ERCC1
ERCC1	1	YWHAQ
ERCC3	1	E2F1
ESR1	1	PMAIP1
ESR1	0	BRCA1
ESR1	0	CCND1
ESR1	0	FOXM1
ESR1	0	TP53
ESR1	-1	BCL2
ESR1	1	HRAS
ESR1	1	KRAS
ESR1	1	MTA3
ESR1	1	NRAS
ESR1	1	PELP1
ESR1	1	PIK3CA
ESR1	1	PITX1
ESR1	1	SERPINB2
ESR1	1	SERPINE1
ESR1	1	SRC
ESR1	1	VEGFA
ESR2	1	hsa-miR-23b-3p
ESR2	1	hsa-miR-27b-3p
ESR2	1	hsa-miR-30a-5p
ESR2	1	hsa-miR-30a-3p
ESR2	1	VEGFA
EZH2	0	BMI1
EZH2	0	SUZ12
EZH2	-1	BCL2L11
EZH2	1	DNMT1
EZH2	1	DNMT3A
EZH2	1	EED
EZH2	1	STAT3
EZH2	-1	ACKR3
EZH2	-1	ATOH1
EZH2	-1	CDH1
EZH2	-1	CHEK1
EZH2	-1	CHEK2
EZH2	-1	CXCL12
EZH2	-1	E2F1
EZH2	-1	FGFBP1
EZH2	-1	SIRT1
EZR	1	CDH1
FADD	1	CASP10
FADD	1	CASP8
FADD	1	MAP3K14
FADD	1	SCAF11
FAS	1	FADD
FAS	1	FASLG
FAS	1	MAP3K5
FAS	1	TRAF1
FAS	1	TRAF2
FASLG	1	FAS
FBXO5	-1	APC
FBXO5	-1	CDC20
FBXO5	-1	FZR1
FGF1	1	FGFR1
FGF2	1	FGFR1
FGFR1	1	GRB2
FGFR1	1	SOS1
FGFR1	1	SRC
FGFR1	1	PPP2R1A
FGFR1	1	PPP2R1B
FGFR1	1	PPP2R2A
FGFR1	1	PPP2R2B
FGFR1	1	PPP2R2C
FGFR1	1	PPP2R2D
FGFR1	1	PPP2R4
FGFR2	1	GAB2
FGFR2	1	GRB2
FGFR2	1	SHC1
FGFR3	1	GRB2
FGFR4	1	GRB2
FLT4	1	KDR
FLT4	1	ANGPT2
FLT4	1	E2F1
FLT4	1	FLT1
FLT4	1	GRB2
FLT4	1	IRS1
FLT4	1	PDGFB
FLT4	1	PLCG1
FLT4	1	PLCG2
FLT4	1	SHC1
FN1	0	KPNA2
FN1	1	CD44
FN1	1	FLT4
FN1	1	ITGA1
FN1	1	ITGA5
FN1	1	ITGB1
FN1	1	ITGB4
FOS	1	EGR1
FOS	1	FOS
FOS	0	CCND1
FOS	0	PLAU
FOS	0	PTGS2
FOS	0	SERPINB2
FOS	0	SERPINE1
FOS	0	TP53
FOS	0	VEGFA
FOSL1	1	TGFB1
FOSL1	1	ZEB1
FOSL1	1	ZEB2
FOXA1	0	BCL2
FOXA1	1	CCNE2
FOXA1	1	E2F1
FOXC2	-1	CDH1
FOXM1	0	CDC25A
FOXM1	1	SNAI2
FOXM1	1	VEGFA
FOXO1	1	ABCB1
FOXO1	1	BCL2L11
FOXO1	1	CDKN1B
FOXO1	1	FASLG
FOXO3	1	TP53
FOXO3	0	FOXO3
FOXO3	0	VEGFA
FOXO3	1	BCL2L11
FOXO3	-1	CCND1
FOXO3	1	CDKN1B
FOXO3	1	FASLG
FOXO3	1	TNFSF10
FZD1	1	DVL1
FZD1	1	DVL2
FZD1	1	DVL3
FZR1	-1	E2F1
FZR1	-1	CCNA2
FZR1	-1	CDC6
FZR1	-1	CDK1
FZR1	-1	SKP1
FZR1	-1	SKP2
FZR1	-1	USP37
GAB2	1	GRB2
GADD45A	-1	CCNB1
GADD45A	1	PCNA
GLI1	1	SNAI1
GLI1	1	TGFB1
GLI1	1	WNT1
GLI1	1	MMP2
GLI1	1	MMP9
GLI1	1	VIM
GLI2	1	SNAI1
GLI2	1	TGFB1
GLI2	1	WNT1
GLI3	1	ANGPT1
GLI3	1	PTCH1
GLI3	1	WNT1
GLI3	1	WNT10B
GLI3	1	WNT11
GLI3	1	WNT2
GLI3	1	WNT2B
GLI3	1	WNT3
GLI3	1	WNT3A
GLI3	1	WNT4
GLI3	1	WNT5A
GLI3	1	WNT7A
GLI3	1	WNT7B
GMNN	-1	CDT1
GNA11	1	ARHGEF11
GNA11	1	PLCB3
GNA12	1	ARHGEF11
GNA12	1	PLCB3
GNA13	1	ARHGEF11
GNA13	1	PLCB3
GNAI1	-1	ADCY2
GNAI1	1	PIK3CA
GNB2L1	-1	SRC
GRB2	1	HRAS
GSC	1	FOXC2
GSC	1	SNAI1
GSC	1	TGFB1
GSC	1	TWIST1
GSC	1	ZEB1
GSC	1	ZEB2
GSK3B	1	APC
GSK3B	1	AXIN2
GSK3B	-1	CCND1
GSK3B	-1	CDK4
GSK3B	1	CTNNB1
GSK3B	-1	E2F1
GSK3B	-1	GSK3B
GSK3B	-1	HRAS
GSK3B	-1	MYC
GSK3B	-1	SNAI1
GSK3B	-1	CDKN1A
GSK3B	-1	CEBPA
GSK3B	-1	EP300
GSK3B	-1	GLI3
GSK3B	-1	SNAI2
GSK3B	-1	SNIP1
GTF2H1	1	E2F1
HBEGF	1	EGFR
HBXIP	1	E2F1
HCFC1	0	SP1
HCFC1	1	ASH2L
HCFC1	1	E2F1
HCFC1	1	HDAC1
HCFC1	1	HDAC2
HCFC1	1	KMT2A
HCFC1	1	SETD1A
HCFC1	1	SIN3A
HDAC1	0	KDM1A
HDAC1	1	BRMS1
HDAC1	-1	E2F1
HDAC1	1	EED
HDAC1	-1	NFKB1
HDAC1	1	RB1
HDAC1	1	SIN3A
HDAC1	-1	TP53
HDAC1	-1	CDKN2A
HDAC1	-1	E2F2
HDAC1	-1	E2F3
HDAC2	0	KDM1A
HDAC2	0	SIN3B
HDAC2	1	BRMS1
HDAC2	-1	E2F1
HDAC2	-1	MYC
HDAC2	1	SIN3A
HDAC3	0	KDM1A
HDAC3	0	SUZ12
HDAC3	-1	E2F1
HDAC3	-1	CCNB1
HDAC8	-1	E2F1
HDACI	-1	AR
HDACI	-1	HDAC1
HDACI	-1	HDAC3
HDACI	1	MAP3K5
HELLS	1	E2F3
HEY1	-1	CDH1
HGF	1	MET
HGF	-1	CDH1
HIC1	-1	ACKR3
HIC1	-1	ATOH1
HIC1	-1	CXCL12
HIC1	-1	E2F1
HIC1	-1	FGFBP1
HIC1	-1	SIRT1
HIF1A	1	LOXL2
HIF1A	1	LOXL3
HIF1A	1	TWIST1
HIF1A	1	ZEB1
HIF1A	1	ZEB2
HIF1A	1	JMY
HIF1A	1	SIAH1
HIF1A	1	SLC9A1
HIF1A	1	SNAI1
HIF1A	1	VEGFA
HMGA1	1	CCNB1
HMGA1	1	CCNB2
HMGA1	-1	E2F1
HMGA2	1	CCNB1
HMGA2	-1	E2F1
HMMR	1	CD44
HMMR	1	FN1
HMMR	1	HMMR
HNRNPD	1	YBX1
HNRNPD	-1	CCND1
HNRNPD	-1	E2F1
HRAS	1	DLL1
HRAS	1	PIK3CA
HRAS	1	PIK3CB
HRAS	1	PIK3CG
HRAS	1	RAF1
HRAS	1	BRAF
HRAS	1	CDKN2A
HRAS	1	MAP2K1
HRAS	1	MAP2K2
hsa-let-7a-5p	-1	CASP3
hsa-let-7a-5p	-1	E2F2
hsa-let-7a-5p	-1	EGFR
hsa-let-7a-5p	-1	HMGA1
hsa-let-7a-5p	-1	HMGA2
hsa-let-7a-5p	-1	HRAS
hsa-let-7a-5p	-1	IGF2
hsa-let-7a-5p	-1	ITGB3
hsa-let-7a-5p	-1	KRAS
hsa-let-7a-5p	-1	NRAS
hsa-let-7a-5p	-1	UHRF2
hsa-let-7b-5p	-1	CCNA2
hsa-let-7b-5p	-1	CCND1
hsa-let-7b-5p	-1	CDC25A
hsa-let-7b-5p	-1	CDK6
hsa-let-7b-5p	-1	HMGA2
hsa-let-7b-5p	-1	NRAS
hsa-let-7c-5p	-1	BCL2L1
hsa-let-7c-5p	-1	HMGA2
hsa-let-7c-5p	-1	MYC
hsa-let-7c-5p	-1	TGFBR1
hsa-let-7d-5p	-1	HMGA2
hsa-let-7e-5p	-1	COL6A1
hsa-let-7e-5p	-1	HMGA2
hsa-let-7e-5p	-1	WNT1
hsa-let-7g-5p	-1	BCL2L1
hsa-let-7g-5p	-1	CDKN2A
hsa-let-7g-5p	-1	COL1A2
hsa-let-7g-5p	-1	HMGA2
hsa-let-7g-5p	-1	KRAS
hsa-let-7g-5p	-1	MYC
hsa-miR-1	-1	CEBPA
hsa-miR-1	-1	COL12A1
hsa-miR-1	-1	EDN1
hsa-miR-1	-1	FN1
hsa-miR-1	-1	IGFBP7
hsa-miR-1	-1	MET
hsa-miR-1	-1	PIM1
hsa-miR-1	-1	SNAI2
hsa-miR-1	-1	SP1
hsa-miR-100-5p	-1	ATM
hsa-miR-100-5p	-1	COL4A1
hsa-miR-100-5p	-1	FLT1
hsa-miR-100-5p	-1	IGF1R
hsa-miR-100-5p	-1	PLK1
hsa-miR-101-3p	-1	ATM
hsa-miR-101-3p	-1	DNMT3A
hsa-miR-101-3p	-1	EZH2
hsa-miR-101-3p	-1	FOS
hsa-miR-101-3p	-1	MCL1
hsa-miR-101-3p	-1	MYCN
hsa-miR-101-3p	-1	PTGS2
hsa-miR-101-3p	-1	STMN1
hsa-miR-103a-3p	-1	CAV1
hsa-miR-103a-3p	-1	CCNE1
hsa-miR-103a-3p	-1	CDK2
hsa-miR-103a-3p	-1	CREB1
hsa-miR-106a-5p	-1	CDKN1A
hsa-miR-106a-5p	-1	COL2A1
hsa-miR-106a-5p	-1	E2F1
hsa-miR-106a-5p	-1	FAS
hsa-miR-106a-5p	-1	RB1
hsa-miR-106a-5p	-1	VEGFA
hsa-miR-106b-5p	-1	APC
hsa-miR-106b-5p	-1	CCND1
hsa-miR-106b-5p	-1	CDKN1A
hsa-miR-106b-5p	-1	E2F1
hsa-miR-106b-5p	-1	ITCH
hsa-miR-106b-5p	-1	KAT2B
hsa-miR-106b-5p	-1	PTEN
hsa-miR-106b-5p	-1	PURA
hsa-miR-106b-5p	-1	RB1
hsa-miR-106b-5p	-1	RBL1
hsa-miR-106b-5p	-1	RBL2
hsa-miR-106b-5p	-1	VEGFA
hsa-miR-107	-1	ARNT
hsa-miR-107	-1	CDK6
hsa-miR-107	-1	HIF1A
hsa-miR-107	-1	MYB
hsa-miR-107	-1	VEGFA
hsa-miR-10a-5p	-1	BTRC
hsa-miR-10a-5p	-1	COL4A2
hsa-miR-10a-5p	-1	COL4A3
hsa-miR-10a-5p	-1	COL6A2
hsa-miR-10a-5p	-1	USF2
hsa-miR-10b-5p	-1	BCL2L11
hsa-miR-10b-5p	-1	CDKN1A
hsa-miR-10b-5p	-1	CDKN2A
hsa-miR-10b-5p	-1	COL6A2
hsa-miR-10b-5p	-1	NOTCH1
hsa-miR-10b-5p	-1	TP53
hsa-miR-122-5p	-1	BCL2L2
hsa-miR-122-5p	-1	DUSP2
hsa-miR-122-5p	-1	EGLN3
hsa-miR-122-5p	-1	IGF1R
hsa-miR-122-5p	-1	PTPN1
hsa-miR-122-5p	-1	SRF
hsa-miR-122-5p	-1	WNT1
hsa-miR-124-3p	-1	AHR
hsa-miR-124-3p	-1	AR
hsa-miR-124-3p	-1	CAV1
hsa-miR-124-3p	-1	CDK2
hsa-miR-124-3p	-1	CDK4
hsa-miR-124-3p	-1	CDK6
hsa-miR-124-3p	-1	CEBPA
hsa-miR-124-3p	-1	COL12A1
hsa-miR-124-3p	-1	COL1A1
hsa-miR-124-3p	-1	E2F6
hsa-miR-124-3p	-1	EZH2
hsa-miR-124-3p	-1	HMGA1
hsa-miR-124-3p	-1	IGFBP7
hsa-miR-124-3p	-1	ITGB1
hsa-miR-124-3p	-1	NR3C1
hsa-miR-124-3p	-1	PLEC
hsa-miR-124-3p	-1	RELA
hsa-miR-124-3p	-1	SNAI2
hsa-miR-124-3p	-1	VIM
hsa-miR-125a-5p	-1	BAK1
hsa-miR-125a-5p	-1	CDKN1A
hsa-miR-125a-5p	-1	COL4A1
hsa-miR-125a-5p	-1	ERBB2
hsa-miR-125a-5p	-1	TP53
hsa-miR-125b-5p	-1	BAK1
hsa-miR-125b-5p	-1	BBC3
hsa-miR-125b-5p	-1	BCL2
hsa-miR-125b-5p	-1	E2F2
hsa-miR-125b-5p	-1	E2F3
hsa-miR-125b-5p	-1	ERBB2
hsa-miR-125b-5p	-1	FGFR2
hsa-miR-125b-5p	-1	GLI1
hsa-miR-125b-5p	-1	HMGA1
hsa-miR-125b-5p	-1	HMGA2
hsa-miR-125b-5p	-1	IGF2
hsa-miR-125b-5p	-1	MAPK14
hsa-miR-125b-5p	-1	SMO
hsa-miR-125b-5p	-1	TP53
hsa-miR-126-3p	-1	CXCL12
hsa-miR-126-3p	-1	DNMT1
hsa-miR-126-3p	-1	IGFBP2
hsa-miR-126-3p	-1	IRS1
hsa-miR-126-3p	-1	KRAS
hsa-miR-126-3p	-1	PIK3R2
hsa-miR-126-3p	-1	VEGFA
hsa-miR-126-5p	-1	CXCL12
hsa-miR-128-3p	-1	BMI1
hsa-miR-128-3p	-1	E2F3
hsa-miR-128-3p	-1	SIRT1
hsa-miR-128-3p	-1	TGFBR1
hsa-miR-1285-3p	-1	TP53
hsa-miR-128b	-1	CDKN1B
hsa-miR-128b	-1	EGFR
hsa-miR-128b	-1	KMT2A
hsa-miR-129-5p	-1	NOTCH1
hsa-miR-1301-3p	-1	COL6A1
hsa-miR-130a-3p	-1	SMAD4
hsa-miR-130b-3p	-1	TP53INP1
hsa-miR-130b-3p	-1	ZEB1
hsa-miR-132-3p	-1	CDKN1A
hsa-miR-132-3p	-1	HBEGF
hsa-miR-132-3p	-1	RB1
hsa-miR-132-3p	-1	SIRT1
hsa-miR-133a-3p	-1	BCL2L1
hsa-miR-133a-3p	-1	CASP9
hsa-miR-133a-3p	-1	COL1A1
hsa-miR-133a-3p	-1	EGFR
hsa-miR-133a-3p	-1	MCL1
hsa-miR-133a-3p	-1	SP1
hsa-miR-133b	-1	BCL2L2
hsa-miR-133b	-1	EGFR
hsa-miR-133b	-1	FGFR1
hsa-miR-133b	-1	IGF1R
hsa-miR-133b	-1	MCL1
hsa-miR-134-5p	-1	FOXM1
hsa-miR-134-5p	-1	VEGFA
hsa-miR-135a-5p	-1	JAK2
hsa-miR-135a-5p	-1	MYC
hsa-miR-136-5p	-1	BCL2
hsa-miR-137	-1	CDC42
hsa-miR-137	-1	CDK6
hsa-miR-137	-1	KDM1A
hsa-miR-137	-1	PTGS2
hsa-miR-137	-1	YBX1
hsa-miR-138-5p	-1	CASP3
hsa-miR-138-5p	-1	CCND3
hsa-miR-138-5p	-1	EZH2
hsa-miR-138-5p	-1	HIF1A
hsa-miR-138-5p	-1	PTK2
hsa-miR-138-5p	-1	SIRT1
hsa-miR-138-5p	-1	TERT
hsa-miR-139-5p	-1	IGF1R
hsa-miR-140-5p	-1	DNMT1
hsa-miR-140-5p	-1	FGF9
hsa-miR-140-5p	-1	IGFBP5
hsa-miR-140-5p	-1	PDGFRA
hsa-miR-140-5p	-1	TGFBR1
hsa-miR-140-5p	-1	VEGFA
hsa-miR-141-3p	-1	MAPK14
hsa-miR-141-3p	-1	PTEN
hsa-miR-141-3p	-1	YWHAG
hsa-miR-141-3p	-1	ZEB1
hsa-miR-141-3p	-1	ZEB2
hsa-miR-143-3p	-1	AKT1
hsa-miR-143-3p	-1	COL1A1
hsa-miR-143-3p	-1	DNMT3A
hsa-miR-143-3p	-1	FHIT
hsa-miR-143-3p	-1	HRAS
hsa-miR-143-3p	-1	KRAS
hsa-miR-143-3p	-1	MAPK7
hsa-miR-143-3p	-1	MDM2
hsa-miR-143-3p	-1	SERPINE1
hsa-miR-144-3p	-1	NOTCH1
hsa-miR-144-3p	-1	PTEN
hsa-miR-145-5p	-1	BNIP3
hsa-miR-145-5p	-1	CDK4
hsa-miR-145-5p	-1	HDAC2
hsa-miR-145-5p	-1	ILK
hsa-miR-145-5p	-1	IRS1
hsa-miR-145-5p	-1	IRS2
hsa-miR-145-5p	-1	ITGB8
hsa-miR-145-5p	-1	MDM2
hsa-miR-145-5p	-1	MYC
hsa-miR-145-5p	-1	NANOG
hsa-miR-145-5p	-1	NRAS
hsa-miR-145-5p	-1	SERPINE1
hsa-miR-145-5p	-1	STAT1
hsa-miR-145-5p	-1	VEGFA
hsa-miR-146a-5p	-1	BRCA1
hsa-miR-146a-5p	-1	CXCR4
hsa-miR-146a-5p	-1	EGFR
hsa-miR-146a-5p	-1	FADD
[truncated: 2,182 more rows]

## Sheet: Topological properties of nodes
Supplementary Data 4. Topological properties of the nodes present in E2F1 interaction map
Node	Average Shortest Path Length	Betweenness Centrality	Closeness Centrality	Clustering Coefficient	Node Degree
E2F1	1.91667	0.280644	0.521739	0.00885655	422
E2F3	2.30093	0.0222988	0.434608	0.0144388	216
E2F2	2.36111	0.0117675	0.423529	0.0147761	203
TP53	2.39352	0.0902395	0.417795	0.0154959	128
MYC	2.54784	0.0417031	0.392489	0.0262038	101
ITGB1	5.62809	0.00851062	0.17768	0.0131579	78
ITGA1	5.62809	0.00782826	0.17768	0.0138838	75
CD44	4.11574	0.0375615	0.24297	0.00195618	72
CDKN1A	3.58488	0.018278	0.27895	0.025641	66
SP1	2.54167	0.00781899	0.393443	0.0317292	64
RB1	2.8287	0.0111134	0.353519	0.049026	60
BCL2	3.37037	0.0158918	0.296703	0.0314286	54
CCND1	2.85957	0.0196604	0.349703	0.0533382	54
AKT1	3.08333	0.0367133	0.324324	0.0381642	46
LOXL1	5.67889	0	0.176091	0	46
NFKB1	2.46914	0.0302913	0.405	0.0307782	46
VEGFA	4.84877	0.00374543	0.206238	0.0275362	46
SNAI1	3.25154	0.0302339	0.307546	0.0332226	45
CDK2	2.79321	0.0161645	0.358011	0.0848348	43
ESR1	3.18827	0.00564198	0.31365	0.0137931	32
CTNNB1	3.05556	0.0203942	0.327273	0.0413105	31
IGF1R	3.65586	0.0102694	0.273533	0.0241379	31
ACKR3	4.0463	0.00395333	0.24714	0.00574713	30
CDKN2A	2.87963	0.0289893	0.347267	0.0874384	30
CXCR4	4.0463	0.00298054	0.24714	0.00344828	30
GSK3B	2.60494	0.0239362	0.383886	0.0688406	30
MDM2	2.59568	0.00955228	0.385256	0.0925926	30
SMAD4	3.07716	0.00699073	0.324975	0.0149425	30
CCNA2	2.82253	0.00303562	0.354292	0.137566	29
EGFR	3.63889	0.00991751	0.274809	0.00615764	29
SKP2	2.75309	0.00324522	0.363229	0.153986	29
FOXO3	3.32253	0.00526903	0.300975	0.0816667	28
MCL1	5.32407	0.00450951	0.187826	0.0213675	28
SMAD3	2.99846	0.00472817	0.333505	0.0384615	28
ZEB1	3.45525	0.0098316	0.289415	0.042735	28
CCNE1	2.85802	0.0126247	0.349892	0.0907692	27
CXCR1	4.0463	0.00248748	0.24714	0.002849	27
CXCR2	4.0463	0.00248748	0.24714	0.002849	27
CXCR3	4.0463	0.00248748	0.24714	0.002849	27
CXCR5	4.0463	0.00248748	0.24714	0.002849	27
CXCR6	4.0463	0.00248748	0.24714	0.002849	27
EP300	2.64352	0.00629133	0.378284	0.0868946	27
EZH2	2.75617	0.00495012	0.362822	0.0474308	27
hsa-miR-34a-5p	2.83488	0.0110497	0.352749	0.0316667	27
CCNB1	3.76698	0.00343928	0.265465	0.15	26
CDC6	3.72222	0.00815975	0.268657	0.076087	26
E2F4	3.37346	0.00246532	0.296432	0.0615385	26
CDKN1B	3.77315	0.00173957	0.265031	0.11413	25
SIRT1	2.70216	0.00582452	0.370074	0.0615942	25
AR	3.38735	0.00277189	0.295216	0.0724638	24
BRCA1	2.80556	0.00331531	0.356436	0.0513834	24
CDK6	3.75926	0.00142496	0.26601	0	24
FOXO1	4.57562	0.00036615	0.21855	0.130435	24
PTEN	4.92747	0.00151526	0.202944	0.00362319	24
TGFBR2	3.4537	0.00375872	0.289544	0.0163043	24
CCNE2	3.76389	0.00082317	0.265683	0.0889328	23
HDAC1	2.61265	0.00627783	0.382753	0.134503	23
HIF1A	3.45988	0.00586459	0.289028	0.0335968	23
HRAS	3.74691	0.0132705	0.266886	0.00988142	23
hsa-miR-16-5p	3.1713	0.00243863	0.315328	0.06917	23
PTCH1	4.56019	0.00488612	0.219289	0.0359477	23
SMAD2	3.07716	0.00343793	0.324975	0.0355731	23
BCL2L11	4.3534	0.00576202	0.229706	0.0631579	22
CDC25A	3.76698	0.00240239	0.265465	0.12987	22
CDK4	2.86574	0.0096765	0.34895	0.0952381	22
GRB2	4.74228	0.00677489	0.210869	0.0151515	22
RELA	2.95833	0.00294883	0.338028	0.0380952	22
SKP1	2.79475	0.00042551	0.357813	0.204678	21
TP73	3.55864	0.0033697	0.281006	0.109524	21
BAX	5.68519	0.0014341	0.175896	0.0815789	20
CDH1	3.98457	0.0121394	0.250968	0.0467836	20
E2F5	3.67284	0.00081014	0.272269	0.0447368	20
LEF1	2.6466	0.011388	0.377843	0.0789474	20
MAPK1	3.36574	0.00494127	0.297111	0.0184211	20
SNAI2	4.95833	0.0049664	0.201681	0.0394737	20
SRC	3.96605	0.013394	0.25214	0.0157895	20
TGFBR1	3.4537	0.00234651	0.289544	0.0184211	20
APC	2.71451	0.00318937	0.368391	0.166667	19
BIRC2	2.84414	0.00224208	0.351601	0.111111	19
CDK1	2.87037	0.00209447	0.348387	0.175	19
hsa-miR-124-3p	3.23231	0	0.309376	0.0116959	19
hsa-miR-17-5p	2.78395	0.00221724	0.359202	0.0882353	19
hsa-miR-21-5p	3.24228	0.00462429	0.308425	0.0175439	19
PPP2R1A	2.7608	0.0009602	0.362214	0.227941	19
YWHAB	2.8179	0.00334655	0.354874	0.3	19
CHEK1	2.69907	0.0022063	0.370497	0.158088	18
DNMT1	3.5108	0.00237104	0.284835	0.0958333	18
hsa-miR-29c-3p	3.53549	0.00406892	0.282846	0.00653595	18
JUN	3.32099	0.00407929	0.301115	0.0424837	18
PA2G4	2.78241	0.00583691	0.359401	0.101307	18
PDGFRA	4.63735	0.00163013	0.215641	0	18
PPP2R2A	2.76852	0.00161875	0.361204	0.147059	18
PTK2	4.6466	0.0179621	0.215211	0.00980392	18
TWIST1	3.19753	0.0391278	0.312741	0.102941	18
VIM	3.8287	0.0135717	0.261185	0.0163399	18
ZEB2	3.61111	0.00246365	0.276923	0.0514706	18
BBC3	0	0	0	0.0992647	17
BIRC5	4.70679	0.00267377	0.212459	0.0992647	17
BMI1	3.71296	0.00105373	0.269327	0.138095	17
CASP3	3.70833	0.00838175	0.269663	0.0845588	17
CHEK2	2.69753	0.00174869	0.370709	0.195833	17
CUL1	2.78549	4.31e-06	0.359003	0.266667	17
FZD1	4.58333	0.010487	0.218182	0	17
hsa-miR-125b-5p	2.89815	0.00720143	0.345048	0.0666667	17
hsa-miR-145-5p	3.22377	0.00300793	0.310196	0.0441177	17
hsa-miR-200b-3p	3.03395	0.00564221	0.329603	0.0857143	17
MAP3K5	2.88272	0.00602482	0.346895	0.116667	17
MET	4.95216	0.00179886	0.201932	0.00735294	17
MYB	4.3071	0.00143317	0.232175	0.0833333	17
STAT3	3.17747	0.0139247	0.314716	0.0183823	17
TRAF1	3.72531	0.00452228	0.268434	0.0238095	17
YWHAZ	2.83333	0.0138058	0.352941	0.241667	17
CDC42	4.54938	0.00309363	0.21981	0.0125	16
COL4A1	5.04475	0.00044622	0.198226	0.00833333	16
FGFR1	3.62654	0.0045119	0.275745	0.0583333	16
GLI3	5.52315	0.0102969	0.181056	0.0571429	16
hsa-miR-29b-3p	3.31327	0.0024597	0.301816	0.0166667	16
PIK3CA	4.06636	0.0124219	0.24592	0.0125	16
TERT	0	0	0	0.145833	16
YWHAE	2.83951	0.00021229	0.352174	0.365385	16
AURKA	3.3642	0.00356054	0.297248	0.0952381	15
BAD	4.35802	0.00209106	0.229462	0.159341	15
CXCL12	5.00154	0.00160094	0.199938	0.0142857	15
E2F6	2.8071	0.00279497	0.35624	0.181319	15
FLT4	2.86883	0.00745432	0.348575	0.0606061	15
hsa-miR-106b-5p	2.81636	0.00037876	0.355068	0.164835	15
hsa-miR-15a-5p	3.21296	0.00070107	0.311239	0.142857	15
hsa-miR-200c-3p	3.43673	0.00435669	0.290974	0.0428571	15
hsa-miR-20a-5p	2.77006	0.00147608	0.361003	0.115385	15
KRAS	3.80864	0.00202233	0.262561	0.0047619	15
PDGFRB	4.6358	0.00035875	0.215712	0	15
PPP2R1B	2.76235	0.00094122	0.362011	0.147436	15
PPP2R2D	2.76235	0.00093582	0.362011	0.153846	15
SERPINE1	0	0	0	0.109524	15
XIAP	2.86883	0.00306969	0.348575	0.0380952	15
BAK1	5.68364	0.00164647	0.175944	0.131868	14
CDC20	2.85957	0.00373014	0.349703	0.160256	14
DNMT3A	2.88272	0.00260253	0.346895	0.0833333	14
FOS	3.31327	0.00182594	0.301816	0.021978	14
hsa-let-7a-5p	3.19753	0.00381557	0.312741	0.0934066	14
hsa-miR-29a-3p	3.54321	0.00201838	0.28223	0.010989	14
KDR	3.85648	0.00644826	0.259304	0.136364	14
MYBL2	2.90123	0.0050828	0.344681	0.166667	14
NOTCH1	5.23765	0.00351841	0.190925	0.0164835	14
RBL1	2.88426	0.00215106	0.346709	0.181818	14
SFN	2.86883	0.00014754	0.348575	0.373626	14
TGFB1	3.73457	0.00699901	0.267769	0.0494506	14
TRIM28	2.75309	0.00125819	0.363229	0.24359	14
YWHAH	2.84259	0	0.351792	0.356061	14
YWHAQ	2.8642	0.00065168	0.349138	0.192308	14
ATM	2.85185	0.00314449	0.350649	0.106061	13
AXIN2	3.50309	0.00211215	0.285463	0.263889	13
hsa-miR-155-5p	3.35802	0.00290225	0.297794	0.0454546	13
hsa-miR-181a-5p	3.46759	0.00144457	0.288385	0.025641	13
hsa-miR-195-5p	3.08179	0.00174204	0.324487	0.151515	13
hsa-miR-34c-5p	2.9892	0.00085455	0.334538	0.0833333	13
IPCEF1	4.07716	0.0062348	0.245269	0.0192308	13
KAT2B	2.71914	0.00098556	0.367764	0.159091	13
MMP9	5.62963	0.00040589	0.177632	0.0512821	13
PMAIP1	4.35494	0.00016047	0.229624	0.159091	13
PPP2R2C	2.7608	0.00092456	0.362214	0.153846	13
SIN3A	2.6713	0.00776738	0.37435	0.236364	13
CASP8	4.45216	0.00130574	0.22461	0.136364	12
ELF4	3.59259	7e-05	0.278351	0.325758	12
FADD	5.26389	0.00092546	0.189974	0.0833333	12
FN1	3.65278	0.00353979	0.273764	0.0909091	12
GLI1	4.16667	0.00136365	0.24	0.0606061	12
hsa-miR-143-3p	3.37654	0.0026989	0.296161	0.0530303	12
hsa-miR-26a-5p	3.25772	0.00041808	0.306964	0.0227273	12
JAK2	4.16358	0.00147824	0.240178	0	12
MAP2K1	4.35802	0.00231456	0.229462	0.030303	12
MAPK3	3.38117	0.0021667	0.295755	0.0227273	12
ORC5	4.49923	0	0.22226	0.0833333	12
PCNA	3.85185	0.00462697	0.259615	0.204545	12
PPP2CA	2.86728	8.95e-05	0.348762	0.291667	12
PPP2R2B	2.76543	0.00088457	0.361607	0.151515	12
RBL2	3.66667	0.00080799	0.272727	0.0818182	12
SRF	4.99846	3.617e-05	0.200062	0	12
TRAF2	3.81173	0.00110031	0.262348	0.0378788	12
UHRF1	4.30864	0.00671321	0.232092	0.0636364	12
YWHAG	2.85185	0.00271253	0.350649	0.254545	12
ABCB1	0	0	0	0.2	11
CDT1	4.72068	0.00063028	0.211834	0.377778	11
CHUK	3.37191	0.00058526	0.296568	0.0454546	11
COL4A2	5.0463	0.00025988	0.198165	0.0181818	11
DDX5	2.67438	0.00155652	0.373918	0.0888889	11
FAS	3.81327	0.00197595	0.262242	0.0888889	11
FOXM1	4.59722	0.0013179	0.217523	0.154545	11
HDAC2	2.77315	0.00035752	0.360601	0.160714	11
HMGA1	2.90741	0.00022596	0.343949	0.188889	11
hsa-miR-424-5p	3.44068	0	0.29064	0.0272727	11
hsa-miR-449a	3.44599	0.00102078	0.290193	0.0909091	11
KIAA1524	3.46296	0.00220164	0.28877	0.263636	11
KPNA2	2.81636	0.00172574	0.355068	0.238095	11
PLK1	4.61265	0.00108245	0.216795	0.2	11
PPP1CA	2.86265	0.00043315	0.349326	0.178571	11
PPP2R4	2.77315	0.00088457	0.360601	0.0818182	11
PRKACA	4.66049	0.00206184	0.21457	0	11
PRKACB	4.66049	0.00206184	0.21457	0	11
PTGS2	0	0	0	0.0909091	11
SIAH1	3.44907	0.00398636	0.289933	0.109091	11
SOS1	4.74228	0.00045672	0.210869	0	11
UHRF2	3.76235	3.816e-05	0.265792	0.163636	11
ATR	2.72531	0.00012812	0.366931	0.416667	10
CASP9	4.69907	0.00077995	0.212808	0.144444	10
CCND3	3.86265	2.329e-05	0.258889	0.177778	10
CDKN2B	3.85494	0.00073967	0.259408	0.122222	10
CEBPA	2.71296	0.00083717	0.368601	0.138889	10
CREBBP	2.73148	0.00116428	0.366102	0.155556	10
EDNRA	5.96759	0.00699613	0.167572	0	10
EED	3.74383	0.00032436	0.267106	0.285714	10
FLT1	0	0	0	0.144444	10
GADD45A	4.75	0.00376409	0.210526	0.0111111	10
GNAI1	5.0216	0.00676971	0.19914	0	10
HMGA2	2.90741	0.0017505	0.343949	0.0222222	10
hsa-miR-203a	3.04608	0	0.32829	0.0111111	10
hsa-miR-222-3p	3.42923	0	0.291611	0.0111111	10
hsa-miR-24-3p	2.99384	0	0.33402	0.0888889	10
hsa-miR-93-5p	2.87346	0.00465699	0.348013	0.125	10
JAG1	6.23148	0.00075413	0.160475	0.0222222	10
JAK3	4.16358	0.00084093	0.240178	0	10
KDM1A	2.83796	0.00042522	0.352365	0.214286	10
MAX	2.88117	0.00093514	0.347081	0.333333	10
MYCN	0	0	0	0.177778	10
NPM1	2.73765	0.00074838	0.365276	0.222222	10
NRAS	3.80864	0.00068763	0.262561	0	10
PIK3CB	4.06636	0.00518349	0.24592	0.0222222	10
PIK3CG	4.06636	0.00518349	0.24592	0.0222222	10
PRKACG	4.8179	0.00148372	0.207559	0	10
PURA	0	0	0	0.255556	10
SERPINB2	0	0	0	0.155556	10
AHR	4.84259	0.00124537	0.206501	0.194444	9
BCL2L1	6.66821	0.00125637	0.149965	0	9
COL1A1	5.0463	8.653e-05	0.198165	0.0416667	9
COL6A1	5.04321	0.00113356	0.198286	0.0277778	9
CREB1	2.91049	0.0016979	0.343584	0.0833333	9
CXCL16	5.00154	0.00063251	0.199938	0	9
DNp73	3.32253	0.0001154	0.300975	0.214286	9
FGFR2	5.72222	0.00091624	0.174757	0.166667	9
HDAC3	2.875	0.00090018	0.347826	0.119048	9
HIC1	2.84414	0.00273041	0.351601	0.125	9
hsa-miR-1	3.35385	0	0.298165	0	9
hsa-miR-106a-5p	2.84877	0.00105817	0.351029	0.232143	9
hsa-miR-146a-5p	3.26389	0.00088901	0.306383	0.0476191	9
hsa-miR-200a-3p	3.68056	0.0008886	0.271698	0.0892857	9
hsa-miR-221-3p	4.05401	0.00128839	0.246669	0.0138889	9
hsa-miR-223-3p	2.85957	0.00160042	0.349703	0.142857	9
IRS1	5.06019	0.00041679	0.197621	0.0138889	9
MAP3K14	5.09414	0.00051777	0.196304	0.152778	9
MAPK14	3.36265	0.00112726	0.297384	0.0555556	9
MAPK8	3.36728	0.00220103	0.296975	0.0555556	9
MMP2	4.47531	0.00106296	0.223448	0.111111	9
PIK3R1	5.07099	4.268e-05	0.1972	0.0138889	9
PLAU	0	0	0	0.0833333	9
PPP1CC	2.86574	0.00029371	0.34895	0.214286	9
PPP1R13B	3.3642	0.00063925	0.297248	0.0952381	9
TCF4	3.92593	0.00045637	0.254717	0.0555556	9
TP63	4.28395	0.00528632	0.233429	0	9
TRADD	5.25772	6.527e-05	0.190197	0.138889	9
AKT2	3.54167	0.00350057	0.282353	0	8
APAF1	4.69599	0.00460031	0.212948	0.178571	8
ARNT	4.80401	7.05e-06	0.208159	0.285714	8
ARRB1	4.92758	0	0.202939	0	8
CBX3	2.88117	0.0005386	0.347081	0.333333	8
CDKN1C	0	0	0	0.0892857	8
COPS5	3.23267	0	0.309342	0.0535714	8
CXCL9	5.00463	0.00084182	0.199815	0	8
DYRK1A	3.80093	0.00395449	0.263094	0	8
FASLG	4.81173	0.00016252	0.207826	0.190476	8
FZR1	2.85802	0.00025769	0.349892	0.267857	8
HCFC1	2.82335	0	0.354189	0.196429	8
hsa-let-7b-5p	3.75617	0.0001978	0.266228	0.0714286	8
hsa-miR-101-3p	3.5547	0	0.281318	0.0357143	8
hsa-miR-192-5p	3.65741	0.00256135	0.273418	0.0535714	8
hsa-miR-204-5p	3.40462	0	0.293719	0.0178571	8
hsa-miR-205-5p	2.88889	0.00145887	0.346154	0.178571	8
hsa-miR-214-3p	3.14043	0.0002418	0.318428	0.0714286	8
hsa-miR-23b-3p	3.61574	0.00064549	0.276568	0.0178571	8
hsa-miR-25-3p	3.18673	0.00017118	0.313801	0.267857	8
hsa-miR-34b-3p	3.453	0	0.289603	0.0357143	8
hsa-miR-503-5p	3.57385	0	0.279811	0.0892857	8
hsa-miR-92a-3p	4.96605	0.0069109	0.201367	0.0357143	8
IGF2R	4.72994	0.00085074	0.211419	0.125	8
IKBKB	4.10031	0.00168631	0.243884	0.0178571	8
IL1R1	4.51002	0.00063973	0.221729	0.0178571	8
ILK	4.07099	0.00148255	0.245641	0.0178571	8
KLRK1	0	0	0	0	8
MCM6	1	8.961e-05	1	0.428571	8
NFKBIA	3.36574	0.00213879	0.297111	0.0333333	8
PIK3CD	5.07099	6.122e-05	0.1972	0.0178571	8
PIK3R2	5.07099	4.2e-05	0.1972	0.0178571	8
PTPN1	3.5216	0.00127369	0.283961	0.125	8
SNIP1	2.83025	0.0009564	0.353326	0.196429	8
SUZ12	3.73148	0.00041958	0.26799	0.266667	8
TOPBP1	0	0	0	0.178571	8
WNT1	5.57716	5.98e-05	0.179303	0.0357143	8
ADRBK1	5.00308	0	0.199877	0	7
ARRB2	5.00308	0	0.199877	0	7
BCL2L2	0	0	0	0	7
BID	5.67284	0.00014953	0.176279	0.238095	7
BPIFB1	3.25424	0	0.307292	0.0714286	7
CBX5	3.86883	3.69e-06	0.258476	0.452381	7
CDC25C	3.77469	0.00025054	0.264922	0.0714286	7
COL3A1	5.04321	0.00065776	0.198286	0.0476191	7
COL6A2	5.04321	0.00068966	0.198286	0.0476191	7
CXCL1	5.00308	0	0.199877	0	7
CXCL10	5.00308	0	0.199877	0	7
CXCL11	5.00308	0	0.199877	0	7
CXCL13	5.00308	0	0.199877	0	7
CXCL14	5.00308	0	0.199877	0	7
CXCL15	5.00308	0	0.199877	0	7
CXCL17	5.00308	0	0.199877	0	7
CXCL2	5.00308	0	0.199877	0	7
CXCL3	5.00308	0	0.199877	0	7
CXCL5	5.00308	0	0.199877	0	7
CXCL6	5.00308	0	0.199877	0	7
CXCL8	5.00308	0	0.199877	0	7
ERBB2	0	0	0	0	7
FBXO5	3.7037	0.00148044	0.27	0.285714	7
FHIT	0	0	0	0.119048	7
hsa-let-7g-5p	3.47994	0.00046785	0.287361	0.0666667	7
hsa-miR-10b-5p	3.30556	0.00086286	0.302521	0.0476191	7
hsa-miR-122-5p	4.29692	0	0.232725	0	7
hsa-miR-126-3p	4.33744	0	0.230551	0	7
hsa-miR-138-5p	3.44376	0	0.29038	0.0238095	7
hsa-miR-141-3p	3.58488	0.00051339	0.27895	0	7
hsa-miR-181b-5p	2.85054	0	0.350811	0.190476	7
hsa-miR-18a-5p	3.47531	0.00140987	0.287744	0.142857	7
hsa-miR-19a-3p	3.55864	0.00038387	0.281006	0.190476	7
hsa-miR-34b-5p	3.35593	0	0.29798	0.0476191	7
hsa-miR-7-5p	3.70615	0	0.269821	0	7
hsa-miR-9-5p	3.32253	0.00027144	0.300975	0.133333	7
MAP2K2	4.35802	0.00156989	0.229462	0.0714286	7
MCM7	1.33333	2.426e-05	0.75	0.428571	7
PARP1	2.73302	9.371e-05	0.365895	0.366667	7
PF4	5.00308	0	0.199877	0	7
PIK3C2A	5.07099	3.131e-05	0.1972	0.0238095	7
PIK3C2B	5.07099	3.131e-05	0.1972	0.0238095	7
PIK3C3	5.07099	3.131e-05	0.1972	0.0238095	7
PIK3R3	5.07099	3.131e-05	0.1972	0.0238095	7
PIK3R5	5.07099	3.131e-05	0.1972	0.0238095	7
PPBP	5.00308	0	0.199877	0	7
RBBP4	2.87191	0.00145788	0.3482	0.333333	7
ROS1	3.73652	0	0.267629	0.166667	7
SIN3B	2.88272	0.00052765	0.346895	0.261905	7
SMARCA4	2.87654	0.00104079	0.347639	0.333333	7
SUV39H1	2.88117	0.0005386	0.347081	0.333333	7
TP53BP2	3.3642	0.00059148	0.297248	0.2	7
TP53INP1	0	0	0	0.214286	7
ARID1A	2.8534	2.87e-06	0.35046	0.45	6
ASH2L	2.85031	0.00188029	0.350839	0.3	6
BNIP3	0	0	0	0.133333	6
BRD7	3.39043	8.405e-05	0.294948	0.4	6
CASP7	4.82407	0.00012526	0.207294	0.266667	6
COL12A1	5.04622	2.454e-05	0.198168	0.1	6
COL18A1	5.04475	0.00034755	0.198226	0.0666667	6
COL1A2	5.04321	4.12e-05	0.198286	0.0666667	6
DIRAS3	0	0	0	0.2	6
GLI2	4.20525	0.00010557	0.237798	0.1	6
GMNN	5.71451	4.34e-06	0.174993	0.3	6
GSC	3.95686	0	0.252726	0.266667	6
hsa-miR-107	4.24074	0.00013782	0.235808	0.1	6
hsa-miR-133a-3p	3.42373	0	0.292079	0	6
hsa-miR-140-5p	4.16615	0	0.24003	0	6
hsa-miR-150-5p	3.2681	0	0.305988	0.0666667	6
hsa-miR-15b-5p	3.6821	4.1e-07	0.271584	0.3	6
hsa-miR-193b-3p	3.53005	0	0.283282	0.0333333	6
hsa-miR-194-5p	3.70525	0.00120276	0.269888	0.0333333	6
hsa-miR-199a-5p	3.96769	0	0.252036	0	6
hsa-miR-20b-5p	4.08025	0.00109457	0.245083	0.2	6
hsa-miR-224-5p	3.56636	0.0022991	0.280398	0	6
hsa-miR-27a-3p	3.43405	0	0.291201	0	6
hsa-miR-31-5p	3.61633	0	0.276523	0	6
hsa-miR-34a-3p	3.8642	0.0005892	0.258786	0.0666667	6
hsa-miR-449b-5p	3.50926	0.0003862	0.28496	0.166667	6
HSPA5	4.0787	0.0006558	0.245176	0.333333	6
JMY	3.39043	0.00031124	0.294948	0.233333	6
JUND	3.79045	0.00062197	0.263821	0	6
KPNB1	6.71605	0.00237966	0.148897	0.133333	6
MCM10	1.5	1.15e-06	0.666667	0.35	6
MXD3	3.87963	7.41e-05	0.257757	0.4	6
NANOG	0	0	0	0	6
NRP1	4.84568	6.6e-07	0.206369	0.433333	6
PHB	2.72881	0.00017827	0.36646	0.3	6
PHF19	2.84284	0	0.351762	0.1	6
PITX1	4.18364	0.0003269	0.239026	0.35	6
PLEC	4.82253	0.0012765	0.20736	0.0333333	6
POLE2	0	0	0	0.333333	6
PPP2CB	2.86883	4.706e-05	0.348575	0.333333	6
QKI	2.91049	8.822e-05	0.343584	0.25	6
SHH	5.55864	0.0006868	0.1799	0	6
SMO	5.98611	0.00168688	0.167053	0	6
THRB	2.80586	0.0003729	0.356398	0.166667	6
TNFRSF21	1	7.67e-06	1	0.133333	6
ULBP2	1	0.00017012	1	0.233333	6
UNG	0	0	0	0.233333	6
USP37	0	0	0	0.233333	6
VHL	2.84722	0.00113306	0.35122	0.1	6
AURKB	0	0	0	0.25	5
BIRC3	2.89043	0.00105134	0.345969	0.333333	5
BRMS1	2.86574	2.215e-05	0.34895	0.333333	5
CASP10	4.70062	0.00017883	0.212738	0.05	5
CAV1	4.24691	0.00029641	0.235465	0	5
CCNB2	3.79012	1.629e-05	0.263844	0.45	5
CDC25B	3.84414	6.79e-06	0.260136	0.05	5
CDKN2C	3.86265	1.929e-05	0.258889	0.35	5
COL14A1	5.04622	5.645e-05	0.198168	0.1	5
COL15A1	5.04321	2.472e-05	0.198286	0.1	5
COL21A1	5.04321	2.472e-05	0.198286	0.1	5
COL27A1	5.04622	5.674e-05	0.198168	0.1	5
COL2A1	5.04475	2.989e-05	0.198226	0.1	5
COL4A3	5.04622	5.391e-05	0.198168	0.1	5
COL4A6	5.04622	0.00063522	0.198168	0.1	5
COL5A1	5.04622	0.00017909	0.198168	0.1	5
COL5A2	5.04622	2.035e-05	0.198168	0.1	5
COL5A3	5.04321	2.528e-05	0.198286	0.1	5
COL7A1	5.04321	2.472e-05	0.198286	0.1	5
CYCS	5.6929	4.236e-05	0.175657	0.15	5
DDB2	2.90615	1.44e-06	0.344097	0.25	5
DHFR	0	0	0	0.35	5
DNp63a	3.80401	0.00010269	0.26288	0	5
DUSP2	0	0	0	0.2	5
E2F7	3.53395	6.6e-07	0.282969	0.5	5
EDN1	6.95833	0.00081312	0.143713	0	5
ERCC1	2.90278	0.00025456	0.344498	0.25	5
ESR2	4.35736	0	0.229497	0	5
GAB2	5.73611	0.00011086	0.174334	0.4	5
HBEGF	4.63426	0.0008218	0.215784	0	5
HEY1	4.97685	0.0001481	0.20093	0	5
HMMR	4.4429	0.00064746	0.225078	0.3	5
hsa-let-7c-5p	3.44907	0.0004784	0.289933	0	5
hsa-miR-100-5p	3.70108	0	0.270192	0	5
hsa-miR-10a-5p	5.15054	0	0.194154	0	5
hsa-miR-125a-5p	3.32203	0	0.30102	0.05	5
hsa-miR-132-3p	3.56173	0.00010646	0.280763	0.1	5
hsa-miR-133b	4.38213	0	0.2282	0	5
hsa-miR-137	3.73806	0	0.267519	0	5
hsa-miR-182-5p	3.83205	0	0.260957	0	5
hsa-miR-19b-3p	4.14198	0.00036961	0.241431	0.15	5
hsa-miR-218-5p	3.44684	0	0.290121	0.05	5
hsa-miR-302a-3p	3.57077	0	0.280052	0.25	5
hsa-miR-30a-5p	4.31895	9.744e-05	0.231538	0	5
hsa-miR-372-3p	4.20062	0.00034778	0.23806	0	5
IGF1	4.63328	1.516e-05	0.21583	0	5
IL1B	4.93056	0.00301588	0.202817	0	5
IRS2	5.06019	0.00023884	0.197621	0	5
ITGA5	6.61728	1.196e-05	0.151119	0.2	5
LATS2	4.79475	0.00412795	0.208561	0	5
LGALS1	4.74228	0.00031299	0.210869	0.4	5
MCM3	0	0	0	0.55	5
MCPH1	2.88136	0	0.347059	0.2	5
MDM4	3.31173	0.00044902	0.301957	0.5	5
MICA	1	9.015e-05	1	0.2	5
MMP1	4.50463	4.599e-05	0.221994	0.05	5
NCOA3	2.87037	0.00083792	0.348387	0.2	5
NCOA6	2.86883	9.986e-05	0.348575	0.3	5
PAK1	4.21605	0.00111644	0.237189	0.05	5
PDGFB	5.62037	0.00123562	0.177924	0.2	5
PEBP4	5.35031	0.00033016	0.186905	0.2	5
PPP1CB	2.86883	4.458e-05	0.348575	0.35	5
RAF1	5.34722	0.00018835	0.187013	0.1	5
RARA	3.8287	0.00281512	0.261185	0.1	5
RNF2	2.90432	0.0001633	0.344315	0.416667	5
SERPINB5	0	0	0	0.35	5
SHC1	5.73457	2.167e-05	0.174381	0.25	5
SIVA1	3.87654	5.69e-06	0.257962	0.55	5
STAT1	5.23611	0.00034297	0.190981	0	5
STMN1	0	0	0	0.3	5
SUFU	4.00463	0.00196193	0.249711	0	5
THBS1	5.04784	0.00054709	0.198105	0.1	5
THRA	2.79538	0	0.357733	0	5
TNFRSF1A	4.70724	2.834e-05	0.212439	0.05	5
TNFSF10	1	0.00026714	1	0	5
TNFSF11	4.36265	0.00020912	0.229218	0.25	5
TRRAP	2.82923	1.433e-05	0.353453	0.416667	5
TUBG1	3.82716	1.93e-06	0.26129	0.666667	5
WNT3A	5.57716	1.693e-05	0.179303	0.1	5
WNT4	5.57716	1.546e-05	0.179303	0.1	5
YBX1	2.88272	0.00027358	0.346895	0.25	5
ABL1	3.38735	0.0007729	0.295216	0	4
ADCY2	5.625	0.00239405	0.177778	0	4
ARID4A	2.87963	0	0.347267	0.583333	4
BRAF	5.35031	4.791e-05	0.186905	0	4
CENPA	3.73457	0.00071274	0.267769	0.416667	4
CES1	0	0	0	0.5	4
CFLAR	4.70724	0	0.212439	0.0833333	4
COL10A1	5.04622	1.325e-05	0.198168	0.166667	4
COL11A1	5.04622	1.325e-05	0.198168	0.166667	4
COL11A2	5.04622	1.325e-05	0.198168	0.166667	4
COL13A1	5.04622	1.325e-05	0.198168	0.166667	4
COL16A1	5.04622	1.325e-05	0.198168	0.166667	4
COL17A1	5.04622	1.325e-05	0.198168	0.166667	4
COL19A1	5.04622	1.325e-05	0.198168	0.166667	4
COL20A1	5.04622	1.325e-05	0.198168	0.166667	4
COL22A1	5.04622	1.325e-05	0.198168	0.166667	4
COL23A1	5.04622	1.325e-05	0.198168	0.166667	4
COL24A1	5.04622	1.325e-05	0.198168	0.166667	4
COL25A1	5.04622	1.325e-05	0.198168	0.166667	4
COL26A1	5.04622	1.325e-05	0.198168	0.166667	4
COL28A1	5.04622	1.325e-05	0.198168	0.166667	4
COL4A4	5.04622	1.325e-05	0.198168	0.166667	4
COL4A5	5.04622	1.325e-05	0.198168	0.166667	4
COL6A3	5.04622	1.325e-05	0.198168	0.166667	4
COL6A4P1	5.04622	1.325e-05	0.198168	0.166667	4
COL6A4P2	5.04622	1.325e-05	0.198168	0.166667	4
COL6A5	5.04622	1.325e-05	0.198168	0.166667	4
COL6A6	5.04622	1.325e-05	0.198168	0.166667	4
COL8A1	5.04622	1.325e-05	0.198168	0.166667	4
COL8A2	5.04622	1.325e-05	0.198168	0.166667	4
COL9A1	5.04622	1.325e-05	0.198168	0.166667	4
COL9A2	5.04622	1.325e-05	0.198168	0.166667	4
COL9A3	5.04622	1.325e-05	0.198168	0.166667	4
CSNK1A1	2.74537	0.0002602	0.36425	0.583333	4
CTNNBIP1	3.55093	0.00083495	0.281617	0.0833333	4
CYC1	0	0	0	0.5	4
DAXX	3.87654	1.768e-05	0.257962	0.0833333	4
DBF4	0	0	0	0.5	4
DDB1	2.90615	8e-07	0.344097	0.333333	4
E2F8	5.84259	6.6e-07	0.171157	0.416667	4
EGF	4.4869	0	0.222871	0	4
EGLN3	4.45679	4.461e-05	0.224377	0.166667	4
ELF5	0	0	0	0.416667	4
FOXA1	2.90741	0.00028691	0.343949	0.25	4
FOXC2	4.97994	5.77e-06	0.200806	0.5	4
FSHR	0	0	0	0.583333	4
HDACI	3.51464	0	0.284524	0	4
HNRNPD	2.8966	0.00080015	0.345232	0.5	4
hsa-let-7e-5p	3.85185	0.00085454	0.259615	0	4
hsa-miR-103a-3p	3.7057	0	0.269854	0.0833333	4
hsa-miR-128-3p	3.09245	0	0.323368	0.0833333	4
hsa-miR-148a-3p	4.18673	7.578e-05	0.23885	0	4
hsa-miR-152-3p	4.29846	0	0.232641	0.0833333	4
hsa-miR-153-3p	3.99384	0	0.250386	0.0833333	4
hsa-miR-17-3p	4.82407	0.00016307	0.207294	0.416667	4
hsa-miR-193a-3p	3.79167	0.00016425	0.263736	0	4
hsa-miR-199a-3p	4.26615	0	0.234403	0.0833333	4
hsa-miR-210-3p	3.25692	0	0.307038	0.0833333	4
hsa-miR-216a-5p	4.93364	0.00010161	0.20269	0.0833333	4
hsa-miR-217	3.63174	0	0.27535	0	4
hsa-miR-23a-3p	4.16821	0.00025206	0.239911	0	4
hsa-miR-26b-5p	3.83796	2.83e-05	0.260555	0	4
hsa-miR-324-5p	5.07692	0	0.19697	0	4
hsa-miR-331-3p	2.90447	0	0.344297	0.0833333	4
hsa-miR-33a-5p	3.73035	0	0.268071	0	4
hsa-miR-373-3p	5.01235	0.00032396	0.199507	0.0833333	4
hsa-miR-429	3.60863	0	0.277114	0	4
hsa-miR-630	4.28704	5.594e-05	0.233261	0	4
HSP90AA1	0	0	0	0.5	4
IGFBP5	0	0	0	0	4
ITCH	0	0	0	0.583333	4
ITGB4	5.60802	8.872e-05	0.178316	0.333333	4
ITGB8	6.61728	1.728e-05	0.151119	0.166667	4
JUP	3.80864	0.00142693	0.262561	0	4
KAT2A	2.89692	0	0.345194	0.5	4
KCNH1	0	0	0	0.333333	4
LHX2	6.5679	0.00079351	0.152256	0.333333	4
LMNA	3.71495	0	0.269183	0.166667	4
LMNB1	3.71495	0	0.269183	0.166667	4
MAGEA11	2.87365	0	0.347989	0.416667	4
MAPKAPK2	2.88117	9.95e-05	0.347081	0.25	4
MCAM	0	0	0	0.5	4
MGA	2.88426	1.009e-05	0.346709	0.666667	4
MICB	1	8.919e-05	1	0.333333	4
MNT	3.52851	3.093e-05	0.283406	0.25	4
NPAT	0	0	0	0.5	4
NR3C1	6.66821	5.01e-06	0.149965	0	4
PAWR	5.07253	0	0.19714	0.583333	4
PBRM1	2.87963	0	0.347267	0.583333	4
PIM1	0	0	0	0	4
POLR2A	2.91512	0	0.343039	0.833333	4
PPARD	3.75963	0	0.265984	0	4
PRKAA2	2.8858	7.067e-05	0.346524	0.666667	4
RAD51AP1	1	4.69e-06	1	0.416667	4
RAET1E	1	8.919e-05	1	0.333333	4
RAET1G	1	8.919e-05	1	0.333333	4
RAET1L	1	8.919e-05	1	0.333333	4
RBBP8	3.80247	6.966e-05	0.262987	0.416667	4
REL	4.13867	0	0.241623	0	4
RPS3	3.84592	0	0.260016	0	4
RRM2B	0	0	0	0.5	4
SETDB1	2.91049	0.00136378	0.343584	0.333333	4
TK1	0	0	0	0.5	4
TNFSF9	4.36265	0.00020359	0.229218	0.333333	4
TOP2A	0	0	0	0.5	4
ULBP1	1	8.919e-05	1	0.333333	4
ULBP3	1	8.919e-05	1	0.333333	4
VEGFC	3.86574	9.058e-05	0.258683	0.166667	4
VTN	4.91204	7.789e-05	0.203582	0.166667	4
WNT5A	5.57716	0.00032668	0.179303	0.166667	4
ZBTB17	3.34515	0	0.298941	0.166667	4
ACOT13	0	0	0	0.666667	3
ACTG1	0	0	0	0.666667	3
ACTN4	0	0	0	0.666667	3
ADCY1	5.62866	0	0.177662	0	3
ADCY3	5.62866	0	0.177662	0	3
ADCY4	5.62866	0	0.177662	0	3
ADCY5	5.62866	0	0.177662	0	3
ADCY6	5.62866	0	0.177662	0	3
ADCY7	5.62866	0	0.177662	0	3
ADCY8	5.62866	0	0.177662	0	3
ADCY9	5.62866	0	0.177662	0	3
ARHGEF11	0	0	0	0	3
ATOH1	0	0	0	0	3
ATP5J	0	0	0	0.666667	3
BTRC	4.24383	0.00051363	0.235636	0	3
BUB1	4.44136	0.0002352	0.225156	0	3
CCNA1	0	0	0	0	3
CCNC	2.88444	0	0.346688	0.666667	3
CD2AP	0	0	0	0.666667	3
CDCA4	0	0	0	0.666667	3
CDCA7	0	0	0	0.666667	3
CDK3	2.88444	0	0.346688	0.666667	3
CEBPD	2.90769	0	0.343915	0	3
COX4I1	0	0	0	0.666667	3
CSN2	3.59414	0.00083596	0.278231	0	3
DAPK2	0	0	0	0.5	3
DDX11	0	0	0	0.666667	3
DLL1	6.23148	0.00015651	0.160475	0.166667	3
DOK1	6.61728	0.00041201	0.151119	0.333333	3
DTL	0	0	0	0	3
EGR1	4.24383	0.00060556	0.235636	0	3
EI24	0	0	0	0.666667	3
EIF2AK2	0	0	0	0.666667	3
EXOSC8	0	0	0	0.666667	3
FGFBP1	0	0	0	0	3
FOSL1	4.38675	0	0.227959	0	3
GADD45B	0	0	0	0.666667	3
GNA11	1	0.00053029	1	0	3
GNA12	1	0.00053029	1	0	3
GNA13	1	0.00053029	1	0	3
GPBAR1	0	0	0	0.666667	3
H19	0	0	0	0.666667	3
hsa-miR-128b	4.50923	0	0.221767	0	3
hsa-miR-181c-5p	3.65023	0	0.273955	0	3
hsa-miR-1826	4	0	0.25	0	3
hsa-miR-185-5p	4.12481	0	0.242436	0.166667	3
hsa-miR-18a-3p	4.69846	0	0.212836	0	3
hsa-miR-18b-5p	3.51698	0.00022535	0.284335	0.333333	3
hsa-miR-191-5p	4.20737	0	0.237678	0	3
hsa-miR-19b-1-5p	6.71451	1.003e-05	0.148931	0.5	3
hsa-miR-22-3p	3.46759	7.437e-05	0.288385	0.333333	3
hsa-miR-27b-3p	6.94761	1.196e-05	0.143934	0	3
hsa-miR-28-5p	3.61633	0	0.276523	0	3
hsa-miR-302b-3p	3.88598	0	0.257335	0	3
hsa-miR-302c-3p	3.45917	0	0.289087	0.333333	3
hsa-miR-302d-3p	3.55162	0	0.281562	0	3
hsa-miR-30a-3p	4.66102	3.182e-05	0.214545	0	3
hsa-miR-30d-5p	3.29892	0	0.303129	0	3
hsa-miR-32-5p	3.56086	0	0.280831	0	3
hsa-miR-326	5.12481	0	0.195129	0	3
hsa-miR-330-3p	2.87673	0	0.347616	0.166667	3
hsa-miR-335-5p	3.65023	0	0.273955	0	3
hsa-miR-374a-5p	3.83179	9.142e-05	0.260975	0	3
hsa-miR-376a-3p	3.70262	0	0.270079	0	3
hsa-miR-519a-3p	4.5216	2.761e-05	0.22116	0	3
hsa-miR-519c-3p	4.27889	0	0.233705	0	3
hsa-miR-519d-3p	4.52469	0	0.22101	0.333333	3
hsa-miR-520b	3.80431	0	0.262859	0.166667	3
hsa-miR-615-3p	5.44684	0	0.183593	0	3
hsa-miR-96-5p	4.21726	0	0.237121	0	3
IGF2	0	0	0	0	3
IGFBP7	0	0	0	0	3
INSR	6.03698	0	0.165646	0	3
IRF3	0	0	0	0.666667	3
IRS4	5.06019	0.00022591	0.197621	0	3
ISYNA1	0	0	0	0.666667	3
ITGA11	6.61728	5.03e-06	0.151119	0.333333	3
ITGA9	6.61574	7.99e-06	0.151155	0.333333	3
ITGB3	6.61728	6.48e-06	0.151119	0.333333	3
JAK1	4.17284	0.00013545	0.239645	0	3
KAT5	2.74884	0	0.363789	0.666667	3
KIF2C	0	0	0	0.666667	3
KLF10	0	0	0	0.666667	3
KLF6	2.90895	0.00014328	0.343767	0.166667	3
MAT2A	0	0	0	0.666667	3
MCM8	0	0	0	0.666667	3
MELK	0	0	0	0.666667	3
MTA3	4.24383	0.0007353	0.235636	0	3
NCAPD2	0	0	0	0.666667	3
NELL2	0	0	0	0.666667	3
NFYB	5.74228	0.0008274	0.174147	0	3
NFYC	5.74228	0.00020856	0.174147	0	3
NOS3	1.5	0.00079844	0.666667	0	3
NR4A1	2.90741	0.00062005	0.343949	0.166667	3
NUSAP1	0	0	0	0.666667	3
PAX8	2.75039	0	0.363585	0.666667	3
PDK4	0	0	0	0.666667	3
PFKFB1	0	0	0	0.666667	3
PFKFB2	0	0	0	0.666667	3
PLCB3	0	0	0	0	3
PNRC2	0	0	0	0.666667	3
POLA1	0	0	0	0.666667	3
PPARG	0	0	0	0	3
PRMT2	2.88735	0	0.346339	1	3
PTTG1	0	0	0	0.666667	3
RAD51	0	0	0	0.333333	3
RAD9A	7.65895	0.00010485	0.130566	0.166667	3
RBM25	0	0	0	0.666667	3
RBM38	0	0	0	0.666667	3
RBPJ	4.24228	0.00334495	0.235722	0	3
RPA2	0	0	0	0.666667	3
RPL32	0	0	0	0.666667	3
RPL8	0	0	0	0.666667	3
SELE	0	0	0	0.666667	3
SHC2	5.73457	2.167e-05	0.174381	0.166667	3
SHC3	5.73457	2.167e-05	0.174381	0.166667	3
SHC4	5.73457	2.167e-05	0.174381	0.166667	3
SLC39A6	4.24383	0.00080489	0.235636	0	3
SNRPE	0	0	0	0.666667	3
SNX19	0	0	0	0.666667	3
SRSF2	0	0	0	0.666667	3
SSR4	0	0	0	0.666667	3
THBS2	5.04622	0	0.198168	0.333333	3
TNF	4.31846	5.46e-06	0.231564	0	3
TNFRSF10A	0	0	0	0.166667	3
TNFRSF10B	0	0	0	0.166667	3
TNFRSF10C	0	0	0	0.166667	3
TNFRSF10D	0	0	0	0.166667	3
TP53BP1	2.74422	0	0.364402	0.5	3
TRIM63	2.88444	0	0.346688	0.666667	3
UBB	0	0	0	0.666667	3
UNC5D	0	0	0	0.666667	3
UXT	0	0	0	0.666667	3
WNT10B	5.57716	8.98e-06	0.179303	0.333333	3
WNT11	5.57716	8.98e-06	0.179303	0.333333	3
WNT2	5.57716	8.98e-06	0.179303	0.333333	3
WNT2B	5.57716	8.98e-06	0.179303	0.333333	3
WNT3	5.57716	8.98e-06	0.179303	0.333333	3
WNT7A	5.57716	8.98e-06	0.179303	0.333333	3
WNT7B	5.57716	8.98e-06	0.179303	0.333333	3
WWOX	0	0	0	0.666667	3
YBX3	0	0	0	0.666667	3
ZNF451	0	0	0	0.666667	3
ANGPT2	0	0	0	1	2
API5	2.91204	0.00033031	0.343402	0	2
ARID1B	0	0	0	0	2
ARID3A	4.58025	0	0.218329	0.5	2
ATAD2	0	0	0	0.5	2
ATF3	4.7608	3.007e-05	0.210049	0	2
BCL2A1	0	0	0	0	2
BIK	0	0	0	0.5	2
BOK	0	0	0	0.5	2
BTG3	2.91358	0	0.34322	1	2
CARD16	3.39198	0	0.294813	0	2
CASP6	0	0	0	0.5	2
CCNH	3.7812	0	0.264466	0.5	2
CDK7	3.7812	0	0.264466	0.5	2
CER1	5.57562	0.00062005	0.179352	0	2
CITED2	3.5547	0	0.281318	0	2
DHH	5.55864	0	0.1799	0	2
DUSP4	4.13097	0	0.242074	0	2
DVL1	3.60031	0.00872365	0.277754	0	2
DVL2	0	0	0	0	2
ECE1	7.94599	0.00029632	0.12585	0	2
EGLN1	4.45679	5.06e-06	0.224377	0.5	2
ERCC3	2.91204	0.00015919	0.343402	0	2
FGF2	4.62096	1.414e-05	0.216405	0	2
GJB2	0	0	0	1	2
HELLS	3.29738	0.00027696	0.303271	0	2
HGF	4.9322	0	0.202749	0	2
HRK	0	0	0	0	2
hsa-let-7d-5p	3.90278	2.219e-05	0.256228	0	2
hsa-miR-130b-3p	4.4453	0	0.224957	0	2
hsa-miR-134-5p	5.5547	0	0.180028	0.5	2
hsa-miR-135a-5p	3.51156	0	0.284774	0	2
hsa-miR-144-3p	5.76271	0	0.173529	0	2
hsa-miR-149-3p	2.88136	0	0.347059	0.5	2
hsa-miR-149-5p	3.52388	0	0.283778	0	2
hsa-miR-181d-5p	4.26965	0	0.234211	0	2
hsa-miR-183-5p	5.15408	0	0.194021	0	2
hsa-miR-199b-5p	4.44838	0	0.224801	0	2
hsa-miR-206	4.16949	0	0.239837	0	2
hsa-miR-212-3p	3.74422	0	0.267078	0	2
hsa-miR-215-5p	4.54475	0.00040367	0.220034	0	2
hsa-miR-296-3p	5.23112	0	0.191163	0	2
hsa-miR-301a-3p	4.06934	0	0.24574	0	2
hsa-miR-30c-5p	4.81818	0	0.207547	0	2
hsa-miR-320a	4.34052	0	0.230387	0	2
hsa-miR-324-3p	3.72265	0	0.268626	0	2
hsa-miR-338-3p	3.83205	0	0.260957	0	2
hsa-miR-363-3p	4.58025	0	0.218329	0.5	2
hsa-miR-365a-3p	3.69492	0	0.270642	0	2
hsa-miR-378a-3p	3.52696	0	0.28353	0	2
hsa-miR-383-5p	4.62096	0	0.216405	0	2
hsa-miR-449c-5p	3.54475	0	0.282107	1	2
hsa-miR-451a	3.54083	0	0.282419	0	2
hsa-miR-483-3p	4.0678	0	0.245833	0	2
hsa-miR-494-3p	5.13559	0	0.194719	0	2
hsa-miR-497-5p	4.54545	0	0.22	0	2
hsa-miR-520h	4.54854	0	0.219851	0	2
hsa-miR-542-3p	5.01849	0	0.199263	0	2
hsa-miR-608	5.07088	0	0.197205	0.5	2
hsa-miR-625-5p	5.05855	0	0.197685	0	2
hsa-miR-708-5p	4.36826	0	0.228924	0	2
hsa-miR-744-5p	5.73077	0	0.174497	0	2
hsa-miR-769-3p	5.45609	0	0.183282	0	2
hsa-miR-877-3p	6.02619	0	0.165942	0	2
hsa-miR-886-3p	5.79199	0	0.172652	0	2
hsa-miR-98-5p	3.14946	0	0.317515	0.5	2
hsa-miR-99a-5p	4.57473	0	0.218592	0	2
IGFBP1	0	0	0	0	2
IGFBP2	0	0	0	0	2
IHH	5.55864	0	0.1799	0	2
IKKA	3.44576	3.784e-05	0.290212	0	2
IL1A	5.50308	1.872e-05	0.181717	0	2
ITGA10	6.61787	0	0.151106	1	2
ITGA2	6.61787	0	0.151106	1	2
ITGA2B	6.61787	0	0.151106	1	2
ITGA3	6.61787	0	0.151106	1	2
ITGA4	6.61787	0	0.151106	1	2
ITGA6	6.61787	0	0.151106	1	2
ITGA7	6.61787	0	0.151106	1	2
ITGA8	6.61787	0	0.151106	1	2
ITGAV	6.61787	0	0.151106	1	2
ITGB2	6.61787	0	0.151106	1	2
ITGB5	6.61787	0	0.151106	1	2
ITGB6	6.61787	0	0.151106	1	2
ITGB7	6.61787	0	0.151106	1	2
KMT2A	0	0	0	0	2
L1CAM	5.92284	0.00318934	0.168838	0	2
LIMA1	0	0	0	0.5	2
LIN52	2.91049	0.00040411	0.343584	0	2
LOXL2	4.24537	0	0.235551	0.5	2
LOXL3	4.24537	0	0.235551	0.5	2
MAPK7	3.90123	0.00079351	0.256329	0	2
NEDD8	3.38675	0	0.295268	0	2
NFYA	5.74228	0.00020639	0.174147	0	2
NR2F2	2.91371	0.00012173	0.343205	0	2
PELP1	4.18673	0	0.23885	0	2
PIAS2	4.84568	9.6e-07	0.206369	0	2
PLCG1	0	0	0	0	2
PLCG2	0	0	0	0	2
RAD18	4.84568	0	0.206369	0.5	2
RARB	4.79661	0	0.208481	0	2
SETD7	2.75193	0	0.363382	1	2
SLC9A1	2.91204	0.0014444	0.343402	0	2
SMARCA2	0	0	0	0	2
SMARCB1	0	0	0	0	2
SP3	2.91358	0	0.34322	1	2
STK36	4.99537	0.00151342	0.200185	0	2
TGFA	4.63328	1.434e-05	0.21583	0	2
TNFRSF1B	4.71957	0.00062197	0.211884	0	2
TP53AIP1	0	0	0	0	2
TRIM16	2.90447	0	0.344297	0	2
UBC	2.84592	0	0.351381	1	2
VEGFB	1	3.97e-06	1	0	2
ANAPC11	2.91371	0	0.343205	0	1
ANAPC5	2.91371	0	0.343205	0	1
ANAPC7	2.91371	0	0.343205	0	1
ANGPT1	0	0	0	0	1
ANK1	0	0	0	0	1
AREG	4.63328	0	0.21583	0	1
BMP4	0	0	0	0	1
BRAP	3.80123	0	0.263073	0	1
BRD2	2.91371	0	0.343205	0	1
C12orf5	0	0	0	0	1
CARM1	2.91371	0	0.343205	0	1
CASZ1	3.82435	0	0.261483	0	1
CCNG1	0	0	0	0	1
CDC20B	0	0	0	0	1
CEBPE	2.91371	0	0.343205	0	1
CHD1L	5.54237	0	0.180428	0	1
COPS2	2.91371	0	0.343205	0	1
CTSV	0	0	0	0	1
DDIT3	0	0	0	0	1
DDX53	4.31587	0	0.231703	0	1
DVL3	0	0	0	0	1
EDN2	6.9584	0	0.143711	0	1
EZR	4.97843	0	0.200867	0	1
FAK	0	0	0	0	1
FGF1	4.62096	0	0.216405	0	1
FGF9	0	0	0	0	1
FGFR3	5.73498	0	0.174369	0	1
FGFR4	5.73498	0	0.174369	0	1
GNB2L1	4.95994	0	0.201615	0	1
GTF2H1	2.91371	0	0.343205	0	1
HBXIP	2.91371	0	0.343205	0	1
HDAC8	2.91371	0	0.343205	0	1
HLTF	0	0	0	0	1
hsa-miR-126-5p	5.99384	0	0.166838	0	1
hsa-miR-1285-3p	3.38983	0	0.295	0	1
hsa-miR-129-5p	6.22958	0	0.160524	0	1
hsa-miR-1301-3p	6.03544	0	0.165688	0	1
hsa-miR-130a-3p	4.07242	0	0.245554	0	1
hsa-miR-136-5p	4.36518	0	0.229086	0	1
hsa-miR-139-5p	4.65023	0	0.215043	0	1
hsa-miR-146b-5p	3.46533	0	0.288573	0	1
hsa-miR-147a	5.84129	0	0.171195	0	1
hsa-miR-148b-5p	6.31587	0	0.158331	0	1
hsa-miR-151a-3p	3.85362	0	0.259496	0	1
hsa-miR-151a-5p	3.80277	0	0.262966	0	1
hsa-miR-181a-3p	1	0	1	0	1
hsa-miR-184	4.53621	0	0.220448	0	1
hsa-miR-193a-5p	4.55316	0	0.219628	0	1
hsa-miR-197-3p	6.03846	0	0.165605	0	1
hsa-miR-208a-3p	4.57935	0	0.218371	0	1
hsa-miR-208b-3p	4.57935	0	0.218371	0	1
hsa-miR-24-2-5p	4.36518	0	0.229086	0	1
hsa-miR-296-5p	1	0	1	0	1
hsa-miR-298	4.57935	0	0.218371	0	1
hsa-miR-299-5p	4.57935	0	0.218371	0	1
hsa-miR-30b-5p	4.75809	0	0.210168	0	1
hsa-miR-30e-3p	4.36055	0	0.229329	0	1
hsa-miR-328-3p	5.1094	0	0.195718	0	1
hsa-miR-337-3p	4.17257	0	0.23966	0	1
hsa-miR-340-5p	5.94453	0	0.168222	0	1
hsa-miR-342-3p	4.50539	0	0.221956	0	1
hsa-miR-345-5p	4.57935	0	0.218371	0	1
hsa-miR-361-5p	5.84129	0	0.171195	0	1
hsa-miR-369-5p	3.87827	0	0.257847	0	1
hsa-miR-375	5.15716	0	0.193905	0	1
hsa-miR-376c-3p	4.65023	0	0.215043	0	1
hsa-miR-377-3p	5.20955	0	0.191955	0	1
hsa-miR-378a-5p	4.99846	0	0.200062	0	1
hsa-miR-3928-3p	6.03544	0	0.165688	0	1
hsa-miR-421	3.84746	0	0.259912	0	1
hsa-miR-423-3p	4.57935	0	0.218371	0	1
hsa-miR-433-3p	5.73498	0	0.174369	0	1
hsa-miR-454-3p	4.07242	0	0.245554	0	1
hsa-miR-455-3p	6.03544	0	0.165688	0	1
hsa-miR-483-5p	4.37596	0	0.228521	0	1
hsa-miR-485-3p	6.73344	0	0.148513	0	1
hsa-miR-488-5p	4.38213	0	0.2282	0	1
hsa-miR-491-5p	7.65794	0	0.130583	0	1
hsa-miR-498	1	0	1	0	1
hsa-miR-504-5p	5.84129	0	0.171195	0	1
hsa-miR-512-5p	6.31587	0	0.158331	0	1
hsa-miR-515-3p	4.57935	0	0.218371	0	1
hsa-miR-518a-5p	6.31587	0	0.158331	0	1
hsa-miR-519b-3p	4.57935	0	0.218371	0	1
hsa-miR-519e-3p	4.57935	0	0.218371	0	1
hsa-miR-520a-3p	4.57935	0	0.218371	0	1
hsa-miR-520c-3p	5.1094	0	0.195718	0	1
hsa-miR-520g-3p	5.84129	0	0.171195	0	1
hsa-miR-524-5p	7.22188	0	0.138468	0	1
hsa-miR-542-5p	4.63328	0	0.21583	0	1
hsa-miR-545-3p	5.95069	0	0.168048	0	1
hsa-miR-548d-3p	1	0	1	0	1
hsa-miR-559	1	0	1	0	1
hsa-miR-572	4.57935	0	0.218371	0	1
hsa-miR-5787	1	0	1	0	1
hsa-miR-582-5p	6.31587	0	0.158331	0	1
hsa-miR-590-5p	4.44838	0	0.224801	0	1
hsa-miR-615-5p	1	0	1	0	1
hsa-miR-622	4.80277	0	0.208213	0	1
hsa-miR-633	4.72881	0	0.21147	0	1
hsa-miR-639	4.57935	0	0.218371	0	1
hsa-miR-654-3p	4.57935	0	0.218371	0	1
hsa-miR-657	4.57935	0	0.218371	0	1
hsa-miR-661	6.31587	0	0.158331	0	1
hsa-miR-663a	4.78462	0	0.209003	0	1
hsa-miR-675-5p	3.82435	0	0.261483	0	1
hsa-miR-876-3p	6.31587	0	0.158331	0	1
hsa-miR-885-5p	3.78891	0	0.263928	0	1
hsa-miR-892b	6.31587	0	0.158331	0	1
hsa-miR-92b-3p	1	0	1	0	1
hsa-miR-9-3p	6.61941	0	0.151071	0	1
IGFBP3	0	0	0	0	1
IGFBP4	0	0	0	0	1
IGFBP6	0	0	0	0	1
IRF9	0	0	0	0	1
KDM2A	2.91371	0	0.343205	0	1
KDM5B	2.91371	0	0.343205	0	1
KMT2E	2.91371	0	0.343205	0	1
kshv-miR-K12-1-5p	4.36055	0	0.229329	0	1
kshv-miR-K12-4-5p	4.66102	0	0.214545	0	1
LAMA1	5.1094	0	0.195718	0	1
LAMB1	5.1094	0	0.195718	0	1
LIN37	0	0	0	0	1
LIN54	0	0	0	0	1
LIN9	0	0	0	0	1
LTA	5.71231	0	0.175061	0	1
mut-TP53	3.38983	0	0.295	0	1
MYBL1	0	0	0	0	1
NBN	0	0	0	0	1
NCOA7	5.83513	0	0.171376	0	1
NCOR2	5.83513	0	0.171376	0	1
NDN	2.91371	0	0.343205	0	1
NDNL2	2.91371	0	0.343205	0	1
NEDD1	2.91371	0	0.343205	0	1
NPDC1	2.91371	0	0.343205	0	1
NRIP1	2.91371	0	0.343205	0	1
PARP9	0	0	0	0	1
PDGFA	5.6302	0	0.177614	0	1
PERP	0	0	0	0	1
PITX2	0	0	0	0	1
PKC	4.8228	0	0.207348	0	1
PRMT5	2.91371	0	0.343205	0	1
PTPN14	4.05085	0	0.246862	0	1
RECQL4	3.38983	0	0.295	0	1
RING1	3.82435	0	0.261483	0	1
RPRM	0	0	0	0	1
S100A4	5.09399	0	0.19631	0	1
SCAF11	0	0	0	0	1
SETD1A	0	0	0	0	1
SMAD7	4.05085	0	0.246862	0	1
SMARCA1	0	0	0	0	1
SMARCD1	0	0	0	0	1
SMARCD2	0	0	0	0	1
SMARCD3	0	0	0	0	1
SNAPC1	4.05085	0	0.246862	0	1
SP2	2.91371	0	0.343205	0	1
STAT5A	0	0	0	0	1
SUMO1	2.91371	0	0.343205	0	1
TBP	2.91371	0	0.343205	0	1
TEAD3	0	0	0	0	1
TFDP1	0	0	0	0	1
TSC2	0	0	0	0	1
TUBG2	3.82435	0	0.261483	0	1
TWIST2	0	0	0	0	1
USF2	0	0	0	0	1
USP22	3.698	0	0.270417	0	1
VCL	4.97843	0	0.200867	0	1
XRCC6	0	0	0	0	1
ZNF346	2.91371	0	0.343205	0	1
