# Supplementary material for: Unraveling a tumor type-specific regulatory core underlying E2F1-mediated epithelial-mesenchymal transition to predict receptor protein signatures
Source: Nat Commun. 2017 Aug 4;8:198. doi: 10.1038/s41467-017-00268-2 (PMC5543083; doi:10.1038/s41467-017-00268-2)
Supplement: Supplementary file 6 — Supplementary Data 5 [file 41467_2017_268_MOESM6_ESM.xlsx]

## Sheet: Single_Perturbations_Bladder
Supplementary Data 5. Effect on EMT phenotype after single/ double perturbation simulation experiments in bladder and breast cancer
Single perturbation simulation experiments in bladder cancer
E2F1	TGFBR	FGFR1	EGFR	CXCR1	CTNNB1	ZEB1	TWIST1	TP53	SRC	SP1	SNAI2	SNAI1	SMAD4	SMAD3	SMAD2	SIRT1	SFN	RB1	RARA	PPP2R2C	PPP2R2B	PPP2R1B	PPP2R1A	NFKBIA	NFKB1	MYC	MIR_25_3P	MIR_205_5P	MIR_200B_3P	MDM2	LEF1	KIAA1524	FOXO3	FOXA1	E2F3	E2F2	CHUK	CDKN2A	CDH1	BCL2	AXIN2	AKT1	EMT
1	1	1	1	1	0	1	1	1	1	1	1	1	1	1	1	1	1	1	0	1	1	1	1	1	1	1	1	1	1	1	0	1	1	1	0	1	1	1	0	1	1	1	3
1	1	1	0	0	0	0	1	1	1	1	1	1	0	0	0	1	1	1	0	1	1	1	1	1	1	1	1	1	1	1	0	1	1	1	0	1	1	1	0	1	1	1	2
1	1	1	0	0	0	1	0	1	1	1	1	1	1	1	1	1	1	1	0	1	1	1	1	1	1	1	1	1	1	1	0	1	1	1	0	1	1	1	1	1	1	1	2
1	1	1	0	0	0	1	1	1	1	1	1	0	1	1	1	1	1	1	0	1	1	1	1	1	1	1	1	1	1	1	0	1	1	1	0	1	1	1	1	1	1	1	2
1	1	1	0	0	0	1	1	1	1	1	1	1	0	1	1	1	1	1	0	1	1	1	1	1	1	1	1	1	1	1	0	1	1	1	0	1	1	1	0	1	1	1	2
1	1	1	0	0	0	1	1	1	1	1	1	1	1	0	1	1	1	1	0	1	1	1	1	1	1	1	1	1	1	1	0	1	1	1	0	1	1	1	0	1	1	1	2
1	1	1	0	0	0	1	1	1	1	1	1	1	1	1	0	1	1	1	0	1	1	1	1	1	1	1	1	1	1	1	0	1	1	1	0	1	1	1	0	1	1	1	2
1	1	1	0	0	0	1	0	1	1	1	1	1	1	1	1	1	1	1	0	1	1	1	1	0	0	1	1	1	1	1	0	1	1	1	0	1	1	1	1	1	1	1	2
1	1	1	0	0	0	1	1	1	1	1	1	1	1	1	1	1	1	1	0	1	1	1	1	1	1	1	1	1	1	1	0	1	1	1	0	1	1	1	1	1	1	1	2
						Perturbed node

## Sheet: Double_Perturbations_Bladder
Supplementary Data 5. Effect on EMT phenotype after single/ double perturbation simulation experiments in bladder and breast cancer
Double perturbation simulation experiments in bladder cancer
E2F1	TGFBR	FGFR1	EGFR	CXCR1	CTNNB1	ZEB1	TWIST1	TP53	SRC	SP1	SNAI2	SNAI1	SMAD4	SMAD3	SMAD2	SIRT1	SFN	RB1	RARA	PPP2R2C	PPP2R2B	PPP2R1B	PPP2R1A	NFKBIA	NFKB1	MYC	MIR_25_3P	MIR_205_5P	MIR_200B_3P	MDM2	LEF1	KIAA1524	FOXO3	FOXA1	E2F3	E2F2	CHUK	CDKN2A	CDH1	BCL2	AXIN2	AKT1	EMT
1	1	1	1	1	0	1	1	1	1	1	1	1	1	1	1	1	1	1	0	1	1	1	1	1	1	1	1	1	1	1	0	1	1	1	0	1	1	1	0	1	1	1	3
1	1	1	1	1	0	0	0	1	1	1	1	1	0	0	0	1	1	1	0	1	1	1	1	1	1	1	1	1	1	1	0	1	1	1	0	1	1	1	1	1	1	1	1
1	1	1	1	1	0	0	1	1	1	1	1	0	0	0	0	1	1	1	0	1	1	1	1	1	1	1	1	1	1	1	0	1	1	1	0	1	1	1	1	1	1	1	1
1	1	1	1	1	0	0	0	1	1	1	1	1	0	0	0	1	1	1	0	1	1	1	1	0	0	1	1	1	1	1	0	1	1	1	0	1	1	1	1	1	1	1	1
1	1	1	1	1	0	0	1	1	1	1	1	1	0	0	0	1	1	1	0	1	1	1	1	1	1	1	1	1	1	1	0	1	1	1	0	1	1	1	1	1	1	1	1
1	1	1	1	1	0	1	0	1	1	1	1	1	0	1	1	1	1	1	0	1	1	1	1	1	1	1	1	1	1	1	0	1	1	1	0	1	1	1	1	1	1	1	1
1	1	1	1	1	0	1	0	1	1	1	1	1	1	0	1	1	1	1	0	1	1	1	1	1	1	1	1	1	1	1	0	1	1	1	0	1	1	1	1	1	1	1	1
1	1	1	1	1	0	1	0	1	1	1	1	1	1	1	0	1	1	1	0	1	1	1	1	1	1	1	1	1	1	1	0	1	1	1	0	1	1	1	1	1	1	1	1
1	1	1	1	1	0	1	0	1	1	1	1	1	0	1	1	1	1	1	0	1	1	1	1	0	0	1	1	1	1	1	0	1	1	1	0	1	1	1	1	1	1	1	1
1	1	1	1	1	0	1	0	1	1	1	1	1	1	0	1	1	1	1	0	1	1	1	1	0	0	1	1	1	1	1	0	1	1	1	0	1	1	1	1	1	1	1	1
1	1	1	1	1	0	1	0	1	1	1	1	1	1	1	0	1	1	1	0	1	1	1	1	0	0	1	1	1	1	1	0	1	1	1	0	1	1	1	1	1	1	1	1
								Perturbed node

## Sheet: Single_Perturbations_Breast
Supplementary Data 5. Effect on EMT phenotype after single/ double perturbation simulation experiments in bladder and breast cancer
Single perturbation simulation experiments in breast cancer
E2F1	EGFR	TGFBR2	HMMR	VEGFC	THRB	IL1R1	RARA	SRC	TP53	TRAF1	TWIST1	AKT1	AXIN2	BCL2	BIRC2	BIRC3	CDH1	CDKN2A	CTNNB1	E2F2	E2F3	FLT4	FN1	FOXA1	FOXO3	GSK3B	KPNA2	LEF1	MDM2	MIR_17_5P	MIR_205_5P	MIR_25_3P	MYC	NCOA3	RB1	SIRT1	SNAI1	SNAI2	SP1	EMT
1	1	1	0/1	0/1	0/1	0/1	0/1	1	1	NaN	1	1	1	1	NaN	NaN	0	1	1	1	0	1	1	0	1	0	1	1	1	1	1	1	1	1	1	1	1	1	1	3
1	1	1	1	1	1	1	1	0	1	NaN	1	1	1	1	NaN	NaN	0	1	1	1	0	1	1	0	1	0	1	1	1	1	1	1	1	1	1	1	1	1	1	2
1	1	1	1	1	1	1	1	1	1	NaN	0	1	1	1	NaN	NaN	1	1	0	1	0	1	1	0	1	0	1	0	1	1	1	1	1	1	1	1	1	1	1	2
1	1	1	1	1	1	1	1	1	1	NaN	1	1	1	1	NaN	NaN	0	1	1	1	0	1	0	0	1	0	0	1	1	1	1	1	1	1	1	1	1	1	1	2
1	1	1	1	1	1	1	1	1	1	NaN	1	1	1	1	NaN	NaN	0	1	1	1	0	1	1	0	1	0	1	1	1	1	1	1	1	1	1	1	0	1	1	2
1	1	1	1	1	1	1	1	1	1	NaN	1	1	1	1	NaN	NaN	0	1	1	1	0	1	1	0	1	0	1	1	1	1	1	1	1	1	1	1	1	0	1	2
									Perturbed node

## Sheet: Double_Perturbations_Breast
Supplementary Data 5. Effect on EMT phenotype after single/ double perturbation simulation experiments in bladder and breast cancer
Double perturbation simulation experiments in breast cancer
E2F1	EGFR	TGFBR2	HMMR	VEGFC	THRB	IL1R1	RARA	SRC	TP53	TRAF1	TWIST1	AKT1	AXIN2	BCL2	BIRC2	BIRC3	CDH1	CDKN2A	CTNNB1	E2F2	E2F3	FLT4	FN1	FOXA1	FOXO3	GSK3B	KPNA2	LEF1	MDM2	MIR_17_5P	MIR_205_5P	MIR_25_3P	MYC	NCOA3	RB1	SIRT1	SNAI1	SNAI2	SP1	EMT
1	1	1	0/1	0/1	0/1	0/1	0/1	1	1	NaN	1	1	1	1	NaN	NaN	0	1	1	1	0	1	1	0	1	0	1	1	1	1	1	1	1	1	1	1	1	1	1	3
1	1	1	0/1	0/1	0/1	0/1	0/1	0	1	NaN	0	1	1	1	NaN	NaN	1	1	0	1	0	1	1	0	1	0	1	0	1	1	1	1	1	1	1	1	1	1	1	1
1	1	1	0/1	0/1	0/1	0/1	0/1	0	1	NaN	1	1	1	1	NaN	NaN	0	1	1	1	0	1	0	0	1	0	0	1	1	1	1	1	1	1	1	1	1	1	1	1
1	1	1	0/1	0/1	0/1	0/1	0/1	0	1	NaN	0	1	1	1	NaN	NaN	1	1	0	1	0	1	1	0	1	0	1	0	1	1	1	1	1	1	1	1	0	1	1	1
1	1	1	0/1	0/1	0/1	0/1	0/1	0	1	NaN	0	1	1	1	NaN	NaN	1	1	0	1	0	1	1	0	1	0	1	0	1	1	1	1	1	1	1	1	1	0	1	1
1	1	1	0/1	0/1	0/1	0/1	0/1	1	1	NaN	0	1	1	1	NaN	NaN	1	1	0	1	0	1	0	0	1	0	0	0	1	1	1	1	1	1	1	1	1	1	1	1
1	1	1	0/1	0/1	0/1	0/1	0/1	1	1	NaN	0	1	1	1	NaN	NaN	1	1	0	1	0	1	1	0	1	0	1	0	1	1	1	1	1	1	1	1	0	1	1	1
1	1	1	0/1	0/1	0/1	0/1	0/1	1	1	NaN	0	1	1	1	NaN	NaN	1	1	0	1	0	1	1	0	1	0	1	0	1	1	1	1	1	1	1	1	1	0	1	1
1	1	1	0/1	0/1	0/1	0/1	0/1	1	1	NaN	1	1	1	1	NaN	NaN	0	1	1	1	0	1	0	0	1	0	0	1	1	1	1	1	1	1	1	1	0	1	1	1
1	1	1	0/1	0/1	0/1	0/1	0/1	1	1	NaN	1	1	1	1	NaN	NaN	0	1	1	1	0	1	0	0	1	0	0	1	1	1	1	1	1	1	1	1	1	0	1	1
									Perturbed node
