# Supplementary material for: Unraveling a tumor type-specific regulatory core underlying E2F1-mediated epithelial-mesenchymal transition to predict receptor protein signatures
Source: Nat Commun. 2017 Aug 4;8:198. doi: 10.1038/s41467-017-00268-2 (PMC5543083; doi:10.1038/s41467-017-00268-2)
Supplement: Supplementary file 7 — Supplementary Data 6 [file 41467_2017_268_MOESM7_ESM.xlsx]

## Sheet: EMT map interactions
Supplementary Data 6. Analysis of Steinway's EMT map
Interactions between nodes
Source	Interaction Type	Target	References (Pubmed IDs)
AKT1	-1	GSK3B	21837363
AKT1	1	CHUK	16207722
APC	-1	GSK3B	19536106
APC	-1	CTNNB1	22935447
AXIN2	-1	GSK3B	19536106
AXIN2	-1	CTNNB1	22935447
AXIN2	1	AXIN2	23892894
AXIN2	1	APC	20736375
AXIN2	1	AXIN2	20736375
AXIN2	1	GSK3B	20736375
BTRC	-1	SNAI1	20305697
CD44	1	MET	10485493
CDC42	1	PAK1	18940914
CDH1	1	CTNNB1	22007144
CDH1	-1	CTNNB1	15662113
CDH1	-1	EMT	23461975
CHD1L	1	CDC42	20335658
CHUK	1	NFKB1	22833419
COPS2	-1	BTRC	19400951
COPS2	1	GSK3B	19411070
COPS3	-1	BTRC	19400951
COPS3	1	GSK3B	19411070
COPS4	-1	BTRC	19400951
COPS4	1	GSK3B	19411070
COPS5	-1	BTRC	19400951
COPS5	1	GSK3B	19411070
COPS6	-1	BTRC	19400951
COPS6	1	GSK3B	19411070
COPS7a	-1	BTRC	19400951
COPS7a	1	GSK3B	19411070
COPS7b	-1	BTRC	19400951
COPS7b	1	GSK3B	19411070
COPS8	-1	BTRC	19400951
COPS8	1	GSK3B	19411070
CTNNB1	-1	CTNNB1	20736375
CTNNB1	1	CDH1	22007144
CTNNB1	1	APC	20736375
CTNNB1	1	AXIN2	20736375
CTNNB1	1	GSK3B	20736375
CTNNB1	1	TCF4	21539828
CTNNB1	1	LEF1	21539828
CTNNB1	1	AXIN2	22874762
CTNNB1	-1	CTNNB1	21539828
CTNNB1	1	SNAI2	14623871
DLL1	-1	NOTCH1	18758484
DVL1	-1	GSK3B	12097378
EGF	1	EGFR	12620237
EGFR	1	SOS1	23027125
EGFR	1	GRB2	23027125
EGFR	1	SRC	23066441
EGFR	1	SOS1	NBK21720
EGFR	1	GRB2	NBK21720
EGFR	1	SRC	21303975
EGR1	1	SNAI1	19462441
FGF2	1	FGFR1	16098727
FGFR1	1	SOS1	20564331
FGFR1	1	GRB2	20564331
FGFR1	1	SRC	20154139
FOS	1	FOS	2839774
FOS	1	EGR1	16170359
FOXC2	-1	CDH1	20460685
FZD1	1	DVL1	10698942
GLI1	1	SNAI1	20878114
GLI1	1	TGFB1	22609357
GLI1	1	WNT1	17331723
GLI2	1	SNAI1	20878114
GLI2	1	TGFB1	22609357
GLI2	1	WNT1	17331723
GRB2	1	HRAS	22344067
GSC	1	FOXC2	17537911
GSC	1	ZEB2	20713713
GSC	1	TGFB1	20713713
GSC	1	TWIST1	20713713
GSC	1	SNAI1	20713713
GSC	1	ZEB1	20713713
GSK3B	-1	GSK3B	19536106
GSK3B	-1	CTNNB1	22935447
GSK3B	-1	SNAI1	15631989
GSK3B	1	APC	12023307
GSK3B	1	AXIN2	12023307
GSK3B	1	GSK3B	12023307
GSK3B	-1	HRAS	22494971
HEY1	-1	CDH1	15631989
HGF	1	MET	23624790
HIF1A	1	LOXL2	15492792
HIF1A	1	LOXL3	15492792
HIF1A	1	TWIST1	19279556
HIF1A	1	ZEB1	23185316
HIF1A	1	ZEB2	23185316
HRAS	1	DLL1	16489124
HRAS	1	PIK3CA	23684925
HRAS	1	PIK3CB	23684925
HRAS	1	PIK3CG	23684925
HRAS	1	RAF1	23601922
IGF1	1	IGF1R	15229476
IGF1	1	SOS1	NBK21720
IGF1	1	GRB2	NBK21720
IGF1R	1	SRC	12820418
ILK	1	AKT1	23783575
JAG1	1	NOTCH1	22307554
LEF1	1	AXIN2	11809808
LEF1	1	CD44	10027409
LEF1	1	GLI1	21775418
LEF1	1	GLI2	21775418
LEF1	1	JAG1	23651211
LEF1	1	HRAS	22494971
LEF1	1	TWIST1	20519943
LOXL2	1	SNAI1	16294032
LOXL3	1	SNAI1	16294032
MAP2K1	1	MAPK1	23749166
MAP2K1	1	MAPK3	23749166
MAP2K2	1	MAPK1	23749166
MAP2K2	1	MAPK3	23749166
MAPK1	1	SNAI2	17575121
MAPK1	1	FOS	23381626
MAPK1	1	SMAD2	12824291
MAPK1	1	SMAD3	12824291
MAPK1	1	SMAD4	12824291
MAPK1	-1	SOS1	22968039
MAPK1	-1	GRB2	22968039
MAPK1	-1	GSK3B	2328534
MAPK1	-1	PEBP4	19158341
MAPK3	1	SNAI2	17575121
MAPK3	1	FOS	23381626
MAPK3	1	SMAD2	12824291
MAPK3	1	SMAD3	12824291
MAPK3	1	SMAD4	12824291
MAPK3	-1	SOS1	22968039
MAPK3	-1	GRB2	22968039
MAPK3	-1	GSK3B	2328534
MAPK3	-1	PEBP4	19158341
MET	1	SOS1	10593929
MET	1	GRB2	10593929
MET	1	SRC	21119598
MIR200B	-1	ZEB1	19020711
MIR200B	-1	ZEB2	18829540
Hypoxia	1	HIF1A	23784441
NFKB1	1	COPS2	19411070
NFKB1	1	COPS3	19411070
NFKB1	1	COPS4	19411070
NFKB1	1	COPS5	19411070
NFKB1	1	COPS6	19411070
NFKB1	1	COPS7a	19411070
NFKB1	1	COPS7b	19411070
NFKB1	1	COPS8	19411070
NFKB1	1	TWIST1	17332324
NOTCH1	1	NOTCH1	23323858
NOTCH1	1	RBPJ	18363556
PAK1	1	SNAI1	22421159
PDGFB	1	PDGFRA	23141925
PDGFB	1	PDGFRB	23141925
PDGFRA	1	SOS1	8041791
PDGFRA	1	GRB2	8041791
PDGFRA	1	SRC	22080864
PDGFRB	1	SOS1	8041791
PDGFRB	1	GRB2	8041791
PDGFRB	1	SRC	22080864
PEBP4	-1	MAP2K1	15151133
PEBP4	-1	MAP2K2	15151133
PIK3CA	1	AKT1	23867821
PIK3CB	1	AKT1	23867821
PIK3CG	1	AKT1	23867821
PTCH1	-1	SMO	20643350
RAF1	1	MAP2K1	23667175
RAF1	1	MAP2K2	23667175
RBPJ	1	HEY1	16525728
RBPJ	-1	SNAI1	18698484
SHH	-1	PTCH1	23544423
SLC39A6	1	SNAI1	19724917
SMAD2	1	HEY1	22421041
SMAD2	1	ILK	21150927
SMAD2	1	JAG1	22585622
SMAD2	1	SHH	18174246
SMAD2	1	SNAI1	20519943
SMAD3	1	HEY1	22421041
SMAD3	1	ILK	21150927
SMAD3	1	JAG1	22585622
SMAD3	1	SHH	18174246
SMAD3	1	SNAI1	20519943
SMAD4	1	HEY1	22421041
SMAD4	1	ILK	21150927
SMAD4	1	JAG1	22585622
SMAD4	1	SHH	18174246
SMAD4	1	SNAI1	20519943
SMO	1	STK36	17671093
SNAI1	-1	CDH1	21317430
SNAI1	1	FOXC2	17537911
SNAI1	1	ZEB1	18411277
SNAI1	1	ZEB2	18347095
SNAI1	-1	MIR200B	21394833
SNAI1	-1	PEBP4	19538137
SNAI1	-1	SNAI1	16617148
SNAI1	1	TGFB1	16397407
SNAI1	1	TWIST1	16397407
SNAI2	-1	CDH1	23906494
SNAI2	1	SNAI2	16510505
SOS1	1	HRAS	22344067
SRC	1	HRAS	22829592
SRC	1	STAT3	19632985
SRC	1	STAT1	19632985
STAT1	1	SLC39A6	18330719
STAT3	1	SLC39A6	18330719
STK36	-1	SUFU	15750186
SUFU	-1	CTNNB1	15077159
SUFU	-1	GLI1	23686138
SUFU	-1	GLI2	23686138
TCF4	1	AXIN2	11809808
TCF4	1	CD44	10027409
TCF4	1	GLI1	21775418
TCF4	1	GLI2	21775418
TCF4	1	JAG1	23651211
TCF4	1	HRAS	22494971
TCF4	1	TWIST1	20519943
TGFB1	1	TGFBR1	12154066
TGFB1	1	TGFBR2	12154066
TGFBR1	1	CDC42	18062917
TGFBR1	1	SOS1	17537911
TGFBR1	1	GRB2	17537911
TGFBR1	1	SMAD2	21717360
TGFBR1	1	SMAD3	21717360
TGFBR1	1	SMAD4	21717360
TGFBR2	1	CDC42	18062917
TGFBR2	1	SOS1	17537911
TGFBR2	1	GRB2	17537911
TGFBR2	1	SMAD2	21717360
TGFBR2	1	SMAD3	21717360
TGFBR2	1	SMAD4	21717360
TWIST1	-1	CDH1	22581441
TWIST1	1	FOXC2	15001769
TWIST1	1	SNAI2	20713713
TWIST1	1	TGFB1	20713713
WNT1	1	FZD1	23927957
ZEB1	-1	CDH1	18829540
ZEB1	-1	MIR200B	12743039; 20514018
ZEB1	1	SMAD2	21593157
ZEB1	1	SMAD3	21593157
ZEB1	1	SMAD4	21593157
ZEB2	-1	CDH1	21049046
ZEB2	-1	MIR200B	22012804
ZEB2	-1	SMAD2	12743039
ZEB2	-1	SMAD3	12743039
ZEB2	-1	SMAD4	12743039

## Sheet: Topological properties of nodes
Supplementary Data 6. Analysis of Steinway's EMT map
Topological properties of the nodes
Node	Degree	Betweenness Centrality	Closeness Centrality	Clustering Coefficient
LEF1	8	0.0410812	0.382222	0.0357143
PDGFB	2	6.84e-05	0.222798	0
FGFR1	4	0.0244965	0.283828	0
SOS1	11	0.101426	0.372294	0
STAT1	2	0.00423107	0.294521	0
AXIN2	10	0.00397546	0.342629	0.5
HEY1	5	0.00469852	0.312727	0
BTRC	9	0.0292758	0.330769	0
CTNNB1	15	0.0398669	0.358333	0.214286
STK36	2	0.0112832	0.234973	0
CHD1L	1	0	0.227513	0
MAP2K1	4	0.00309753	0.324528	0.333333
FOS	5	0.00466952	0.313869	0
EGR1	2	0.00520665	0.328244	0
IGF1	3	0.0069368	0.279221	0
MET	5	0.0307847	0.300699	0
COPS5	3	0.00155477	0.319703	0
NFKB1	10	0.0239385	0.312727	0
FGF2	1	0	0.221649	0
COPS2	3	0.00155477	0.319703	0
MAPK3	11	0.0789291	0.411483	0.0363636
PIK3CA	2	0.00246885	0.303887	0
GRB2	11	0.101426	0.372294	0
SNAI2	7	0.0163748	0.353909	0.2
EGF	1	0	0.221649	0
EMT	1	0	0.264615	0
SRC	9	0.0585603	0.320896	0
HGF	1	0	0.231806	0
DLL1	2	0.00739546	0.302817	0
COPS8	3	0.00155477	0.319703	0
TGFB1	7	0.0255544	0.373913	0.238095
GLI2	6	0.0317616	0.367521	0.0666667
GLI1	6	0.0317616	0.367521	0.0666667
COPS3	3	0.00155477	0.319703	0
TCF4	8	0.0410812	0.382222	0.0357143
PDGFRA	4	0.0127318	0.283828	0
MIR200B	5	3.42e-05	0.313869	0.666667
LOXL3	2	0.00186047	0.313869	0
TWIST1	10	0.0621867	0.392694	0.177778
COPS7b	3	0.00155477	0.319703	0
TGFBR1	7	0.0384467	0.356846	0
GSK3B	25	0.242029	0.447917	0.0220588
Hypoxia	1	0	0.231806	0
PAK1	2	0.0174747	0.330769	0
APC	5	0	0.325758	1
MAPK1	11	0.0789291	0.411483	0.0363636
ZEB2	9	0.0142315	0.353909	0.214286
SMAD4	11	0.0518543	0.40566	0.0363636
JAG1	6	0.0190993	0.333333	0
FOXC2	4	0.00015808	0.328244	0.833333
SHH	4	0.0346035	0.299652	0
FZD1	2	0.00126301	0.251462	0
COPS6	3	0.00155477	0.319703	0
COPS7a	3	0.00155477	0.319703	0
COPS4	3	0.00155477	0.319703	0
SLC39A6	3	0.0309665	0.342629	0
HIF1A	6	0.0258472	0.300699	0
HRAS	11	0.162658	0.407583	0
PTCH1	2	0.0132356	0.235616	0
EGFR	4	0.0244965	0.283828	0
SMAD2	11	0.0518543	0.40566	0.0363636
DVL1	2	0.015259	0.315018	0
PIK3CG	2	0.00246885	0.303887	0
SUFU	4	0.0333955	0.299652	0
PEBP4	5	0.0145927	0.356846	0.4
SMAD3	11	0.0518543	0.40566	0.0363636
MAP2K2	4	0.00309753	0.324528	0.333333
SNAI1	24	0.274081	0.445596	0.0909091
TGFBR2	7	0.0384467	0.356846	0
STAT3	2	0.00423107	0.294521	0
WNT1	3	0.0087582	0.27476	0
PIK3CB	2	0.00246885	0.303887	0
PDGFRB	4	0.0127318	0.283828	0
NOTCH1	5	0.00531409	0.291525	0
CD44	3	0.0101314	0.303887	0
CDC42	4	0.0272816	0.293515	0
LOXL2	2	0.00186047	0.313869	0
CHUK	2	0.00155039	0.272152	0
CDH1	11	0.0367824	0.358333	0.194444
ILK	4	0.0130925	0.323308	0
ZEB1	9	0.0142315	0.353909	0.214286
AKT1	6	0.0387146	0.33463	0
RAF1	3	0.00562337	0.307143	0
IGF1R	2	0.00109439	0.258258	0
RBPJ	3	0.0102422	0.317343	0
GSC	6	0.00135696	0.342629	0.466667
SMO	2	0.001771	0.208232	0

## Sheet: Feedback loops in EMT map
Supplementary Data 6. Analysis of Steinway's EMT map
Three node feedback loops
Feedback Loops					Structrual and biomedical properties of each feedback loop
Type	Node1	Node2	Node3	Node1	Average Degree	Average Betweenness Centrality	Numer of nodes in KEGG Cancer Pathway	Gene Prioritization Score	Average Fold change in invasive Bladder cancer cell line	Average Fold Change in Invasive Breast Cancer Cell ine
(-)	APC	CTNNB1	AXIN2	APC	10	0.0146141	1	0.00952454	0.505159	0.54182
(-)	APC	CTNNB1	GSK3B	APC	15	0.0939655	1	0.0123463	0.741494	0.535601
(-)	APC	GSK3B	AXIN2	APC	13.3333	0.0820016	1	0.0028218	0.655185	0.334686
(-)	AXIN2	CTNNB1	GSK3B	AXIN2	16.6667	0.0952906	1	0.0123463	0.766881	0.440265
(-)	AXIN2	CTNNB1	LEF1	AXIN2	11	0.0283079	1	0.0121309	0.648608	0.625168
(-)	AXIN2	CTNNB1	TCF4	AXIN2	11	0.0283079	0.666667	0.0121309	0.734069	0.612937
(-)	AXIN2	GSK3B	CTNNB1	AXIN2	16.6667	0.0952906	1	0.0123463	0.766881	0.440265
(-)	CDH1	CTNNB1	SNAI2	CDH1	11	0.031008	0.666667	0.00952454	2.94158	2.49695
(-)	SMAD2	SNAI1	ZEB2	SMAD2	14.6667	0.113389	0.333333	0.00576278	0.96236	0.99401
(-)	SMAD3	SNAI1	ZEB2	SMAD3	14.6667	0.113389	0.333333	0.00576278	1.22173	1.03793
(-)	SMAD4	SNAI1	ZEB2	SMAD4	14.6667	0.113389	0.333333	0.00576278	1.01296	1.27683
(+)	APC	GSK3B	CTNNB1	APC	15	0.0939655	1	0.0123463	0.741494	0.535601
(+)	AXIN2	GSK3B	CTNNB1	AXIN2	16.6667	0.0952906	1	0.0123463	0.766881	0.440265
(+)	CDH1	CTNNB1	SNAI2	CDH1	11	0.031008	0.666667	0.00952454	2.94158	2.49695
(+)	MAP2K1	MAPK1	PEBP4	MAP2K1	6.66667	0.0322065	0.666667	0.00526733	0.136503	0.560763
(+)	MAP2K1	MAPK3	PEBP4	MAP2K1	6.66667	0.0322065	0.666667	0.00526733	0.762878	0.549699
(+)	MAP2K2	MAPK1	PEBP4	MAP2K2	6.66667	0.0322065	0.666667	0.00526733	0.267241	0.176341
(+)	MAP2K2	MAPK3	PEBP4	MAP2K2	6.66667	0.0322065	0.666667	0.00526733	0.893616	0.165277
(+)	SMAD2	SNAI1	ZEB1	SMAD2	14.6667	0.113389	0.333333	0.00576278	1.11617	1.63544
(+)	SMAD3	SNAI1	ZEB1	SMAD3	14.6667	0.113389	0.333333	0.00576278	1.37554	1.67936
(+)	SMAD4	SNAI1	ZEB1	SMAD4	14.6667	0.113389	0.333333	0.00576278	1.16677	1.91826

## Sheet: Ranking score in bladder cancer
Supplementary Data 6. Analysis of Steinway's EMT map
Feedbak loops with ranking score in bladder cancer
Feedback Loops					Prioritization score
Type	Node1	Node2	Node3	Node1	Scenario 1	Scenario 2	Scenario 3	Scenario 4	Scenario 5	Scenario 6	Scenario 7	Scenario 8	Scenario 9	Scenario 10	Scenario 11	Scenario 12	Scenario 13
(-)	CDH1	CTNNB1	SNAI2	CDH1	0.466733	0.771446	1	0.942862	0.916667	0.866683	0.917268	0.91072	0.898224	0.726212	0.929764	0.891675	0.904772
(+)	CDH1	CTNNB1	SNAI2	CDH1	0.466733	0.771446	1	0.942862	0.916667	0.866683	0.917268	0.91072	0.898224	0.726212	0.929764	0.891675	0.904772
(+)	SMAD4	SNAI1	ZEB1	SMAD4	0.94	0.46676	0.768239	0.69287	0.659513	0.81118	0.714108	0.705769	0.743685	0.627083	0.676191	0.735346	0.752025
(+)	SMAD3	SNAI1	ZEB1	SMAD3	0.94	0.46676	0.672562	0.621111	0.587755	0.739421	0.64235	0.634011	0.671927	0.603164	0.604433	0.663588	0.680266
(+)	SMAD2	SNAI1	ZEB1	SMAD2	0.94	0.46676	0.654973	0.60792	0.574563	0.72623	0.629158	0.620819	0.658736	0.598767	0.591241	0.650397	0.667075
(-)	SMAD4	SNAI1	ZEB2	SMAD4	0.94	0.46676	0.511355	0.500207	0.46685	0.618517	0.521445	0.513106	0.551022	0.562862	0.483528	0.542683	0.559362
(-)	SMAD3	SNAI1	ZEB2	SMAD3	0.94	0.46676	0.415678	0.428448	0.395092	0.546758	0.449687	0.441348	0.479264	0.538943	0.41177	0.470925	0.487603
(-)	APC	CTNNB1	GSK3B	APC	0.864351	1	0.214502	0.410876	0.410876	0.376964	0.402398	0.402398	0.39392	0.769713	0.410876	0.39392	0.39392
(+)	APC	GSK3B	CTNNB1	APC	0.864351	1	0.214502	0.410876	0.410876	0.376964	0.402398	0.402398	0.39392	0.769713	0.410876	0.39392	0.39392
(-)	SMAD2	SNAI1	ZEB2	SMAD2	0.94	0.46676	0.398089	0.415257	0.3819	0.533567	0.436495	0.428156	0.466073	0.534546	0.398578	0.457733	0.474412
(-)	AXIN2	CTNNB1	GSK3B	AXIN2	0.920194	1	0.176321	0.382241	0.382241	0.362289	0.377253	0.377253	0.372265	0.774129	0.382241	0.372265	0.372265
(-)	AXIN2	GSK3B	CTNNB1	AXIN2	0.920194	1	0.176321	0.382241	0.382241	0.362289	0.377253	0.377253	0.372265	0.774129	0.382241	0.372265	0.372265
(+)	AXIN2	GSK3B	CTNNB1	AXIN2	0.920194	1	0.176321	0.382241	0.382241	0.362289	0.377253	0.377253	0.372265	0.774129	0.382241	0.372265	0.372265
(-)	AXIN2	CTNNB1	LEF1	AXIN2	0.454827	0.982551	0.250372	0.433417	0.437779	0.301486	0.401525	0.402615	0.368542	0.671937	0.435598	0.369633	0.367451
(-)	AXIN2	CTNNB1	TCF4	AXIN2	0.454827	0.982551	0.245474	0.429743	0.350772	0.297812	0.377018	0.357275	0.344035	0.587379	0.390258	0.324292	0.363778
(-)	APC	CTNNB1	AXIN2	APC	0.364443	0.771446	0.216993	0.355606	0.412744	0.253855	0.344453	0.358737	0.319015	0.58822	0.384175	0.3333	0.304731
(-)	APC	GSK3B	AXIN2	APC	0.761595	0.228554	0.134038	0.157667	0.350528	0.290927	0.239197	0.287412	0.272512	0.531047	0.254097	0.320728	0.224297
(+)	MAP2K1	MAPK1	PEBP4	MAP2K1	0.342018	0.426631	0.224579	0.275092	0.335101	0.253939	0.284806	0.299808	0.279518	0.414973	0.305096	0.29452	0.264515
(+)	MAP2K1	MAPK3	PEBP4	MAP2K1	0.342018	0.426631	0.220148	0.271769	0.331778	0.250615	0.281483	0.296485	0.276194	0.413866	0.301773	0.291197	0.261192
(+)	MAP2K2	MAPK1	PEBP4	MAP2K2	0.342018	0.426631	0.0706224	0.159624	0.219633	0.138471	0.169338	0.184341	0.16405	0.376484	0.189629	0.179052	0.149048
(+)	MAP2K2	MAPK3	PEBP4	MAP2K2	0.342018	0.426631	0.0661915	0.156301	0.21631	0.135148	0.166015	0.181017	0.160727	0.375377	0.186306	0.175729	0.145725

## Sheet: Boolean rules
Supplementary Data 6. Analysis of Steinway's EMT map
Logic-based rules for bladder cancer regulatory core simulations
(Coefficient) Reactants = (Coefficient) Products
1 tgfbr = 1 axin2
1 tgfbr = 1 ctnnb1
1 !zeb2 = 1 cdh1
1 !zeb1 = 1 cdh1
1 !snai2 + 1 !snai1 = 1 cdh1
1 !gsk3b = 1 snai1
1 mapk3 = 1 snai2
1 !mapk3 = 1 gsk3b
1 !mapk1 = 1 gsk3b
1 mapk1 = 1 snai2
1 snai1 = 1 zeb2
1 snai1 = 1 zeb1
1 tgfbr = 1 smad3
1 tgfbr = 1 smad2
1 tgfbr = 1 smad4
1 !ptch + 1 smad2 = 1 snai1
1 !ptch + 1 smad3 = 1 snai1
1 !ptch + 1 smad4 = 1 snai1
1 !zeb2 + 1 zeb1 = 1 smad4
1 !zeb2 + 1 zeb1 = 1 smad2
1 !zeb2 + 1 zeb1 = 1 smad3
1 !mapk3 + 1 !snai1 = 1 pebp4
1 !mapk1 + 1 !snai1 = 1 pebp4
1 !pebp4 = 1 map2k1
1 !pebp4 = 1 map2k2
1 map2k1 = 1 mapk3
1 map2k1 = 1 mapk1
1 map2k2 = 1 mapk1
1 map2k2 = 1 mapk3
1 gsk3b = 1 axin2
1 axin2 = 1 gsk3b
1 !apc = 1 gsk3b
1 gsk3b = 1 apc
1 axin2 = 1 apc
1 ctnnb1 = 1 gsk3b
1 ctnnb1 = 1 axin2
1 ctnnb1 = 1 apc
1 !gsk3b = 1 ctnnb1
1 !apc = 1 ctnnb1
1 !cdh1 = 1 ctnnb1
1 !snai2 = 1 cdh1
1 ctnnb1 = 1 snai2
1 tcf4 = 1 axin2
1 ctnnb1 = 1 tcf4
1 !axin2 = 1 ctnnb1
1 lef1 = 1 axin2
1 ctnnb1 = 1 lef1
1 !cdh1 = 1 emt
1 smad3 + 1 smad4 + 1 smad2 = 1 emt
1 !cdh1 + 1 smad3 + 1 smad4 + 1 smad2 = 2 emt
1 !snai1 = 1 pebp4
1 tgfbr + 1 mapk3 = 1 smad4
1 tgfbr + 1 mapk3 = 1 smad3
1 tgfbr + 1 mapk3 = 1 smad2
1 tgfbr + 1 mapk1 = 1 smad4
1 tgfbr + 1 mapk1 = 1 smad3
1 tgfbr + 1 mapk1 = 1 smad2
1 !fzr1 = 1 gsk3b
1 ras = 1 map2k1
1 ras = 1 map2k2
1 !smad3 = 1 ptch
1 !ptch = 1 snai1
1 snai2 + 1 snai1 = 1 emt
1 snai2 + 1 !cdh1 + 1 smad3 + 1 smad4 + 1 smad2 + 1 snai1 = 3 emt
1 snai2 + 1 smad3 + 1 smad4 + 1 smad2 + 1 snai1 = 2 emt
1 snai2 + 1 !cdh1 + 1 snai1 = 2 emt
