# Supplementary material for: Unraveling a tumor type-specific regulatory core underlying E2F1-mediated epithelial-mesenchymal transition to predict receptor protein signatures
Source: Nat Commun. 2017 Aug 4;8:198. doi: 10.1038/s41467-017-00268-2 (PMC5543083; doi:10.1038/s41467-017-00268-2)
Supplement: Supplementary file 8 — Supplementary Data 7 [file 41467_2017_268_MOESM8_ESM.xlsx]

## Sheet: our signature
Supplementary Data 7. Pathological stages associated with predicted molecular signature in TCGA bladder cancer cohort
sample	E2F1_H_FGFR1_H_TGFBR1_H	pathologic_stage			Count of E2F1_H_FGFR1_H_TGFBR1_H	Columns
TCGA-XF-A9SH-01	FALSE	Stage II			Rows	FALSE	TRUE	Total
TCGA-ZF-A9R3-01	FALSE	Stage II			Stage II	40	7	47
TCGA-E7-A3X6-01	FALSE	Stage II			Stage IV	10	33	43
TCGA-GC-A3BM-01	FALSE	Stage II			Total	50	40	90
TCGA-G2-A3IE-01	FALSE	Stage II
TCGA-CF-A47T-01	FALSE	Stage II
TCGA-G2-A3IB-01	FALSE	Stage II
TCGA-ZF-A9RE-01	FALSE	Stage II			Count of E2F1_H_FGFR1_H_TGFBR1_H	Columns
TCGA-E7-A4XJ-01	FALSE	Stage II			Rows	FALSE	TRUE	Total
TCGA-4Z-AA80-01	FALSE	Stage II			Stage II	40	7	47
TCGA-4Z-AA83-01	FALSE	Stage II			Stage IV	10	33	43
TCGA-DK-A6AW-01	FALSE	Stage II			Total	50	40	90
TCGA-4Z-AA7Y-01	FALSE	Stage II
TCGA-DK-A6B6-01	FALSE	Stage II
TCGA-BT-A42C-01	FALSE	Stage II		E-val	Rows	FALSE	TRUE	Total
TCGA-E7-A6MF-01	FALSE	Stage II			Stage II	26.1111	20.8889	47
TCGA-ZF-A9R2-01	FALSE	Stage II			Stage IV	23.8889	19.1111	43
TCGA-LT-A8JT-01	FALSE	Stage II			Total	50	40	90
TCGA-DK-AA77-01	FALSE	Stage II
TCGA-YC-A89H-01	FALSE	Stage II
TCGA-4Z-AA7O-01	FALSE	Stage II		%	Rows	FALSE	TRUE	Total
TCGA-E7-A519-01	FALSE	Stage II			Stage II	85.1064	14.8936	47
TCGA-DK-AA6X-01	FALSE	Stage II			Stage IV	23.2558	76.7442	43
TCGA-E7-A8O7-01	FALSE	Stage II			Total	50	40	90
TCGA-DK-AA6P-01	FALSE	Stage II
TCGA-DK-AA71-01	FALSE	Stage II
TCGA-CF-A5U8-01	FALSE	Stage II			Difference_StageII(FALSE-TRUE)	70.2128
TCGA-CF-A3MH-01	FALSE	Stage II			Difference_StageIV(TRUE-FALSE)	53.4884
TCGA-CF-A47V-01	FALSE	Stage II			CHI.squ_ALLvsRANDOM	3.67077e-09
TCGA-CF-A3MI-01	FALSE	Stage II			CHI.squ_TRUEvsFALSE	3.51457e-19
TCGA-CF-A3MG-01	FALSE	Stage II			CHI.squ_StageIIvsIV	7.67296e-26
TCGA-CF-A47W-01	FALSE	Stage II
TCGA-DK-AA76-01	FALSE	Stage II
TCGA-CF-A5UA-01	FALSE	Stage II
TCGA-CF-A8HY-01	FALSE	Stage II
TCGA-CF-A47S-01	FALSE	Stage II
TCGA-E7-A3Y1-01	FALSE	Stage II
TCGA-FD-A43X-01	FALSE	Stage II
TCGA-E7-A5KF-01	FALSE	Stage II
TCGA-E7-A8O8-01	FALSE	Stage II
TCGA-DK-A3IU-01	TRUE	Stage II
TCGA-DK-AA6W-01	TRUE	Stage II
TCGA-BT-A3PK-01	TRUE	Stage II
TCGA-ZF-A9RF-01	TRUE	Stage II
TCGA-GU-A764-01	TRUE	Stage II
TCGA-K4-A5RJ-01	TRUE	Stage II
TCGA-GC-A3OO-01	TRUE	Stage II
TCGA-GV-A3QF-01	FALSE	Stage IV
TCGA-XF-A8HI-01	FALSE	Stage IV
TCGA-CU-A72E-01	FALSE	Stage IV
TCGA-FD-A3B5-01	FALSE	Stage IV
TCGA-XF-AAMW-01	FALSE	Stage IV
TCGA-FD-A62O-01	FALSE	Stage IV
TCGA-ZF-AA5N-01	FALSE	Stage IV
TCGA-E5-A2PC-01	FALSE	Stage IV
TCGA-4Z-AA89-01	FALSE	Stage IV
TCGA-GV-A3QK-01	FALSE	Stage IV
TCGA-UY-A78N-01	TRUE	Stage IV
TCGA-XF-AAN0-01	TRUE	Stage IV
TCGA-4Z-AA82-01	TRUE	Stage IV
TCGA-DK-A2HX-01	TRUE	Stage IV
TCGA-ZF-AA4R-01	TRUE	Stage IV
TCGA-XF-A9SZ-01	TRUE	Stage IV
TCGA-FD-A3SJ-01	TRUE	Stage IV
TCGA-FD-A3SL-01	TRUE	Stage IV
TCGA-BT-A2LD-01	TRUE	Stage IV
TCGA-FD-A3SR-01	TRUE	Stage IV
TCGA-FD-A5C0-01	TRUE	Stage IV
TCGA-CU-A0YR-01	TRUE	Stage IV
TCGA-DK-A3IL-01	TRUE	Stage IV
TCGA-4Z-AA86-01	TRUE	Stage IV
TCGA-C4-A0EZ-01	TRUE	Stage IV
TCGA-GU-A762-01	TRUE	Stage IV
TCGA-FD-A3SO-01	TRUE	Stage IV
TCGA-BT-A20R-01	TRUE	Stage IV
TCGA-FD-A6TH-01	TRUE	Stage IV
TCGA-XF-A9SJ-01	TRUE	Stage IV
TCGA-FD-A6TF-01	TRUE	Stage IV
TCGA-UY-A8OB-01	TRUE	Stage IV
TCGA-ZF-AA58-01	TRUE	Stage IV
TCGA-UY-A78L-01	TRUE	Stage IV
TCGA-GU-AATP-01	TRUE	Stage IV
TCGA-ZF-AA5H-01	TRUE	Stage IV
TCGA-G2-AA3F-01	TRUE	Stage IV
TCGA-ZF-A9R1-01	TRUE	Stage IV
TCGA-GC-A3YS-01	TRUE	Stage IV
TCGA-XF-A9SY-01	TRUE	Stage IV
TCGA-FD-A43U-01	TRUE	Stage IV
TCGA-K4-A6MB-01	TRUE	Stage IV
TCGA-XF-A9T3-01	TRUE	Stage IV

## Sheet: random1
Supplementary Data 7. Pathological stages associated with random molecular signature in TCGA bladder cancer cohort
sample	SNAI1_H_SIRT1_L_TP53_H	pathologic_stage			Count of SNAI1_H_SIRT1_L_TP53_H	Columns
TCGA-E7-A677-01	FALSE	Stage II			Rows	FALSE	TRUE	Total
TCGA-FD-A3B6-01	FALSE	Stage II			Stage II	15	9	24
TCGA-G2-A2EL-01	FALSE	Stage II			Stage IV	18	21	39
TCGA-DK-AA6X-01	FALSE	Stage II			Total	33	30	63
TCGA-FD-A3N6-01	FALSE	Stage II
TCGA-DK-A3IS-01	FALSE	Stage II
TCGA-K4-A5RJ-01	FALSE	Stage II
TCGA-DK-AA77-01	FALSE	Stage II			Count of SNAI1_H_SIRT1_L_TP53_H	Columns
TCGA-ZF-A9R7-01	FALSE	Stage II			Rows	FALSE	TRUE	Total
TCGA-ZF-A9R3-01	FALSE	Stage II			Stage II	15	9	24
TCGA-LT-A5Z6-01	FALSE	Stage II			Stage IV	18	21	39
TCGA-ZF-A9RE-01	FALSE	Stage II			Total	33	30	63
TCGA-C4-A0F0-01	FALSE	Stage II
TCGA-ZF-A9RL-01	FALSE	Stage II
TCGA-4Z-AA80-01	FALSE	Stage II		E-val	Rows	FALSE	TRUE	Total
TCGA-4Z-AA7W-01	TRUE	Stage II			Stage II	12.5714	11.4286	24
TCGA-GU-A764-01	TRUE	Stage II			Stage IV	20.4286	18.5714	39
TCGA-K4-A4AC-01	TRUE	Stage II			Total	33	30	63
TCGA-DK-AA6M-01	TRUE	Stage II
TCGA-DK-A3IU-01	TRUE	Stage II
TCGA-CF-A3MI-01	TRUE	Stage II		%	Rows	FALSE	TRUE	Total
TCGA-FD-A5BU-01	TRUE	Stage II			Stage II	62.5	37.5	24
TCGA-K4-A54R-01	TRUE	Stage II			Stage IV	46.1538	53.8462	39
TCGA-GD-A76B-01	TRUE	Stage II			Total	33	30	63
TCGA-4Z-AA7R-01	FALSE	Stage IV
TCGA-FD-A6TI-01	FALSE	Stage IV
TCGA-XF-AAN0-01	FALSE	Stage IV			Difference_StageII(FALSE-TRUE)	25
TCGA-E7-A6MD-01	FALSE	Stage IV			Difference_StageIV(TRUE-FALSE)	7.69231
TCGA-XF-AAN3-01	FALSE	Stage IV			CHI.squ_ALLvsRANDOM	0.207109
TCGA-DK-A1A6-01	FALSE	Stage IV			CHI.squ_TRUEvsFALSE	0.0885796
TCGA-E7-A97Q-01	FALSE	Stage IV			CHI.squ_StageIIvsIV	0.00667969
TCGA-BT-A20Q-11	FALSE	Stage IV
TCGA-BT-A20Q-01	FALSE	Stage IV
TCGA-UY-A78K-01	FALSE	Stage IV
TCGA-GU-A42R-01	FALSE	Stage IV
TCGA-GV-A3QK-01	FALSE	Stage IV
TCGA-ZF-AA5H-01	FALSE	Stage IV
TCGA-UY-A78N-01	FALSE	Stage IV
TCGA-CU-A3QU-01	FALSE	Stage IV
TCGA-FD-A3SR-01	FALSE	Stage IV
TCGA-HQ-A5ND-01	FALSE	Stage IV
TCGA-FD-A6TE-01	FALSE	Stage IV
TCGA-G2-AA3C-01	TRUE	Stage IV
TCGA-XF-A9SX-01	TRUE	Stage IV
TCGA-FD-A5BX-01	TRUE	Stage IV
TCGA-UY-A8OC-01	TRUE	Stage IV
TCGA-GC-A3YS-01	TRUE	Stage IV
TCGA-XF-A9SJ-01	TRUE	Stage IV
TCGA-FD-A43U-01	TRUE	Stage IV
TCGA-XF-A9SU-01	TRUE	Stage IV
TCGA-4Z-AA82-01	TRUE	Stage IV
TCGA-DK-A2I2-01	TRUE	Stage IV
TCGA-XF-A9T3-01	TRUE	Stage IV
TCGA-ZF-AA58-01	TRUE	Stage IV
TCGA-GU-A767-01	TRUE	Stage IV
TCGA-YC-A9TC-01	TRUE	Stage IV
TCGA-DK-A3IK-01	TRUE	Stage IV
TCGA-GU-A762-01	TRUE	Stage IV
TCGA-FD-A6TH-01	TRUE	Stage IV
TCGA-XF-A9SV-01	TRUE	Stage IV
TCGA-S5-A6DX-01	TRUE	Stage IV
TCGA-XF-A9T4-01	TRUE	Stage IV
TCGA-UY-A78M-01	TRUE	Stage IV

## Sheet: random2
Supplementary Data 7. Pathological stages associated with random molecular signature in TCGA bladder cancer cohort
sample	RARA_L_CXCR1_L_KIAA1524_L	pathologic_stage			Count of RARA_L_CXCR1_L_KIAA1524_L	Columns
TCGA-FD-A3B6-01	FALSE	Stage II			Rows	FALSE	TRUE	Total
TCGA-FD-A3B8-01	FALSE	Stage II			Stage II	15	20	35
TCGA-FD-A43P-01	FALSE	Stage II			Stage IV	7	15	22
TCGA-UY-A78L-01	FALSE	Stage IV			Total	22	35	57
TCGA-UY-A78P-01	FALSE	Stage II
TCGA-GU-A766-01	FALSE	Stage II
TCGA-XF-AAMW-01	FALSE	Stage IV
TCGA-BT-A3PK-01	FALSE	Stage II			Count of RARA_L_CXCR1_L_KIAA1524_L	Columns
TCGA-ZF-AA53-01	FALSE	Stage II			Rows	FALSE	TRUE	Total
TCGA-DK-AA6X-01	FALSE	Stage II			Stage II	15	20	35
TCGA-FD-A3NA-01	FALSE	Stage II			Stage IV	7	15	22
TCGA-2F-A9KO-01	FALSE	Stage IV			Total	22	35	57
TCGA-E7-A3X6-01	FALSE	Stage II
TCGA-4Z-AA7O-01	FALSE	Stage II
TCGA-DK-A2I2-01	FALSE	Stage IV		E-val	Rows	FALSE	TRUE	Total
TCGA-XF-AAMT-01	FALSE	Stage IV			Stage II	13.5088	21.4912	35
TCGA-E7-A97Q-01	FALSE	Stage IV			Stage IV	8.49123	13.5088	22
TCGA-XF-AAME-01	FALSE	Stage II			Total	22	35	57
TCGA-2F-A9KT-01	FALSE	Stage II
TCGA-DK-AA6M-01	FALSE	Stage II
TCGA-GC-A3RC-01	FALSE	Stage II		%	Rows	FALSE	TRUE	Total
TCGA-ZF-AA5P-01	FALSE	Stage IV			Stage II	42.8571	57.1429	35
TCGA-ZF-AA4X-01	TRUE	Stage II			Stage IV	31.8182	68.1818	22
TCGA-ZF-A9R4-01	TRUE	Stage II			Total	22	35	57
TCGA-XF-A8HC-01	TRUE	Stage IV
TCGA-UY-A78K-01	TRUE	Stage IV
TCGA-CF-A8HX-01	TRUE	Stage II			Difference_StageII(FALSE-TRUE)	-14.2857
TCGA-GU-A42R-01	TRUE	Stage IV			Difference_StageIV(TRUE-FALSE)	36.3636
TCGA-CU-A72E-01	TRUE	Stage IV			CHI.squ_ALLvsRANDOM	0.404606
TCGA-GV-A3JV-01	TRUE	Stage IV			CHI.squ_TRUEvsFALSE	0.00100979
TCGA-DK-A3IU-01	TRUE	Stage II			CHI.squ_StageIIvsIV	0.00100979
TCGA-XF-A9SV-01	TRUE	Stage IV
TCGA-FD-A3SR-01	TRUE	Stage IV
TCGA-DK-AA6Q-01	TRUE	Stage IV
TCGA-DK-AA71-01	TRUE	Stage II
TCGA-ZF-A9R7-01	TRUE	Stage II
TCGA-E7-A8O8-01	TRUE	Stage II
TCGA-BT-A20T-01	TRUE	Stage IV
TCGA-DK-A3IL-01	TRUE	Stage IV
TCGA-ZF-A9R3-01	TRUE	Stage II
TCGA-GU-A767-01	TRUE	Stage IV
TCGA-ZF-AA5N-01	TRUE	Stage IV
TCGA-E7-A5KF-01	TRUE	Stage II
TCGA-G2-AA3F-01	TRUE	Stage IV
TCGA-S5-A6DX-01	TRUE	Stage IV
TCGA-DK-A2HX-01	TRUE	Stage IV
TCGA-KQ-A41R-01	TRUE	Stage II
TCGA-E7-A3Y1-01	TRUE	Stage II
TCGA-LT-A8JT-01	TRUE	Stage II
TCGA-E5-A4U1-01	TRUE	Stage II
TCGA-G2-A3IE-01	TRUE	Stage II
TCGA-E7-A4XJ-01	TRUE	Stage II
TCGA-G2-A2EK-01	TRUE	Stage II
TCGA-CF-A47S-01	TRUE	Stage II
TCGA-E7-A6MF-01	TRUE	Stage II
TCGA-CF-A5UA-01	TRUE	Stage II
TCGA-K4-A3WV-11	TRUE	Stage II

## Sheet: random3
	Supplementary Data 7. Pathological stages associated with random molecular signature in TCGA bladder cancer cohort
sample	AXIN2_H_E2F3_H_SMAD3_L	pathologic_stage			Count of AXIN2_H_E2F3_H_SMAD3_L	Columns
TCGA-XF-A9SU-01	FALSE	Stage IV			Rows	FALSE	TRUE	Total
TCGA-LT-A8JT-01	FALSE	Stage II			Stage II	29	14	43
TCGA-GD-A3OP-11	FALSE	Stage IV			Stage IV	18	20	38
TCGA-E7-A97P-01	FALSE	Stage II			Total	47	34	81
TCGA-XF-A9T5-01	FALSE	Stage IV
TCGA-CU-A0YR-01	FALSE	Stage IV
TCGA-G2-AA3C-01	FALSE	Stage IV
TCGA-CF-A3MG-01	FALSE	Stage II			Count of AXIN2_H_E2F3_H_SMAD3_L	Columns
TCGA-CF-A47W-01	FALSE	Stage II			Rows	FALSE	TRUE	Total
TCGA-G2-A3IE-01	FALSE	Stage II			Stage II	29	14	43
TCGA-YC-A8S6-01	FALSE	Stage II			Stage IV	18	20	38
TCGA-CF-A47S-01	FALSE	Stage II			Total	47	34	81
TCGA-UY-A78M-01	FALSE	Stage IV
TCGA-YC-A89H-01	FALSE	Stage II
TCGA-E7-A3X6-01	FALSE	Stage II		E-val	Rows	FALSE	TRUE	Total
TCGA-UY-A78P-01	FALSE	Stage II			Stage II	24.9506	18.0494	43
TCGA-GV-A3QK-01	FALSE	Stage IV			Stage IV	22.0494	15.9506	38
TCGA-CF-A5UA-01	FALSE	Stage II			Total	47	34	81
TCGA-ZF-A9R3-01	FALSE	Stage II
TCGA-ZF-A9R7-01	FALSE	Stage II
TCGA-KQ-A41P-01	FALSE	Stage IV		%	Rows	FALSE	TRUE	Total
TCGA-CF-A9FH-01	FALSE	Stage II			Stage II	67.4419	32.5581	43
TCGA-BT-A3PH-01	FALSE	Stage IV			Stage IV	47.3684	52.6316	38
TCGA-FD-A3N6-01	FALSE	Stage II			Total	47	34	81
TCGA-E7-A5KF-01	FALSE	Stage II
TCGA-UY-A9PF-01	FALSE	Stage IV
TCGA-DK-AA71-01	FALSE	Stage II			Difference_StageII(FALSE-TRUE)	34.8837
TCGA-DK-A3IV-01	FALSE	Stage II			Difference_StageIV(TRUE-FALSE)	5.26316
TCGA-DK-A6B0-01	FALSE	Stage II			CHI.squ_ALLvsRANDOM	0.0677229
TCGA-4Z-AA89-01	FALSE	Stage IV			CHI.squ_TRUEvsFALSE	0.00472749
TCGA-FD-A3B5-01	FALSE	Stage IV			CHI.squ_StageIIvsIV	0.00350836
TCGA-CF-A8HY-01	FALSE	Stage II
TCGA-C4-A0F7-01	FALSE	Stage IV
TCGA-GD-A3OQ-01	FALSE	Stage IV
TCGA-GV-A3JV-01	FALSE	Stage IV
TCGA-XF-A9T4-01	FALSE	Stage IV
TCGA-E7-A519-01	FALSE	Stage II
TCGA-DK-A6AW-01	FALSE	Stage II
TCGA-G2-A2ES-01	FALSE	Stage II
TCGA-G2-A3IB-01	FALSE	Stage II
TCGA-BT-A20X-01	FALSE	Stage IV
TCGA-CF-A3MH-01	FALSE	Stage II
TCGA-G2-A2EJ-01	FALSE	Stage II
TCGA-E7-A8O8-01	FALSE	Stage II
TCGA-HQ-A5ND-01	FALSE	Stage IV
TCGA-4Z-AA7Y-01	FALSE	Stage II
TCGA-4Z-AA81-01	FALSE	Stage II
TCGA-FD-A43P-01	TRUE	Stage II
TCGA-K4-A5RJ-01	TRUE	Stage II
TCGA-DK-AA6W-01	TRUE	Stage II
TCGA-UY-A78N-01	TRUE	Stage IV
TCGA-GV-A3JZ-01	TRUE	Stage IV
TCGA-ZF-A9RL-01	TRUE	Stage II
TCGA-DK-A1AD-01	TRUE	Stage IV
TCGA-FD-A3SJ-01	TRUE	Stage IV
TCGA-G2-A3VY-01	TRUE	Stage II
TCGA-ZF-A9RF-01	TRUE	Stage II
TCGA-GU-AATP-01	TRUE	Stage IV
TCGA-K4-A83P-01	TRUE	Stage IV
TCGA-ZF-AA4R-01	TRUE	Stage IV
TCGA-FD-A6TF-01	TRUE	Stage IV
TCGA-XF-AAN7-01	TRUE	Stage IV
TCGA-DK-A1A7-01	TRUE	Stage IV
TCGA-UY-A9PE-01	TRUE	Stage IV
TCGA-K4-A3WV-01	TRUE	Stage II
TCGA-BT-A20R-01	TRUE	Stage IV
TCGA-DK-A3IU-01	TRUE	Stage II
TCGA-XF-A9T3-01	TRUE	Stage IV
TCGA-G2-AA3F-01	TRUE	Stage IV
TCGA-GU-A42P-01	TRUE	Stage IV
TCGA-DK-A6B1-01	TRUE	Stage II
TCGA-ZF-A9R4-01	TRUE	Stage II
TCGA-UY-A8OC-01	TRUE	Stage IV
TCGA-XF-A8HC-01	TRUE	Stage IV
TCGA-FJ-A3Z7-01	TRUE	Stage IV
TCGA-KQ-A41R-01	TRUE	Stage II
TCGA-BT-A20J-01	TRUE	Stage II
TCGA-K4-A54R-01	TRUE	Stage II
TCGA-DK-AA6U-01	TRUE	Stage II
TCGA-C4-A0EZ-01	TRUE	Stage IV
TCGA-GC-A6I3-01	TRUE	Stage IV

## Sheet: random4
Supplementary Data 7. Pathological stages associated with random molecular signature in TCGA bladder cancer cohort
sample	PPP2R2C_L_RARA_L_LEF1_H	pathologic_stage			Count of PPP2R2C_L_RARA_L_LEF1_H	Columns
TCGA-UY-A78L-01	FALSE	Stage IV			Rows	FALSE	TRUE	Total
TCGA-BL-A13J-11	FALSE	Stage IV			Stage II	5	16	21
TCGA-PQ-A6FI-01	FALSE	Stage II			Stage IV	12	16	28
TCGA-DK-A6B5-01	FALSE	Stage IV			Total	17	32	49
TCGA-UY-A78M-01	FALSE	Stage IV
TCGA-ZF-A9R1-01	FALSE	Stage IV
TCGA-BT-A20Q-11	FALSE	Stage IV
TCGA-E5-A2PC-01	FALSE	Stage IV			Count of PPP2R2C_L_RARA_L_LEF1_H	Columns
TCGA-BT-A20R-11	FALSE	Stage IV			Rows	FALSE	TRUE	Total
TCGA-K4-A5RJ-01	FALSE	Stage II			Stage II	5	16	21
TCGA-GU-A766-01	FALSE	Stage II			Stage IV	12	16	28
TCGA-4Z-AA84-01	FALSE	Stage IV			Total	17	32	49
TCGA-FD-A3B5-01	FALSE	Stage IV
TCGA-4Z-AA89-01	FALSE	Stage IV
TCGA-CU-A0YR-11	FALSE	Stage IV		E-val	Rows	FALSE	TRUE	Total
TCGA-CF-A47W-01	FALSE	Stage II			Stage II	7.28571	13.7143	21
TCGA-GC-A3OO-01	FALSE	Stage II			Stage IV	9.71429	18.2857	28
TCGA-DK-AA76-01	TRUE	Stage II			Total	17	32	49
TCGA-DK-A3IU-01	TRUE	Stage II
TCGA-ZF-AA58-01	TRUE	Stage IV
TCGA-GC-A6I3-01	TRUE	Stage IV		%	Rows	FALSE	TRUE	Total
TCGA-GV-A3QG-01	TRUE	Stage IV			Stage II	23.8095	76.1905	21
TCGA-G2-A2EK-01	TRUE	Stage II			Stage IV	42.8571	57.1429	28
TCGA-DK-A1A3-01	TRUE	Stage IV			Total	17	32	49
TCGA-ZF-A9R7-01	TRUE	Stage II
TCGA-CF-A9FF-01	TRUE	Stage II
TCGA-FD-A6TH-01	TRUE	Stage IV			Difference_StageII(FALSE-TRUE)	-52.381
TCGA-DK-A2HX-01	TRUE	Stage IV			Difference_StageIV(TRUE-FALSE)	14.2857
TCGA-CF-A5UA-01	TRUE	Stage II			CHI.squ_ALLvsRANDOM	0.165684
TCGA-E7-A6ME-01	TRUE	Stage II			CHI.squ_TRUEvsFALSE	4.34806e-07
TCGA-UY-A9PF-01	TRUE	Stage IV			CHI.squ_StageIIvsIV	0.0433081
TCGA-BT-A3PH-01	TRUE	Stage IV
TCGA-UY-A78K-01	TRUE	Stage IV
TCGA-DK-A3IV-01	TRUE	Stage II
TCGA-FD-A62O-01	TRUE	Stage IV
TCGA-GD-A2C5-01	TRUE	Stage IV
TCGA-ZF-AA51-01	TRUE	Stage II
TCGA-CU-A3QU-01	TRUE	Stage IV
TCGA-ZF-A9R3-01	TRUE	Stage II
TCGA-GV-A3JV-01	TRUE	Stage IV
TCGA-FD-A3SR-01	TRUE	Stage IV
TCGA-GD-A76B-01	TRUE	Stage II
TCGA-E7-A3Y1-01	TRUE	Stage II
TCGA-E7-A541-01	TRUE	Stage II
TCGA-GV-A3QK-01	TRUE	Stage IV
TCGA-KQ-A41R-01	TRUE	Stage II
TCGA-LC-A66R-01	TRUE	Stage IV
TCGA-K4-A54R-01	TRUE	Stage II
TCGA-G2-A2EF-01	TRUE	Stage II

## Sheet: random5
Supplementary Data 7. Pathological stages associated with random molecular signature in TCGA bladder cancer cohort
sample	SMAD4_H_TP53_L_PPP2R1B_H	pathologic_stage			Count of SMAD4_H_TP53_L_PPP2R1B_H	Columns
TCGA-E7-A519-01	FALSE	Stage II			Rows	FALSE	TRUE	Total
TCGA-CF-A5UA-01	FALSE	Stage II			Stage II	21	13	34
TCGA-BT-A20W-01	FALSE	Stage II			Stage IV	12	12	24
TCGA-BT-A2LD-01	FALSE	Stage IV			Total	33	25	58
TCGA-GV-A3JW-01	FALSE	Stage II
TCGA-FD-A5BX-01	FALSE	Stage IV
TCGA-GU-A767-01	FALSE	Stage IV
TCGA-4Z-AA82-01	FALSE	Stage IV			Count of SMAD4_H_TP53_L_PPP2R1B_H	Columns
TCGA-E5-A4U1-01	FALSE	Stage II			Rows	FALSE	TRUE	Total
TCGA-E5-A2PC-01	FALSE	Stage IV			Stage II	21	13	34
TCGA-CF-A5U8-01	FALSE	Stage II			Stage IV	12	12	24
TCGA-E7-A3Y1-01	FALSE	Stage II			Total	33	25	58
TCGA-K4-A4AC-01	FALSE	Stage II
TCGA-CF-A47V-01	FALSE	Stage II
TCGA-G2-AA3C-01	FALSE	Stage IV		E-val	Rows	FALSE	TRUE	Total
TCGA-CF-A47S-01	FALSE	Stage II			Stage II	19.3448	14.6552	34
TCGA-XF-AAMQ-01	FALSE	Stage II			Stage IV	13.6552	10.3448	24
TCGA-GC-A6I3-01	FALSE	Stage IV			Total	33	25	58
TCGA-GC-A3YS-01	FALSE	Stage IV
TCGA-DK-AA6P-01	FALSE	Stage II
TCGA-GD-A3OS-01	FALSE	Stage II		%	Rows	FALSE	TRUE	Total
TCGA-ZF-A9R1-01	FALSE	Stage IV			Stage II	61.7647	38.2353	34
TCGA-XF-A9SU-01	FALSE	Stage IV			Stage IV	50	50	24
TCGA-CF-A8HY-01	FALSE	Stage II			Total	33	25	58
TCGA-E7-A5KE-01	FALSE	Stage II
TCGA-G2-A2EF-01	FALSE	Stage II
TCGA-CU-A72E-01	FALSE	Stage IV			Difference_StageII(FALSE-TRUE)	23.5294
TCGA-K4-A3WV-01	FALSE	Stage II			Difference_StageIV(TRUE-FALSE)	0
TCGA-CF-A3MH-01	FALSE	Stage II			CHI.squ_ALLvsRANDOM	0.37289
TCGA-CF-A8HX-01	FALSE	Stage II			CHI.squ_TRUEvsFALSE	0.0808556
TCGA-DK-AA6M-01	FALSE	Stage II			CHI.squ_StageIIvsIV	0.00894721
TCGA-FD-A6TA-01	FALSE	Stage IV
TCGA-4Z-AA7W-01	FALSE	Stage II
TCGA-G2-A2EL-01	TRUE	Stage II
TCGA-DK-AA6W-01	TRUE	Stage II
TCGA-LT-A5Z6-01	TRUE	Stage II
TCGA-C4-A0F0-01	TRUE	Stage II
TCGA-GD-A2C5-11	TRUE	Stage IV
TCGA-FD-A6TE-01	TRUE	Stage IV
TCGA-XF-AAN0-01	TRUE	Stage IV
TCGA-ZF-A9R9-01	TRUE	Stage IV
TCGA-DK-AA77-01	TRUE	Stage II
TCGA-4Z-AA80-01	TRUE	Stage II
TCGA-CU-A3QU-01	TRUE	Stage IV
TCGA-FJ-A3Z7-01	TRUE	Stage IV
TCGA-UY-A78K-01	TRUE	Stage IV
TCGA-GC-A3BM-11	TRUE	Stage II
TCGA-GC-A3RC-01	TRUE	Stage II
TCGA-FD-A3SL-01	TRUE	Stage IV
TCGA-ZF-A9RE-01	TRUE	Stage II
TCGA-DK-AA6L-01	TRUE	Stage IV
TCGA-K4-A6MB-01	TRUE	Stage IV
TCGA-DK-A2HX-01	TRUE	Stage IV
TCGA-DK-A1A6-01	TRUE	Stage IV
TCGA-DK-AA6X-01	TRUE	Stage II
TCGA-2F-A9KT-01	TRUE	Stage II
TCGA-ZF-A9RL-01	TRUE	Stage II
TCGA-UY-A9PH-01	TRUE	Stage II

## Sheet: random6
Supplementary Data 7. Pathological stages associated with random molecular signature in TCGA bladder cancer cohort
sample	CTNNB1_H_PPP2R2B_L_PPP2R2C_H	pathologic_stage			Count of CTNNB1_H_PPP2R2B_L_PPP2R2C_H	Columns
TCGA-GV-A3QH-01	FALSE	Stage II			Rows	FALSE	TRUE	Total
TCGA-FD-A6TF-01	FALSE	Stage IV			Stage II	35	11	46
TCGA-4Z-AA80-01	FALSE	Stage II			Stage IV	20	32	52
TCGA-DK-AA6X-01	FALSE	Stage II			Total	55	43	98
TCGA-CF-A3MG-01	FALSE	Stage II
TCGA-DK-A6B0-01	FALSE	Stage II
TCGA-4Z-AA7R-01	FALSE	Stage IV
TCGA-UY-A78K-01	FALSE	Stage IV			Count of CTNNB1_H_PPP2R2B_L_PPP2R2C_H	Columns
TCGA-FD-A6TI-01	FALSE	Stage IV			Rows	FALSE	TRUE	Total
TCGA-FD-A3SQ-01	FALSE	Stage IV			Stage II	35	11	46
TCGA-ZF-AA4X-01	FALSE	Stage II			Stage IV	20	32	52
TCGA-CU-A3QU-01	FALSE	Stage IV			Total	55	43	98
TCGA-FD-A3SR-01	FALSE	Stage IV
TCGA-E7-A4IJ-01	FALSE	Stage II
TCGA-XF-A9SL-01	FALSE	Stage IV		E-val	Rows	FALSE	TRUE	Total
TCGA-DK-A6B1-01	FALSE	Stage II			Stage II	25.8163	20.1837	46
TCGA-CF-A47S-01	FALSE	Stage II			Stage IV	29.1837	22.8163	52
TCGA-XF-A8HC-01	FALSE	Stage IV			Total	55	43	98
TCGA-GU-A764-01	FALSE	Stage II
TCGA-XF-A9SJ-01	FALSE	Stage IV
TCGA-GV-A40G-01	FALSE	Stage II		%	Rows	FALSE	TRUE	Total
TCGA-FD-A43X-01	FALSE	Stage II			Stage II	76.087	23.913	46
TCGA-CF-A47V-01	FALSE	Stage II			Stage IV	38.4615	61.5385	52
TCGA-H4-A2HQ-01	FALSE	Stage IV			Total	55	43	98
TCGA-CF-A5U8-01	FALSE	Stage II
TCGA-LT-A5Z6-01	FALSE	Stage II
TCGA-GV-A6ZA-01	FALSE	Stage II			Difference_StageII(FALSE-TRUE)	52.1739
TCGA-CF-A9FF-01	FALSE	Stage II			Difference_StageIV(TRUE-FALSE)	23.0769
TCGA-ZF-A9R3-01	FALSE	Stage II			CHI.squ_ALLvsRANDOM	0.000179728
TCGA-E7-A3Y1-01	FALSE	Stage II			CHI.squ_TRUEvsFALSE	1.15118e-06
TCGA-UY-A8OD-01	FALSE	Stage II			CHI.squ_StageIIvsIV	5.64086e-07
TCGA-CF-A3MH-01	FALSE	Stage II
TCGA-KQ-A41O-01	FALSE	Stage IV
TCGA-CF-A9FH-01	FALSE	Stage II
TCGA-YF-AA3M-01	FALSE	Stage II
TCGA-CF-A3MI-01	FALSE	Stage II
TCGA-GU-AATP-01	FALSE	Stage IV
TCGA-BT-A42C-01	FALSE	Stage II
TCGA-LC-A66R-01	FALSE	Stage IV
TCGA-CF-A8HY-01	FALSE	Stage II
TCGA-GC-A6I3-01	FALSE	Stage IV
TCGA-CF-A47T-01	FALSE	Stage II
TCGA-XF-A8HB-01	FALSE	Stage II
TCGA-G2-AA3B-01	FALSE	Stage II
TCGA-YF-AA3L-01	FALSE	Stage II
TCGA-CF-A5UA-01	FALSE	Stage II
TCGA-DK-A3IL-01	FALSE	Stage IV
TCGA-DK-A6AW-01	FALSE	Stage II
TCGA-E7-A8O8-01	FALSE	Stage II
TCGA-FD-A3SS-01	FALSE	Stage IV
TCGA-E7-A541-01	FALSE	Stage II
TCGA-E7-A97Q-01	FALSE	Stage IV
TCGA-E7-A7DV-01	FALSE	Stage IV
TCGA-DK-AA6L-01	FALSE	Stage IV
TCGA-E7-A519-01	FALSE	Stage II
TCGA-XF-AAMH-01	TRUE	Stage IV
TCGA-ZF-AA4N-01	TRUE	Stage II
TCGA-XF-A9T4-01	TRUE	Stage IV
TCGA-DK-A2I6-01	TRUE	Stage IV
TCGA-DK-AA6W-01	TRUE	Stage II
TCGA-2F-A9KP-01	TRUE	Stage IV
TCGA-BT-A3PK-01	TRUE	Stage II
TCGA-GD-A3OQ-01	TRUE	Stage IV
TCGA-DK-A3X2-01	TRUE	Stage IV
TCGA-E7-A97P-01	TRUE	Stage II
TCGA-DK-A1A6-01	TRUE	Stage IV
TCGA-FD-A3B5-01	TRUE	Stage IV			Pearson's chi-squared test
TCGA-FD-A3B8-01	TRUE	Stage II			X2 = 14.03
TCGA-FD-A6TG-01	TRUE	Stage IV			p=0.0001797
TCGA-E5-A4TZ-01	TRUE	Stage IV
TCGA-4Z-AA86-01	TRUE	Stage IV
TCGA-ZF-A9R2-01	TRUE	Stage II
TCGA-FD-A5C0-01	TRUE	Stage IV
TCGA-XF-A9SY-01	TRUE	Stage IV
TCGA-DK-A1AF-01	TRUE	Stage IV
TCGA-GU-A42R-01	TRUE	Stage IV
TCGA-XF-A9SU-01	TRUE	Stage IV
TCGA-CU-A0YR-01	TRUE	Stage IV
TCGA-BL-A13J-01	TRUE	Stage IV
TCGA-C4-A0F7-01	TRUE	Stage IV
TCGA-XF-A9SV-01	TRUE	Stage IV
TCGA-FD-A3SM-01	TRUE	Stage IV
TCGA-XF-AAMT-01	TRUE	Stage IV
TCGA-XF-AAMZ-01	TRUE	Stage IV
TCGA-UY-A78L-01	TRUE	Stage IV
TCGA-BT-A20X-01	TRUE	Stage IV
TCGA-FD-A3N6-01	TRUE	Stage II
TCGA-GU-A762-01	TRUE	Stage IV
TCGA-BT-A42F-01	TRUE	Stage IV
TCGA-XF-A9SI-01	TRUE	Stage II
TCGA-XF-AAN2-01	TRUE	Stage II
TCGA-K4-A6MB-01	TRUE	Stage IV
TCGA-XF-A8HH-01	TRUE	Stage IV
TCGA-CU-A72E-01	TRUE	Stage IV
TCGA-2F-A9KO-01	TRUE	Stage IV
TCGA-XF-A9T3-01	TRUE	Stage IV
TCGA-DK-AA71-01	TRUE	Stage II
TCGA-ZF-A9RE-01	TRUE	Stage II

## Sheet: random7
Supplementary Data 7. Pathological stages associated with random molecular signature in TCGA bladder cancer cohort
sample	CDKN2A_H_SMAD2_L_KIAA1524_H	pathologic_stage			Count of CDKN2A_H_SMAD2_L_KIAA1524_H	Columns
TCGA-K4-A83P-01	FALSE	Stage IV			Rows	FALSE	TRUE	Total
TCGA-GC-A3BM-11	FALSE	Stage II			Stage II	16	23	39
TCGA-BT-A20W-11	FALSE	Stage II			Stage IV	20	26	46
TCGA-UY-A8OD-01	FALSE	Stage II			Total	36	49	85
TCGA-CF-A47X-01	FALSE	Stage II
TCGA-XF-A9SV-01	FALSE	Stage IV
TCGA-CF-A5U8-01	FALSE	Stage II
TCGA-FD-A62O-01	FALSE	Stage IV			Count of CDKN2A_H_SMAD2_L_KIAA1524_H	Columns
TCGA-E7-A6MF-01	FALSE	Stage II			Rows	FALSE	TRUE	Total
TCGA-ZF-A9R9-01	FALSE	Stage IV			Stage II	16	23	39
TCGA-CF-A47Y-01	FALSE	Stage II			Stage IV	20	26	46
TCGA-G2-AA3F-01	FALSE	Stage IV			Total	36	49	85
TCGA-GD-A2C5-11	FALSE	Stage IV
TCGA-E7-A5KF-01	FALSE	Stage II
TCGA-4Z-AA89-01	FALSE	Stage IV		E-val	Rows	FALSE	TRUE	Total
TCGA-K4-A54R-11	FALSE	Stage II			Stage II	16.5176	22.4824	39
TCGA-G2-A2EC-01	FALSE	Stage II			Stage IV	19.4824	26.5176	46
TCGA-FD-A5BZ-01	FALSE	Stage IV			Total	36	49	85
TCGA-CF-A47T-01	FALSE	Stage II
TCGA-CF-A47W-01	FALSE	Stage II
TCGA-BT-A20Q-11	FALSE	Stage IV		%	Rows	FALSE	TRUE	Total
TCGA-GD-A3OQ-11	FALSE	Stage IV			Stage II	41.0256	58.9744	39
TCGA-BL-A13J-11	FALSE	Stage IV			Stage IV	43.4783	56.5217	46
TCGA-CU-A0YR-11	FALSE	Stage IV			Total	36	49	85
TCGA-BT-A20R-11	FALSE	Stage IV
TCGA-BT-A20Q-01	FALSE	Stage IV
TCGA-BT-A20T-01	FALSE	Stage IV			Difference_StageII(FALSE-TRUE)	-17.9487
TCGA-FD-A6TA-01	FALSE	Stage IV			Difference_StageIV(TRUE-FALSE)	13.0435
TCGA-E7-A8O7-01	FALSE	Stage II			CHI.squ_ALLvsRANDOM	0.819619
TCGA-GV-A3QK-01	FALSE	Stage IV			CHI.squ_TRUEvsFALSE	0.0274465
TCGA-XF-A8HI-01	FALSE	Stage IV			CHI.squ_StageIIvsIV	0.284356
TCGA-GU-A42R-01	FALSE	Stage IV
TCGA-G2-A3IB-01	FALSE	Stage II
TCGA-CF-A9FH-01	FALSE	Stage II
TCGA-FD-A3SM-01	FALSE	Stage IV
TCGA-K4-A3WV-11	FALSE	Stage II
TCGA-DK-AA6M-01	TRUE	Stage II
TCGA-YF-AA3M-01	TRUE	Stage II
TCGA-GC-A6I1-01	TRUE	Stage II
TCGA-4Z-AA7R-01	TRUE	Stage IV
TCGA-DK-AA6R-01	TRUE	Stage IV
TCGA-ZF-AA58-01	TRUE	Stage IV
TCGA-GU-A766-01	TRUE	Stage II
TCGA-GC-A3RC-01	TRUE	Stage II
TCGA-LC-A66R-01	TRUE	Stage IV
TCGA-PQ-A6FI-01	TRUE	Stage II
TCGA-XF-A9SJ-01	TRUE	Stage IV
TCGA-UY-A8OB-01	TRUE	Stage IV
TCGA-E7-A7DV-01	TRUE	Stage IV
TCGA-DK-A2I6-01	TRUE	Stage IV
TCGA-GU-A764-01	TRUE	Stage II
TCGA-K4-A5RJ-01	TRUE	Stage II
TCGA-XF-A9SY-01	TRUE	Stage IV
TCGA-ZF-AA4T-01	TRUE	Stage IV
TCGA-4Z-AA86-01	TRUE	Stage IV
TCGA-ZF-AA51-01	TRUE	Stage II
TCGA-FD-A3SS-01	TRUE	Stage IV
TCGA-XF-A8HC-01	TRUE	Stage IV
TCGA-XF-AAMT-01	TRUE	Stage IV
TCGA-GV-A40G-01	TRUE	Stage II
TCGA-GU-A762-01	TRUE	Stage IV
TCGA-GC-A3YS-01	TRUE	Stage IV
TCGA-GV-A40E-01	TRUE	Stage II
TCGA-E7-A4IJ-01	TRUE	Stage II
TCGA-DK-A1AD-01	TRUE	Stage IV
TCGA-ZF-AA4N-01	TRUE	Stage II
TCGA-GC-A3BM-01	TRUE	Stage II
TCGA-E7-A541-01	TRUE	Stage II
TCGA-KQ-A41P-01	TRUE	Stage IV
TCGA-BT-A2LD-01	TRUE	Stage IV
TCGA-XF-AAME-01	TRUE	Stage II
TCGA-E7-A5KE-01	TRUE	Stage II
TCGA-UY-A9PE-01	TRUE	Stage IV
TCGA-BT-A42C-01	TRUE	Stage II
TCGA-ZF-AA5P-01	TRUE	Stage IV
TCGA-YC-A89H-01	TRUE	Stage II
TCGA-DK-A1AB-01	TRUE	Stage IV
TCGA-E7-A97Q-01	TRUE	Stage IV
TCGA-XF-A9T5-01	TRUE	Stage IV
TCGA-G2-A3VY-01	TRUE	Stage II
TCGA-G2-AA3B-01	TRUE	Stage II
TCGA-XF-AAMZ-01	TRUE	Stage IV
TCGA-DK-A6B2-01	TRUE	Stage IV
TCGA-GV-A3JW-01	TRUE	Stage II
TCGA-BT-A20W-01	TRUE	Stage II

## Sheet: random8
Supplementary Data 7. Pathological stages associated with random molecular signature in TCGA bladder cancer cohort
sample	PPP2R2C_L_E2F3_H_SMAD2_L	pathologic_stage			Count of PPP2R2C_L_E2F3_H_SMAD2_L	Columns
TCGA-G2-A3IB-01	FALSE	Stage II			Rows	FALSE	TRUE	Total
TCGA-FD-A3N6-01	FALSE	Stage II			Stage II	11	21	32
TCGA-YC-A9TC-01	FALSE	Stage IV			Stage IV	26	12	38
TCGA-GD-A3OQ-01	FALSE	Stage IV			Total	37	33	70
TCGA-UY-A78L-01	FALSE	Stage IV
TCGA-XF-AAN3-01	FALSE	Stage IV
TCGA-BT-A42F-01	FALSE	Stage IV
TCGA-BL-A13J-11	FALSE	Stage IV			Count of PPP2R2C_L_E2F3_H_SMAD2_L	Columns
TCGA-UY-A78M-01	FALSE	Stage IV			Rows	FALSE	TRUE	Total
TCGA-4Z-AA81-01	FALSE	Stage II			Stage II	11	21	32
TCGA-DK-AA71-01	FALSE	Stage II			Stage IV	26	12	38
TCGA-FD-A62P-01	FALSE	Stage II			Total	37	33	70
TCGA-C4-A0F0-01	FALSE	Stage II
TCGA-ZF-A9R1-01	FALSE	Stage IV
TCGA-BT-A20Q-11	FALSE	Stage IV		E-val	Rows	FALSE	TRUE	Total
TCGA-BT-A20T-01	FALSE	Stage IV			Stage II	16.9143	15.0857	32
TCGA-XF-A8HH-01	FALSE	Stage IV			Stage IV	20.0857	17.9143	38
TCGA-E5-A2PC-01	FALSE	Stage IV			Total	37	33	70
TCGA-BT-A20R-11	FALSE	Stage IV
TCGA-BL-A13J-01	FALSE	Stage IV
TCGA-FD-A3B8-01	FALSE	Stage II		%	Rows	FALSE	TRUE	Total
TCGA-BT-A20Q-01	FALSE	Stage IV			Stage II	34.375	65.625	32
TCGA-DK-A3X2-01	FALSE	Stage IV			Stage IV	68.4211	31.5789	38
TCGA-FD-A3SM-01	FALSE	Stage IV			Total	37	33	70
TCGA-G2-A2ES-01	FALSE	Stage II
TCGA-K4-A3WV-11	FALSE	Stage II
TCGA-XF-A9T4-01	FALSE	Stage IV			Difference_StageII(FALSE-TRUE)	-31.25
TCGA-FD-A3B5-01	FALSE	Stage IV			Difference_StageIV(TRUE-FALSE)	-36.8421
TCGA-4Z-AA89-01	FALSE	Stage IV			CHI.squ_ALLvsRANDOM	0.00447389
TCGA-BT-A20X-01	FALSE	Stage IV			CHI.squ_TRUEvsFALSE	4.54419e-05
TCGA-CU-A0YR-11	FALSE	Stage IV			CHI.squ_StageIIvsIV	8.68114e-05
TCGA-XF-A9SV-01	FALSE	Stage IV
TCGA-FD-A3SL-01	FALSE	Stage IV
TCGA-CF-A47W-01	FALSE	Stage II
TCGA-FD-A5C0-01	FALSE	Stage IV
TCGA-XF-A9SW-01	FALSE	Stage IV
TCGA-GC-A3OO-01	FALSE	Stage II
TCGA-ZF-AA58-01	TRUE	Stage IV
TCGA-BT-A20J-01	TRUE	Stage II
TCGA-GC-A6I3-01	TRUE	Stage IV
TCGA-K4-A4AC-01	TRUE	Stage II
TCGA-ZF-A9RL-01	TRUE	Stage II
TCGA-DK-A6AV-01	TRUE	Stage II
TCGA-GV-A40G-01	TRUE	Stage II
TCGA-GV-A40E-01	TRUE	Stage II
TCGA-H4-A2HQ-01	TRUE	Stage IV
TCGA-4Z-AA83-01	TRUE	Stage II
TCGA-XF-AAMQ-01	TRUE	Stage II
TCGA-E7-A7DV-01	TRUE	Stage IV
TCGA-GU-AATP-01	TRUE	Stage IV
TCGA-UY-A9PE-01	TRUE	Stage IV
TCGA-BT-A42C-01	TRUE	Stage II
TCGA-G2-AA3B-01	TRUE	Stage II
TCGA-GU-A764-01	TRUE	Stage II
TCGA-GC-A3BM-01	TRUE	Stage II
TCGA-E7-A5KE-01	TRUE	Stage II
TCGA-4Z-AA7R-01	TRUE	Stage IV
TCGA-DK-A1AD-01	TRUE	Stage IV
TCGA-BT-A2LD-01	TRUE	Stage IV
TCGA-XF-A8HC-01	TRUE	Stage IV
TCGA-FD-A43X-01	TRUE	Stage II
TCGA-E7-A3Y1-01	TRUE	Stage II
TCGA-E7-A541-01	TRUE	Stage II
TCGA-GV-A6ZA-01	TRUE	Stage II
TCGA-CF-A3MI-01	TRUE	Stage II
TCGA-E7-A4IJ-01	TRUE	Stage II
TCGA-LC-A66R-01	TRUE	Stage IV
TCGA-YF-AA3M-01	TRUE	Stage II
TCGA-ZF-AA4T-01	TRUE	Stage IV
TCGA-G2-A2EF-01	TRUE	Stage II

## Sheet: random9
Supplementary Data 7. Pathological stages associated with random molecular signature in TCGA bladder cancer cohort
sample	SFN_L_CDKN2A_H_RARA_H	pathologic_stage			Count of SFN_L_CDKN2A_H_RARA_H	Columns
TCGA-FD-A3N6-01	FALSE	Stage II			Rows	FALSE	TRUE	Total
TCGA-BT-A42F-01	FALSE	Stage IV			Stage II	12	11	23
TCGA-BT-A20X-01	FALSE	Stage IV			Stage IV	12	21	33
TCGA-FD-A5BU-01	FALSE	Stage II			Total	24	32	56
TCGA-4Z-AA7W-01	FALSE	Stage II
TCGA-G2-A3IB-01	FALSE	Stage II
TCGA-K4-A4AC-01	FALSE	Stage II
TCGA-S5-A6DX-01	FALSE	Stage IV			Count of SFN_L_CDKN2A_H_RARA_H	Columns
TCGA-CU-A72E-01	FALSE	Stage IV			Rows	FALSE	TRUE	Total
TCGA-E7-A97P-01	FALSE	Stage II			Stage II	12	11	23
TCGA-BT-A20T-01	FALSE	Stage IV			Stage IV	12	21	33
TCGA-GD-A3OQ-01	FALSE	Stage IV			Total	24	32	56
TCGA-GD-A76B-01	FALSE	Stage II
TCGA-ZF-A9R7-01	FALSE	Stage II
TCGA-XF-A9T4-01	FALSE	Stage IV		E-val	Rows	FALSE	TRUE	Total
TCGA-DK-A1A3-01	FALSE	Stage IV			Stage II	9.85714	13.1429	23
TCGA-DK-A6AV-01	FALSE	Stage II			Stage IV	14.1429	18.8571	33
TCGA-CF-A5UA-01	FALSE	Stage II			Total	24	32	56
TCGA-GC-A6I3-01	FALSE	Stage IV
TCGA-ZF-A9R2-01	FALSE	Stage II
TCGA-BL-A13J-01	FALSE	Stage IV		%	Rows	FALSE	TRUE	Total
TCGA-UY-A9PF-01	FALSE	Stage IV			Stage II	52.1739	47.8261	23
TCGA-4Z-AA82-01	FALSE	Stage IV			Stage IV	36.3636	63.6364	33
TCGA-CF-A9FF-01	FALSE	Stage II			Total	24	32	56
TCGA-FD-A3B8-01	TRUE	Stage II
TCGA-FD-A6TG-01	TRUE	Stage IV
TCGA-XF-AAME-01	TRUE	Stage II			Difference_StageII(FALSE-TRUE)	4.34783
TCGA-FD-A43P-01	TRUE	Stage II			Difference_StageIV(TRUE-FALSE)	27.2727
TCGA-UY-A78O-01	TRUE	Stage II			CHI.squ_ALLvsRANDOM	0.239523
TCGA-E7-A6MD-01	TRUE	Stage IV			CHI.squ_TRUEvsFALSE	0.00894721
TCGA-KQ-A41P-01	TRUE	Stage IV			CHI.squ_StageIIvsIV	0.0290963
TCGA-DK-A6B0-01	TRUE	Stage II
TCGA-FD-A6TE-01	TRUE	Stage IV
TCGA-BT-A20R-01	TRUE	Stage IV
TCGA-XF-A8HH-01	TRUE	Stage IV
TCGA-GU-AATP-01	TRUE	Stage IV
TCGA-FT-A61P-01	TRUE	Stage IV
TCGA-GU-A42P-01	TRUE	Stage IV
TCGA-GC-A3BM-01	TRUE	Stage II
TCGA-XF-A9SW-01	TRUE	Stage IV
TCGA-GV-A40G-01	TRUE	Stage II
TCGA-UY-A78N-01	TRUE	Stage IV
TCGA-E7-A4IJ-01	TRUE	Stage II
TCGA-4Z-AA84-01	TRUE	Stage IV
TCGA-GD-A3OP-01	TRUE	Stage IV
TCGA-SY-A9G0-01	TRUE	Stage IV
TCGA-4Z-AA7R-01	TRUE	Stage IV
TCGA-E7-A97Q-01	TRUE	Stage IV
TCGA-E7-A7DV-01	TRUE	Stage IV
TCGA-ZF-AA5P-01	TRUE	Stage IV
TCGA-XF-AAN7-01	TRUE	Stage IV
TCGA-ZF-A9RF-01	TRUE	Stage II
TCGA-DK-A6B1-01	TRUE	Stage II
TCGA-GV-A3JZ-01	TRUE	Stage IV
TCGA-K4-A5RJ-01	TRUE	Stage II
TCGA-FJ-A3Z7-01	TRUE	Stage IV

[truncated: 22 more sheets: random10, random11, random12, random13, random14, random15, random16, random17, random18, random19, random20, random21, random22, random23, random24, random25, random26, random27, random28, random29 …]
