# Supplementary material for: Unraveling a tumor type-specific regulatory core underlying E2F1-mediated epithelial-mesenchymal transition to predict receptor protein signatures
Source: Nat Commun. 2017 Aug 4;8:198. doi: 10.1038/s41467-017-00268-2 (PMC5543083; doi:10.1038/s41467-017-00268-2)
Supplement: Supplementary file 9 — Supplementary Data 8 [file 41467_2017_268_MOESM9_ESM.xlsx]

## Sheet: our signature
Supplementary Data 8. Pathological stages associated with predicted molecular signature in TCGA breast cancer cohort
sample	PAM50Call_RNAseq	E2F1_H_EGFR_H_TGFBR2_H			Counts of E2F1_H_EGFR_H_TGFBR2_H	Columns
TCGA-E2-A1LL-01	Basal	TRUE			Rows	FALSE	TRUE	Total
TCGA-AN-A0AL-01	Basal	TRUE			Basal		37	37
TCGA-D8-A142-01	Basal	TRUE			Her2	3	17	20
TCGA-AO-A128-01	Basal	TRUE			LumA	87	32	119
TCGA-AO-A12F-01	Basal	TRUE			LumB	22	6	28
TCGA-A8-A07C-01	Basal	TRUE			Total	112	92	204
TCGA-E2-A159-01	Basal	TRUE
TCGA-AQ-A04J-01	Basal	TRUE			Counts of E2F1_H_EGFR_H_TGFBR2_H	Columns
TCGA-D8-A27H-01	Basal	TRUE			Rows	FALSE	TRUE	Total
TCGA-A7-A26I-01	Basal	TRUE			Basal		37	37
TCGA-C8-A12V-01	Basal	TRUE			Her2	3	17	20
TCGA-B6-A0RU-01	Basal	TRUE			LumA	87	32	119
TCGA-BH-A0BL-01	Basal	TRUE			LumB	22	6	28
TCGA-A2-A0SX-01	Basal	TRUE			Total	112	92	204
TCGA-BH-A0AV-01	Basal	TRUE
TCGA-D8-A27M-01	Basal	TRUE
TCGA-E2-A14X-01	Basal	TRUE			Rows	FALSE	TRUE	Total
TCGA-A2-A04Q-01	Basal	TRUE			Basal&Her2	3	54	57
TCGA-D8-A1JK-01	Basal	TRUE			LumA&LumB	109	38	147
TCGA-E9-A1N9-01	Basal	TRUE			Total	112	92	204
TCGA-A8-A07U-01	Basal	TRUE
TCGA-AR-A1AJ-01	Basal	TRUE
TCGA-AC-A2QH-01	Basal	TRUE			Rows	FALSE	TRUE	Total
TCGA-A2-A0D2-01	Basal	TRUE			Basal&Her2	31.2941	25.7059	57
TCGA-EW-A1P4-01	Basal	TRUE			LumA&LumB	80.7059	66.2941	147
TCGA-EW-A1PB-01	Basal	TRUE			Total	112	92	204
TCGA-B6-A0RT-01	Basal	TRUE
TCGA-E2-A1AZ-01	Basal	TRUE
TCGA-AR-A0TS-01	Basal	TRUE			CHI.squ_ALLvsRANDOM	7.15694e-19
TCGA-AR-A0U1-01	Basal	TRUE			CHI.squ_TRUEvsFALSE	1.29405e-200
TCGA-E9-A1ND-01	Basal	TRUE			CHI.squ_Basal,Her2vsLumA,B	1.07337e-25
TCGA-AN-A0AT-01	Basal	TRUE
TCGA-BH-A18Q-01	Basal	TRUE
TCGA-BH-A1F0-01	Basal	TRUE			Rows	FALSE	TRUE	Total
TCGA-AR-A1AH-01	Basal	TRUE			Basal&Her2	5.26316	94.7368	100
TCGA-BH-A1F6-01	Basal	TRUE			LumA&LumB	74.1497	25.8503	100
TCGA-BH-A18V-06	Basal	TRUE			Total
TCGA-D8-A1JG-01	Her2	TRUE
TCGA-A8-A08X-01	Her2	TRUE
TCGA-E2-A14P-01	Her2	TRUE			Difference_Basal&Her2	89.4737
TCGA-C8-A12Q-01	Her2	TRUE			Difference_LumA,B	48.2993
TCGA-E9-A1RH-01	Her2	TRUE
TCGA-D8-A13Z-01	Her2	TRUE
TCGA-C8-A26X-01	Her2	TRUE
TCGA-A8-A09X-01	Her2	TRUE
TCGA-B6-A0RH-01	Her2	FALSE
TCGA-AR-A0TX-01	Her2	TRUE
TCGA-C8-A12T-01	Her2	FALSE
TCGA-A8-A07I-01	Her2	TRUE
TCGA-BH-A0AW-01	Her2	TRUE
TCGA-A2-A0EQ-01	Her2	TRUE
TCGA-E2-A1B0-01	Her2	TRUE
TCGA-C8-A135-01	Her2	TRUE
TCGA-C8-A12P-01	Her2	TRUE
TCGA-AN-A0FV-01	Her2	TRUE
TCGA-A8-A0A7-01	Her2	TRUE
TCGA-BH-A18P-01	Her2	FALSE
TCGA-E9-A1NA-01	LumB	TRUE
TCGA-AR-A24S-01	LumB	TRUE
TCGA-BH-A0C3-01	LumB	TRUE
TCGA-A2-A1FW-01	LumB	TRUE
TCGA-AR-A24K-01	LumB	FALSE
TCGA-AR-A24N-01	LumB	FALSE
TCGA-C8-A26V-01	LumB	FALSE
TCGA-BH-A1F8-01	LumB	FALSE
TCGA-E9-A249-01	LumB	FALSE
TCGA-E2-A14W-01	LumB	FALSE
TCGA-AO-A03P-01	LumB	FALSE
TCGA-AO-A03N-01	LumB	FALSE
TCGA-EW-A1OX-01	LumB	FALSE
TCGA-D8-A1JT-01	LumB	FALSE
TCGA-C8-A274-01	LumB	FALSE
TCGA-D8-A1JI-01	LumB	FALSE
TCGA-E2-A14O-01	LumB	FALSE
TCGA-D8-A1XR-01	LumB	FALSE
TCGA-E9-A22H-01	LumB	FALSE
TCGA-BH-A0BD-01	LumB	TRUE
TCGA-AO-A1KP-01	LumB	FALSE
TCGA-A8-A06Q-01	LumB	FALSE
TCGA-A1-A0SI-01	LumB	TRUE
TCGA-AR-A0TY-01	LumB	FALSE
TCGA-EW-A1P0-01	LumB	FALSE
TCGA-E2-A109-01	LumB	FALSE
TCGA-E2-A155-01	LumB	FALSE
TCGA-E9-A1R7-01	LumB	FALSE
TCGA-AR-A1AX-01	LumA	TRUE
TCGA-AR-A255-01	LumA	TRUE
TCGA-AO-A0J9-01	LumA	TRUE
TCGA-AO-A12E-01	LumA	TRUE
TCGA-A8-A0A4-01	LumA	TRUE
TCGA-BH-A18F-01	LumA	TRUE
TCGA-BH-A0BR-01	LumA	TRUE
TCGA-AO-A03M-01	LumA	TRUE
TCGA-AR-A1AK-01	LumA	TRUE
TCGA-A8-A07E-01	LumA	TRUE
TCGA-BH-A0BA-01	LumA	TRUE
TCGA-D8-A1Y0-01	LumA	TRUE
TCGA-B6-A0RV-01	LumA	TRUE
TCGA-BH-A0B5-01	LumA	TRUE
TCGA-A1-A0SF-01	LumA	TRUE
TCGA-BH-A0DK-01	LumA	TRUE
TCGA-AN-A0XL-01	LumA	TRUE
TCGA-A1-A0SE-01	LumA	TRUE
TCGA-E9-A1QZ-01	LumA	TRUE
TCGA-C8-A12O-01	LumA	TRUE
TCGA-E9-A295-01	LumA	TRUE
TCGA-EW-A2FV-01	LumA	TRUE
TCGA-B6-A0RG-01	LumA	FALSE
TCGA-B6-A0RN-01	LumA	FALSE
TCGA-A8-A099-01	LumA	FALSE
TCGA-A8-A07B-01	LumA	FALSE
TCGA-AN-A0FD-01	LumA	FALSE
TCGA-A7-A13G-01	LumA	FALSE
TCGA-A8-A06Y-01	LumA	FALSE
TCGA-AO-A125-01	LumA	FALSE
TCGA-AO-A12B-01	LumA	FALSE
TCGA-AO-A12H-01	LumA	FALSE
TCGA-A8-A08C-01	LumA	FALSE
TCGA-A8-A0AB-01	LumA	FALSE
TCGA-E2-A15L-01	LumA	FALSE
TCGA-E2-A1BD-01	LumA	FALSE
TCGA-E2-A15G-01	LumA	FALSE
TCGA-AO-A0J8-01	LumA	FALSE
TCGA-D8-A1XV-01	LumA	FALSE
TCGA-C8-A1HE-01	LumA	FALSE
TCGA-B6-A0X0-01	LumA	FALSE
TCGA-AO-A03V-01	LumA	FALSE
TCGA-A2-A0D3-01	LumA	FALSE
TCGA-E2-A156-01	LumA	FALSE
TCGA-E2-A15J-01	LumA	FALSE
TCGA-D8-A1JS-01	LumA	FALSE
TCGA-D8-A27E-01	LumA	FALSE
TCGA-A2-A0EM-01	LumA	FALSE
TCGA-A2-A0CQ-01	LumA	FALSE
TCGA-D8-A1JN-01	LumA	FALSE
TCGA-A2-A0CS-01	LumA	FALSE
TCGA-E2-A1B4-01	LumA	FALSE
TCGA-AN-A0FK-01	LumA	FALSE
TCGA-A8-A083-01	LumA	FALSE
TCGA-BH-A0H9-01	LumA	FALSE
TCGA-AN-A046-01	LumA	FALSE
TCGA-BH-A0HI-01	LumA	FALSE
TCGA-AN-A0XP-01	LumA	FALSE
TCGA-B6-A0IO-01	LumA	FALSE
TCGA-A7-A0CH-01	LumA	FALSE
TCGA-E9-A1RD-01	LumA	FALSE
TCGA-GM-A2D9-01	LumA	FALSE
TCGA-GM-A2DM-01	LumA	FALSE
TCGA-BH-A18S-01	LumA	FALSE
TCGA-AQ-A1H2-01	LumA	FALSE
TCGA-EW-A1IW-01	LumA	TRUE
TCGA-A8-A097-01	LumA	TRUE
TCGA-EW-A1PD-01	LumA	TRUE
TCGA-A1-A0SM-01	LumA	TRUE
TCGA-A8-A08T-01	LumA	FALSE
TCGA-B6-A0RI-01	LumA	FALSE
TCGA-B6-A0WT-01	LumA	FALSE
TCGA-B6-A0WZ-01	LumA	FALSE
TCGA-AR-A24L-01	LumA	TRUE
TCGA-A2-A0YC-01	LumA	FALSE
TCGA-B6-A0X4-01	LumA	FALSE
TCGA-A8-A093-01	LumA	FALSE
TCGA-A8-A09V-01	LumA	FALSE
TCGA-B6-A0IP-01	LumA	FALSE
TCGA-E2-A154-01	LumA	FALSE
TCGA-B6-A0RO-01	LumA	FALSE
TCGA-BH-A0BS-01	LumA	FALSE
TCGA-AR-A0TW-01	LumA	FALSE
TCGA-B6-A0I5-01	LumA	FALSE
TCGA-AR-A24V-01	LumA	TRUE
TCGA-AR-A1AV-01	LumA	FALSE
TCGA-BH-A0B1-01	LumA	TRUE
TCGA-EW-A1P5-01	LumA	FALSE
TCGA-EW-A1P6-01	LumA	FALSE
TCGA-EW-A1J1-01	LumA	FALSE
TCGA-AR-A0TR-01	LumA	FALSE
TCGA-C8-A273-01	LumA	FALSE
TCGA-E2-A106-01	LumA	FALSE
TCGA-BH-A0BT-01	LumA	FALSE
TCGA-E2-A10E-01	LumA	FALSE
TCGA-E2-A1IK-01	LumA	FALSE
TCGA-B6-A0IC-01	LumA	FALSE
TCGA-A8-A09B-01	LumA	FALSE
TCGA-D8-A1XC-01	LumA	FALSE
TCGA-C8-A133-01	LumA	FALSE
TCGA-BH-A1ES-01	LumA	FALSE
TCGA-BH-A1FL-01	LumA	FALSE
TCGA-BH-A0E7-01	LumA	FALSE
TCGA-BH-A18N-01	LumA	FALSE
TCGA-BH-A0DQ-01	LumA	TRUE
TCGA-BH-A0HO-01	LumA	FALSE
TCGA-A7-A0D9-01	LumA	FALSE
TCGA-A7-A0DC-01	LumA	FALSE
TCGA-A2-A0YF-01	LumA	FALSE
TCGA-E9-A1N3-01	LumA	FALSE
TCGA-E9-A245-01	LumA	FALSE
TCGA-A2-A3KC-01	LumA	TRUE
TCGA-GM-A3NY-01	LumA	FALSE
TCGA-AR-A2LO-01	LumA	TRUE
TCGA-GM-A2DC-01	LumA	FALSE
TCGA-E2-A15E-06	LumA	FALSE
TCGA-BH-A1F5-01	LumA	FALSE
TCGA-BH-A1FG-01	LumA	FALSE
TCGA-B6-A0I8-01	LumA	FALSE

## Sheet: random1
Supplementary Data 8. Pathological stages associated with random molecular signature in TCGA breast cancer cohort
sample	PAM50Call_RNAseq	AKT1_L_TWIST1_L_RARA_L			Counts of AKT1_L_TWIST1_L_RARA_L	Columns
TCGA-AO-A128-01	Basal	TRUE			Rows	FALSE	TRUE	Total
TCGA-A8-A07C-01	Basal	TRUE			Basal	2	54	56
TCGA-AQ-A04J-01	Basal	TRUE			Her2	12	4	16
TCGA-A7-A26I-01	Basal	TRUE			LumA	79	34	113
TCGA-C8-A12V-01	Basal	TRUE			LumB	28	15	43
TCGA-E9-A1N9-01	Basal	FALSE			Total	121	107	228
TCGA-A8-A07U-01	Basal	TRUE
TCGA-AR-A256-01	Basal	TRUE
TCGA-E2-A1LK-01	Basal	TRUE			Rows	FALSE	TRUE	Total
TCGA-EW-A1P8-01	Basal	TRUE			Basal	2	54	56
TCGA-AR-A1AR-01	Basal	TRUE			Her2	12	4	16
TCGA-EW-A1OW-01	Basal	TRUE			LumA	79	34	113
TCGA-AR-A1AI-01	Basal	TRUE			LumB	28	15	43
TCGA-AR-A1AQ-01	Basal	TRUE			Total	121	107	228
TCGA-AO-A0J6-01	Basal	TRUE
TCGA-EW-A1P4-01	Basal	TRUE
TCGA-AR-A0TU-01	Basal	TRUE			Rows	FALSE	TRUE	Total
TCGA-E2-A1LG-01	Basal	TRUE			Basal&Her2	14	58	72
TCGA-A8-A07O-01	Basal	TRUE			LumA&LumB	107	49	156
TCGA-D8-A27F-01	Basal	TRUE			Total	121	107	228
TCGA-D8-A147-01	Basal	TRUE
TCGA-C8-A134-01	Basal	TRUE
TCGA-E9-A22G-01	Basal	TRUE			Rows	FALSE	TRUE	Total
TCGA-BH-A0BW-01	Basal	TRUE			Basal&Her2	38.2105	33.7895	72
TCGA-AO-A0J4-01	Basal	TRUE			LumA&LumB	82.7895	73.2105	156
TCGA-E2-A1LS-01	Basal	TRUE			Total	121	107	228
TCGA-BH-A0BG-01	Basal	TRUE
TCGA-C8-A131-01	Basal	FALSE
TCGA-EW-A1PB-01	Basal	TRUE			CHI.squ_ALLvsRANDOM	4.78423e-12
TCGA-B6-A0IQ-01	Basal	TRUE			CHI.squ_TRUEvsFALSE	8.49644e-39
TCGA-B6-A0RT-01	Basal	TRUE			CHI.squ_Basal,Her2vsLumA,B	1.06484e-19
TCGA-E2-A1LI-01	Basal	TRUE
TCGA-E2-A1AZ-01	Basal	TRUE
TCGA-E2-A14N-01	Basal	TRUE			Rows	FALSE	TRUE	Total
TCGA-AR-A0U1-01	Basal	TRUE			Basal&Her2	19.4444	80.5556	100
TCGA-AR-A0U0-01	Basal	TRUE			LumA&LumB	68.5897	31.4103	100
TCGA-A1-A0SK-01	Basal	TRUE			Total
TCGA-A2-A0CM-01	Basal	TRUE
TCGA-BH-A18T-01	Basal	TRUE
TCGA-AN-A0XU-01	Basal	TRUE			Difference_Basal&Her2	61.1111
TCGA-A2-A0T2-01	Basal	TRUE			Difference_LumA,B	37.1795
TCGA-BH-A0E0-01	Basal	TRUE
TCGA-BH-A18Q-01	Basal	TRUE
TCGA-AN-A04D-01	Basal	TRUE
TCGA-A8-A08R-01	Basal	TRUE
TCGA-A2-A0ST-01	Basal	TRUE
TCGA-E2-A14Y-01	Basal	TRUE
TCGA-E2-A1II-01	Basal	TRUE
TCGA-A2-A0YJ-01	Basal	TRUE
TCGA-A7-A13E-01	Basal	TRUE
TCGA-BH-A0DL-01	Basal	TRUE
TCGA-AR-A251-01	Basal	TRUE
TCGA-AR-A1AH-01	Basal	TRUE
TCGA-E9-A244-01	Basal	TRUE
TCGA-B6-A0I2-01	Basal	TRUE
TCGA-AO-A1KR-01	Basal	TRUE
TCGA-E9-A248-01	Her2	TRUE
TCGA-B6-A0RS-01	Her2	TRUE
TCGA-D8-A1JF-01	Her2	TRUE
TCGA-B6-A0RH-01	Her2	FALSE
TCGA-BH-A0B7-01	Her2	FALSE
TCGA-C8-A12T-01	Her2	FALSE
TCGA-C8-A1HF-01	Her2	FALSE
TCGA-A2-A0CX-01	Her2	FALSE
TCGA-A8-A07I-01	Her2	FALSE
TCGA-C8-A138-01	Her2	FALSE
TCGA-BH-A18R-01	Her2	FALSE
TCGA-A2-A04W-01	Her2	FALSE
TCGA-AO-A12D-01	Her2	FALSE
TCGA-A8-A0A7-01	Her2	TRUE
TCGA-A8-A08J-01	Her2	FALSE
TCGA-BH-A1EV-01	Her2	FALSE
TCGA-AR-A24S-01	LumB	TRUE
TCGA-A2-A1FW-01	LumB	FALSE
TCGA-BH-A1F8-01	LumB	TRUE
TCGA-D8-A27W-01	LumB	FALSE
TCGA-AQ-A04H-01	LumB	FALSE
TCGA-AR-A250-01	LumB	FALSE
TCGA-AR-A0TQ-01	LumB	FALSE
TCGA-C8-A130-01	LumB	FALSE
TCGA-A8-A06R-01	LumB	FALSE
TCGA-B6-A0X5-01	LumB	TRUE
TCGA-AO-A03N-01	LumB	FALSE
TCGA-D8-A1X7-01	LumB	TRUE
TCGA-B6-A0RL-01	LumB	FALSE
TCGA-A7-A0CJ-01	LumB	TRUE
TCGA-D8-A1JT-01	LumB	TRUE
TCGA-A8-A08I-01	LumB	TRUE
TCGA-C8-A1HM-01	LumB	TRUE
TCGA-E9-A1NF-01	LumB	FALSE
TCGA-E9-A1NI-01	LumB	FALSE
TCGA-A2-A0YH-01	LumB	FALSE
TCGA-BH-A0BZ-01	LumB	FALSE
TCGA-E2-A10C-01	LumB	FALSE
TCGA-C8-A27A-01	LumB	FALSE
TCGA-AO-A0J3-01	LumB	FALSE
TCGA-D8-A1JD-01	LumB	FALSE
TCGA-D8-A1XR-01	LumB	TRUE
TCGA-AO-A1KP-01	LumB	TRUE
TCGA-BH-A1FD-01	LumB	TRUE
TCGA-A8-A09Q-01	LumB	TRUE
TCGA-A2-A04Y-01	LumB	FALSE
TCGA-A8-A082-01	LumB	FALSE
TCGA-BH-A1FJ-01	LumB	TRUE
TCGA-E2-A109-01	LumB	FALSE
TCGA-AN-A0AK-01	LumB	FALSE
TCGA-D8-A1XZ-01	LumB	TRUE
TCGA-BH-A0HW-01	LumB	FALSE
TCGA-A8-A084-01	LumB	FALSE
TCGA-E9-A1RE-01	LumB	FALSE
TCGA-EW-A1PC-01	LumB	FALSE
TCGA-A7-A2KD-01	LumB	FALSE
TCGA-AC-A2BM-01	LumB	TRUE
TCGA-B6-A0IN-01	LumB	FALSE
TCGA-BH-A0HY-01	LumB	FALSE
TCGA-AR-A255-01	LumA	TRUE
TCGA-AO-A0J9-01	LumA	FALSE
TCGA-A8-A0A4-01	LumA	FALSE
TCGA-BH-A18F-01	LumA	FALSE
TCGA-D8-A1Y0-01	LumA	TRUE
TCGA-A1-A0SF-01	LumA	FALSE
TCGA-E9-A295-01	LumA	FALSE
TCGA-A8-A099-01	LumA	TRUE
TCGA-A8-A07B-01	LumA	TRUE
TCGA-A8-A08C-01	LumA	TRUE
TCGA-A2-A0EM-01	LumA	TRUE
TCGA-A8-A083-01	LumA	TRUE
TCGA-BH-A0HI-01	LumA	FALSE
TCGA-E9-A1RD-01	LumA	TRUE
TCGA-GM-A2D9-01	LumA	FALSE
TCGA-EW-A1IW-01	LumA	FALSE
TCGA-A2-A0SY-01	LumA	FALSE
TCGA-AO-A12C-01	LumA	FALSE
TCGA-D8-A140-01	LumA	FALSE
TCGA-C8-A132-01	LumA	FALSE
TCGA-EW-A1PD-01	LumA	FALSE
TCGA-AQ-A0Y5-01	LumA	FALSE
TCGA-AN-A0FT-01	LumA	FALSE
TCGA-A1-A0SM-01	LumA	FALSE
TCGA-E2-A105-01	LumA	FALSE
TCGA-AN-A0FZ-01	LumA	FALSE
TCGA-BH-A0BQ-01	LumA	FALSE
TCGA-AO-A0JA-01	LumA	FALSE
TCGA-AR-A0TZ-01	LumA	FALSE
TCGA-BH-A0C1-01	LumA	FALSE
TCGA-B6-A0RI-01	LumA	FALSE
TCGA-E2-A10B-01	LumA	TRUE
TCGA-E2-A15O-01	LumA	FALSE
TCGA-EW-A1P3-01	LumA	FALSE
TCGA-A8-A09T-01	LumA	TRUE
TCGA-B6-A0IM-01	LumA	FALSE
TCGA-A2-A0SU-01	LumA	FALSE
TCGA-AR-A24X-01	LumA	TRUE
TCGA-BH-A0AY-01	LumA	FALSE
TCGA-A2-A0T7-01	LumA	FALSE
TCGA-A2-A0T4-01	LumA	FALSE
TCGA-A8-A09V-01	LumA	TRUE
TCGA-D8-A27G-01	LumA	FALSE
TCGA-BH-A0W4-01	LumA	FALSE
TCGA-C8-A26Z-01	LumA	FALSE
TCGA-A2-A04N-01	LumA	FALSE
TCGA-A2-A0CP-01	LumA	FALSE
TCGA-A2-A259-01	LumA	TRUE
TCGA-A8-A0AD-01	LumA	FALSE
TCGA-E2-A1IF-01	LumA	FALSE
TCGA-BH-A0HA-01	LumA	FALSE
TCGA-BH-A0W7-01	LumA	FALSE
TCGA-E2-A1IO-01	LumA	FALSE
TCGA-BH-A18H-01	LumA	FALSE
TCGA-A2-A0EO-01	LumA	FALSE
TCGA-A8-A0A6-01	LumA	TRUE
TCGA-AR-A24M-01	LumA	TRUE
TCGA-A2-A0ET-01	LumA	TRUE
TCGA-AO-A0JG-01	LumA	TRUE
TCGA-E9-A1N4-01	LumA	TRUE
TCGA-D8-A1XD-01	LumA	FALSE
TCGA-EW-A1IX-01	LumA	FALSE
TCGA-B6-A0I5-01	LumA	FALSE
TCGA-AO-A0JJ-01	LumA	TRUE
TCGA-BH-A0DI-01	LumA	FALSE
TCGA-D8-A1XO-01	LumA	TRUE
TCGA-AR-A0TR-01	LumA	TRUE
TCGA-D8-A27K-01	LumA	TRUE
TCGA-E9-A1NH-01	LumA	FALSE
TCGA-C8-A12X-01	LumA	TRUE
TCGA-BH-A0DT-01	LumA	TRUE
TCGA-A8-A07G-01	LumA	FALSE
TCGA-E2-A1LA-01	LumA	FALSE
TCGA-D8-A145-01	LumA	FALSE
TCGA-E2-A1L9-01	LumA	FALSE
TCGA-D8-A141-01	LumA	FALSE
TCGA-B6-A0WS-01	LumA	TRUE
TCGA-A2-A04V-01	LumA	FALSE
TCGA-A1-A0SD-01	LumA	FALSE
TCGA-BH-A0HF-01	LumA	FALSE
TCGA-BH-A18K-01	LumA	FALSE
TCGA-A8-A08Z-01	LumA	FALSE
TCGA-BH-A18J-01	LumA	FALSE
TCGA-BH-A0E2-01	LumA	FALSE
TCGA-BH-A0DS-01	LumA	FALSE
TCGA-BH-A0H7-01	LumA	FALSE
TCGA-A8-A06P-01	LumA	FALSE
TCGA-BH-A0E7-01	LumA	TRUE
TCGA-BH-A18N-01	LumA	TRUE
TCGA-BH-A0BJ-01	LumA	TRUE
TCGA-BH-A0DQ-01	LumA	FALSE
TCGA-BH-A0GZ-01	LumA	FALSE
TCGA-A1-A0SH-01	LumA	FALSE
TCGA-A2-A25D-01	LumA	FALSE
TCGA-AN-A0AS-01	LumA	FALSE
TCGA-E9-A247-01	LumA	FALSE
TCGA-E9-A1RF-01	LumA	FALSE
TCGA-E9-A24A-01	LumA	TRUE
TCGA-B6-A2IU-01	LumA	TRUE
TCGA-GM-A2DA-01	LumA	FALSE
TCGA-GI-A2C8-11	LumA	TRUE
TCGA-GM-A2DL-01	LumA	FALSE
TCGA-E2-A3DX-01	LumA	FALSE
TCGA-AC-A3OD-01	LumA	FALSE
TCGA-AC-A23G-01	LumA	FALSE
TCGA-BH-A28Q-01	LumA	TRUE
TCGA-A2-A3KC-01	LumA	FALSE
TCGA-GM-A3NY-01	LumA	FALSE
TCGA-AR-A2LO-01	LumA	FALSE
TCGA-BH-A1F5-01	LumA	TRUE
TCGA-A7-A3IZ-01	LumA	TRUE
TCGA-AC-A2FG-01	LumA	FALSE
TCGA-GM-A2DI-01	LumA	FALSE

## Sheet: random2
Supplementary Data 8. Pathological stages associated with random molecular signature in TCGA breast cancer cohort
sample	PAM50Call_RNAseq	AXIN2_H_TRAF1_L_SRC_H			Counts of AXIN2_H_TRAF1_L_SRC_H	Columns
TCGA-A8-A07C-01	Basal	FALSE			Rows	FALSE	TRUE	Total
TCGA-E2-A14X-01	Basal	FALSE			Basal	19	6	25
TCGA-E9-A1N9-01	Basal	TRUE			Her2	14	4	18
TCGA-AR-A2LR-01	Basal	TRUE			LumA	28	76	104
TCGA-A2-A04P-01	Basal	FALSE			LumB	16	32	48
TCGA-AR-A1AR-01	Basal	FALSE			Total	77	118	195
TCGA-C8-A27B-01	Basal	FALSE
TCGA-AO-A124-01	Basal	FALSE			Counts of AXIN2_H_TRAF1_L_SRC_H	Columns
TCGA-AR-A0TU-01	Basal	FALSE			Rows	FALSE	TRUE	Total
TCGA-D8-A1JL-01	Basal	FALSE			Basal	19	6	25
TCGA-C8-A134-01	Basal	FALSE			Her2	14	4	18
TCGA-E9-A22G-01	Basal	FALSE			LumA	28	76	104
TCGA-AR-A1AY-01	Basal	TRUE			LumB	16	32	48
TCGA-B6-A0RT-01	Basal	FALSE			Total	77	118	195
TCGA-E2-A14N-01	Basal	FALSE
TCGA-A2-A0YE-01	Basal	TRUE
TCGA-E9-A1ND-01	Basal	FALSE			Rows	FALSE	TRUE	Total
TCGA-AN-A0FX-01	Basal	TRUE			Basal&Her2	33	10	43
TCGA-BH-A18V-01	Basal	FALSE			LumA&LumB	44	108	152
TCGA-BH-A1F0-01	Basal	FALSE			Total	77	118	195
TCGA-B6-A0I2-01	Basal	FALSE
TCGA-C8-A12K-01	Basal	FALSE
TCGA-B6-A0X1-01	Basal	FALSE			Rows	FALSE	TRUE	Total
TCGA-GM-A2DF-01	Basal	FALSE			Basal&Her2	16.9795	26.0205	43
TCGA-EW-A1PH-01	Basal	TRUE			LumA&LumB	60.0205	91.9795	152
TCGA-E9-A1RH-01	Her2	TRUE			Total	77	118	195
TCGA-EW-A2FR-01	Her2	TRUE
TCGA-EW-A1OV-01	Her2	FALSE
TCGA-A8-A09X-01	Her2	FALSE			CHI.squ_ALLvsRANDOM	1.50576e-08
TCGA-A2-A04X-01	Her2	FALSE			CHI.squ_TRUEvsFALSE	1.52659e-25
TCGA-A8-A08B-01	Her2	FALSE			CHI.squ_Basal,Her2vsLumA,B	1.02099e-21
TCGA-A8-A07I-01	Her2	FALSE
TCGA-BH-A0AW-01	Her2	FALSE
TCGA-A8-A09G-01	Her2	FALSE			Rows	FALSE	TRUE	Total
TCGA-C8-A12L-01	Her2	TRUE			Basal&Her2	76.7442	23.2558	100
TCGA-C8-A278-01	Her2	FALSE			LumA&LumB	28.9474	71.0526	100
TCGA-D8-A1XT-01	Her2	FALSE			Total
TCGA-AR-A24U-01	Her2	FALSE
TCGA-AN-A04C-01	Her2	TRUE
TCGA-A8-A0A7-01	Her2	FALSE			Difference_Basal&Her2	-53.4884
TCGA-C8-A275-01	Her2	FALSE			Difference_LumA,B	-42.1053
TCGA-A8-A094-01	Her2	FALSE
TCGA-GM-A2DB-01	Her2	FALSE
TCGA-D8-A27W-01	LumB	TRUE
TCGA-D8-A1XS-01	LumB	TRUE
TCGA-EW-A1OZ-01	LumB	TRUE
TCGA-AR-A0TQ-01	LumB	FALSE
TCGA-BH-A0C7-01	LumB	TRUE
TCGA-A2-A25E-01	LumB	TRUE
TCGA-C8-A1HN-01	LumB	TRUE
TCGA-C8-A130-01	LumB	TRUE
TCGA-A8-A06R-01	LumB	TRUE
TCGA-EW-A1OY-01	LumB	TRUE
TCGA-D8-A1Y2-01	LumB	FALSE
TCGA-EW-A1IY-01	LumB	FALSE
TCGA-B6-A0RL-01	LumB	TRUE
TCGA-A2-A04R-01	LumB	TRUE
TCGA-E2-A15A-01	LumB	TRUE
TCGA-C8-A12W-01	LumB	TRUE
TCGA-A8-A07L-01	LumB	TRUE
TCGA-E2-A10C-01	LumB	FALSE
TCGA-A8-A085-01	LumB	TRUE
TCGA-A2-A0D4-01	LumB	TRUE
TCGA-AO-A0J7-01	LumB	TRUE
TCGA-D8-A1J8-01	LumB	FALSE
TCGA-E2-A15K-01	LumB	FALSE
TCGA-A2-A0T3-01	LumB	TRUE
TCGA-BH-A0BD-01	LumB	FALSE
TCGA-BH-A0W3-01	LumB	TRUE
TCGA-AO-A1KP-01	LumB	FALSE
TCGA-A8-A096-01	LumB	FALSE
TCGA-BH-A0H0-01	LumB	TRUE
TCGA-BH-A0HU-01	LumB	TRUE
TCGA-AN-A0FY-01	LumB	TRUE
TCGA-D8-A27R-01	LumB	TRUE
TCGA-A8-A09Q-01	LumB	FALSE
TCGA-A2-A04Y-01	LumB	FALSE
TCGA-A8-A07W-01	LumB	TRUE
TCGA-AR-A0TY-01	LumB	TRUE
TCGA-EW-A1P0-01	LumB	FALSE
TCGA-E2-A109-01	LumB	TRUE
TCGA-AN-A0XR-01	LumB	FALSE
TCGA-E9-A1R7-01	LumB	TRUE
TCGA-E9-A1R4-01	LumB	FALSE
TCGA-AR-A2LK-01	LumB	TRUE
TCGA-EW-A1PC-01	LumB	TRUE
TCGA-AR-A2LL-01	LumB	TRUE
TCGA-BH-A209-01	LumB	FALSE
TCGA-B6-A0IN-01	LumB	FALSE
TCGA-C8-A12M-01	LumB	TRUE
TCGA-E9-A2JS-01	LumB	TRUE
TCGA-AR-A1AX-01	LumA	FALSE
TCGA-BH-A0BR-01	LumA	FALSE
TCGA-A1-A0SE-01	LumA	TRUE
TCGA-E9-A1QZ-01	LumA	FALSE
TCGA-E9-A295-01	LumA	TRUE
TCGA-AN-A0FD-01	LumA	TRUE
TCGA-E2-A15L-01	LumA	TRUE
TCGA-AO-A0J8-01	LumA	FALSE
TCGA-AO-A03V-01	LumA	TRUE
TCGA-A2-A0CS-01	LumA	TRUE
TCGA-A8-A083-01	LumA	TRUE
TCGA-BH-A0H9-01	LumA	TRUE
TCGA-BH-A0HI-01	LumA	TRUE
TCGA-AN-A0XP-01	LumA	TRUE
TCGA-B6-A0IO-01	LumA	TRUE
TCGA-GM-A2D9-01	LumA	FALSE
TCGA-BH-A18S-01	LumA	TRUE
TCGA-AC-A23C-01	LumA	FALSE
TCGA-A8-A097-01	LumA	TRUE
TCGA-EW-A1PD-01	LumA	TRUE
TCGA-E2-A15H-01	LumA	TRUE
TCGA-BH-A0DZ-01	LumA	TRUE
TCGA-A1-A0SM-01	LumA	TRUE
TCGA-AN-A0FZ-01	LumA	TRUE
TCGA-AN-A041-01	LumA	TRUE
TCGA-A8-A08O-01	LumA	TRUE
TCGA-AR-A0TZ-01	LumA	TRUE
TCGA-A8-A08T-01	LumA	FALSE
TCGA-B6-A0WT-01	LumA	TRUE
TCGA-AR-A24L-01	LumA	TRUE
TCGA-E2-A1IE-01	LumA	TRUE
TCGA-E2-A15O-01	LumA	TRUE
TCGA-B6-A0IM-01	LumA	TRUE
TCGA-A2-A0EX-01	LumA	TRUE
TCGA-A2-A0T7-01	LumA	TRUE
TCGA-E2-A15I-01	LumA	FALSE
TCGA-A2-A1FZ-01	LumA	TRUE
TCGA-A8-A0A9-01	LumA	TRUE
TCGA-A7-A0DB-01	LumA	FALSE
TCGA-BH-A0W4-01	LumA	TRUE
TCGA-C8-A26Z-01	LumA	TRUE
TCGA-A2-A0CP-01	LumA	TRUE
TCGA-B6-A1KI-01	LumA	TRUE
TCGA-BH-A0BP-01	LumA	TRUE
TCGA-BH-A0B0-01	LumA	FALSE
TCGA-A2-A0EU-01	LumA	TRUE
TCGA-E2-A1IH-01	LumA	FALSE
TCGA-E2-A1IN-01	LumA	TRUE
TCGA-E2-A1BC-01	LumA	FALSE
TCGA-D8-A1XA-01	LumA	TRUE
TCGA-D8-A1XU-01	LumA	TRUE
TCGA-BH-A0B8-01	LumA	TRUE
TCGA-BH-A0BO-01	LumA	FALSE
TCGA-AR-A1AP-01	LumA	TRUE
TCGA-C8-A1HO-01	LumA	TRUE
TCGA-A8-A0A6-01	LumA	FALSE
TCGA-AO-A03L-01	LumA	TRUE
TCGA-D8-A1XD-01	LumA	TRUE
TCGA-B6-A0RO-01	LumA	TRUE
TCGA-AR-A0U3-01	LumA	TRUE
TCGA-E2-A14Q-01	LumA	FALSE
TCGA-E2-A153-01	LumA	TRUE
TCGA-EW-A1P5-01	LumA	FALSE
TCGA-EW-A1P6-01	LumA	TRUE
TCGA-C8-A273-01	LumA	TRUE
TCGA-C8-A12X-01	LumA	TRUE
TCGA-E2-A106-01	LumA	TRUE
TCGA-E2-A10E-01	LumA	FALSE
TCGA-D8-A145-01	LumA	TRUE
TCGA-A8-A086-01	LumA	TRUE
TCGA-D8-A141-01	LumA	FALSE
TCGA-B6-A0RM-01	LumA	TRUE
TCGA-BH-A0DP-01	LumA	FALSE
TCGA-AN-A049-01	LumA	TRUE
TCGA-BH-A0HF-01	LumA	TRUE
TCGA-A8-A08Z-01	LumA	FALSE
TCGA-BH-A18J-01	LumA	TRUE
TCGA-AN-A04A-01	LumA	TRUE
TCGA-BH-A0H7-01	LumA	TRUE
TCGA-A1-A0SJ-01	LumA	TRUE
TCGA-BH-A1ES-01	LumA	TRUE
TCGA-BH-A18N-01	LumA	TRUE
TCGA-BH-A0DQ-01	LumA	TRUE
TCGA-BH-A1EO-01	LumA	TRUE
TCGA-AN-A0FW-01	LumA	TRUE
TCGA-B6-A0WY-01	LumA	TRUE
TCGA-A7-A0CG-01	LumA	FALSE
TCGA-A7-A0DC-01	LumA	TRUE
TCGA-E9-A22B-01	LumA	TRUE
TCGA-A2-A25D-01	LumA	FALSE
TCGA-BH-A0BM-01	LumA	FALSE
TCGA-AN-A0XO-01	LumA	TRUE
TCGA-AN-A0XT-01	LumA	TRUE
TCGA-BH-A1FH-01	LumA	TRUE
TCGA-E9-A1R6-01	LumA	TRUE
TCGA-E9-A247-01	LumA	TRUE
TCGA-C8-A12Y-01	LumA	TRUE
TCGA-GM-A2DA-01	LumA	FALSE
TCGA-AC-A2FB-01	LumA	FALSE
TCGA-GM-A2DL-01	LumA	FALSE
TCGA-E2-A15E-06	LumA	FALSE
TCGA-GM-A2DK-01	LumA	TRUE
TCGA-C8-A3M7-01	LumA	FALSE
TCGA-B6-A0I8-01	LumA	TRUE

## Sheet: random3
Supplementary Data 8. Pathological stages associated with random molecular signature in TCGA breast cancer cohort
sample	PAM50Call_RNAseq	BCL2_H_SP1_L_FLT4_L			Counts of BCL2_H_SP1_L_FLT4_L	Columns
TCGA-E2-A14X-01	Basal	FALSE			Rows	FALSE	TRUE	Total
TCGA-A2-A0YM-01	Basal	FALSE			Basal	7	5	12
TCGA-E2-A1LG-01	Basal	FALSE			Her2	10	1	11
TCGA-E9-A22G-01	Basal	TRUE			LumA	33	35	68
TCGA-A7-A26F-01	Basal	FALSE			LumB	12	28	40
TCGA-E2-A158-01	Basal	TRUE			Total	62	69	131
TCGA-A1-A0SP-01	Basal	TRUE
TCGA-AN-A04D-01	Basal	FALSE			Counts of BCL2_H_SP1_L_FLT4_L	Columns
TCGA-A2-A25F-01	Basal	FALSE			Rows	FALSE	TRUE	Total
TCGA-AR-A0TP-01	Basal	TRUE			Basal	7	5	12
TCGA-C8-A12K-01	Basal	TRUE			Her2	10	1	11
TCGA-AC-A2BK-01	Basal	FALSE			LumA	33	35	68
TCGA-C8-A12Q-01	Her2	FALSE			LumB	12	28	40
TCGA-A8-A09X-01	Her2	FALSE			Total	62	69	131
TCGA-BH-A0B7-01	Her2	FALSE
TCGA-A2-A04X-01	Her2	FALSE
TCGA-E2-A152-01	Her2	FALSE			Rows	FALSE	TRUE	Total
TCGA-A2-A0EQ-01	Her2	TRUE			Basal&Her2	17	6	23
TCGA-E2-A1B0-01	Her2	FALSE			LumA&LumB	45	63	108
TCGA-C8-A12Z-01	Her2	FALSE			Total	62	69	131
TCGA-AN-A04C-01	Her2	FALSE
TCGA-A8-A08J-01	Her2	FALSE
TCGA-BH-A1EV-01	Her2	FALSE			Rows	FALSE	TRUE	Total
TCGA-E9-A1NA-01	LumB	TRUE			Basal&Her2	10.8855	12.1145	23
TCGA-E2-A1L7-01	LumB	TRUE			LumA&LumB	51.1145	56.8855	108
TCGA-E9-A1N6-01	LumB	FALSE			Total	62	69	131
TCGA-E2-A14W-01	LumB	TRUE
TCGA-E9-A22D-01	LumB	TRUE
TCGA-D8-A1X5-01	LumB	TRUE			CHI.squ_ALLvsRANDOM	0.00491784
TCGA-A1-A0SN-01	LumB	FALSE			CHI.squ_TRUEvsFALSE	0.000154411
TCGA-AR-A250-01	LumB	FALSE			CHI.squ_Basal,Her2vsLumA,B	9.87809e-17
TCGA-C8-A1HL-01	LumB	FALSE
TCGA-C8-A1HN-01	LumB	TRUE
TCGA-B6-A0IB-01	LumB	TRUE			Rows	FALSE	TRUE	Total
TCGA-EW-A1OY-01	LumB	TRUE			Basal&Her2	73.913	26.087	100
TCGA-D8-A1X7-01	LumB	FALSE			LumA&LumB	41.6667	58.3333	100
TCGA-D8-A1Y2-01	LumB	TRUE			Total
TCGA-AR-A1AW-01	LumB	TRUE
TCGA-AR-A0TV-01	LumB	TRUE
TCGA-A7-A0CJ-01	LumB	TRUE			Difference_Basal&Her2	-47.8261
TCGA-E9-A1NI-01	LumB	TRUE			Difference_LumA,B	-16.6667
TCGA-C8-A1HG-01	LumB	TRUE
TCGA-A8-A095-01	LumB	FALSE
TCGA-A8-A09M-01	LumB	TRUE
TCGA-D8-A1X6-01	LumB	TRUE
TCGA-D8-A1Y1-01	LumB	TRUE
TCGA-AO-A1KQ-01	LumB	TRUE
TCGA-AO-A0JD-01	LumB	TRUE
TCGA-BH-A0BZ-01	LumB	FALSE
TCGA-A8-A07L-01	LumB	FALSE
TCGA-BH-A0BF-01	LumB	FALSE
TCGA-C8-A27A-01	LumB	TRUE
TCGA-AO-A0J3-01	LumB	TRUE
TCGA-A2-A25C-01	LumB	FALSE
TCGA-AO-A0J7-01	LumB	TRUE
TCGA-C8-A12U-01	LumB	TRUE
TCGA-A2-A0T3-01	LumB	TRUE
TCGA-A8-A09Q-01	LumB	FALSE
TCGA-A1-A0SI-01	LumB	FALSE
TCGA-D8-A1XZ-01	LumB	TRUE
TCGA-E9-A1R7-01	LumB	TRUE
TCGA-AR-A2LL-01	LumB	TRUE
TCGA-GM-A2DO-01	LumB	TRUE
TCGA-AO-A12E-01	LumA	FALSE
TCGA-BH-A18F-01	LumA	FALSE
TCGA-BH-A0BR-01	LumA	FALSE
TCGA-A8-A07E-01	LumA	FALSE
TCGA-A8-A07B-01	LumA	TRUE
TCGA-AN-A0FD-01	LumA	TRUE
TCGA-B6-A0X0-01	LumA	TRUE
TCGA-D8-A27E-01	LumA	TRUE
TCGA-GM-A2D9-01	LumA	FALSE
TCGA-GM-A2DM-01	LumA	TRUE
TCGA-D8-A1XY-01	LumA	TRUE
TCGA-AQ-A1H2-01	LumA	TRUE
TCGA-EW-A1IW-01	LumA	TRUE
TCGA-AQ-A0Y5-01	LumA	FALSE
TCGA-A8-A07P-01	LumA	TRUE
TCGA-E2-A105-01	LumA	TRUE
TCGA-BH-A1EY-01	LumA	TRUE
TCGA-AO-A0JA-01	LumA	FALSE
TCGA-BH-A0C1-01	LumA	FALSE
TCGA-B6-A0X4-01	LumA	TRUE
TCGA-A8-A09T-01	LumA	TRUE
TCGA-A2-A0EN-01	LumA	FALSE
TCGA-E2-A14T-01	LumA	TRUE
TCGA-A2-A0T7-01	LumA	FALSE
TCGA-A7-A0DB-01	LumA	TRUE
TCGA-D8-A27G-01	LumA	TRUE
TCGA-E9-A1NG-01	LumA	FALSE
TCGA-B6-A1KI-01	LumA	FALSE
TCGA-BH-A0B0-01	LumA	FALSE
TCGA-BH-A18H-01	LumA	FALSE
TCGA-C8-A1HO-01	LumA	TRUE
TCGA-AN-A0XW-01	LumA	TRUE
TCGA-E9-A1N4-01	LumA	FALSE
TCGA-BH-A0AZ-01	LumA	FALSE
TCGA-AR-A0TW-01	LumA	TRUE
TCGA-BH-A0B1-01	LumA	FALSE
TCGA-C8-A12X-01	LumA	TRUE
TCGA-E2-A1IK-01	LumA	TRUE
TCGA-E2-A1LA-01	LumA	TRUE
TCGA-D8-A141-01	LumA	FALSE
TCGA-B6-A0IC-01	LumA	TRUE
TCGA-BH-A0HB-01	LumA	TRUE
TCGA-A8-A08Z-01	LumA	FALSE
TCGA-BH-A18J-01	LumA	FALSE
TCGA-BH-A0E2-01	LumA	TRUE
TCGA-C8-A133-01	LumA	TRUE
TCGA-BH-A0DH-01	LumA	FALSE
TCGA-BH-A0DQ-01	LumA	FALSE
TCGA-BH-A0H6-01	LumA	TRUE
TCGA-A1-A0SH-01	LumA	FALSE
TCGA-B6-A0WY-01	LumA	FALSE
TCGA-A2-A0CT-01	LumA	TRUE
TCGA-BH-A0DG-01	LumA	FALSE
TCGA-AO-A0J5-01	LumA	FALSE
TCGA-E9-A1R6-01	LumA	TRUE
TCGA-E9-A247-01	LumA	TRUE
TCGA-E9-A1RC-01	LumA	FALSE
TCGA-E9-A1R3-01	LumA	TRUE
TCGA-C8-A12Y-01	LumA	TRUE
TCGA-E9-A245-01	LumA	TRUE
TCGA-GM-A2DA-01	LumA	FALSE
TCGA-GM-A2DL-01	LumA	TRUE
TCGA-BH-A201-01	LumA	FALSE
TCGA-A2-A3KD-01	LumA	FALSE
TCGA-A2-A3KC-01	LumA	FALSE
TCGA-BH-A1FG-01	LumA	TRUE
TCGA-C8-A3M7-01	LumA	FALSE
TCGA-B6-A0I8-01	LumA	FALSE

## Sheet: random4
Supplementary Data 8. Pathological stages associated with random molecular signature in TCGA breast cancer cohort
sample	PAM50Call_RNAseq	BIRC2_H_MDM2_H_TRAF1_H			Counts of BIRC2_H_MDM2_H_TRAF1_H	Columns
TCGA-E2-A1LL-01	Basal	FALSE			Rows	FALSE	TRUE	Total
TCGA-AO-A12F-01	Basal	FALSE			Basal	16	13	29
TCGA-A8-A07C-01	Basal	TRUE			Her2	19	2	21
TCGA-B6-A0RU-01	Basal	FALSE			LumA	66	50	116
TCGA-AC-A2QH-01	Basal	FALSE			LumB	39	10	49
TCGA-B6-A0WX-01	Basal	TRUE			Total	140	75	215
TCGA-C8-A27B-01	Basal	TRUE
TCGA-A2-A0YM-01	Basal	TRUE			Counts of BIRC2_H_MDM2_H_TRAF1_H	Columns
TCGA-C8-A134-01	Basal	TRUE			Rows	FALSE	TRUE	Total
TCGA-BH-A0BW-01	Basal	TRUE			Basal	16	13	29
TCGA-E2-A1LS-01	Basal	FALSE			Her2	19	2	21
TCGA-C8-A131-01	Basal	FALSE			LumA	66	50	116
TCGA-A2-A0YE-01	Basal	FALSE			LumB	39	10	49
TCGA-A1-A0SK-01	Basal	FALSE			Total	140	75	215
TCGA-A2-A04U-01	Basal	FALSE
TCGA-AN-A0FL-01	Basal	FALSE
TCGA-BH-A18T-01	Basal	TRUE			Rows	FALSE	TRUE	Total
TCGA-AN-A0FX-01	Basal	FALSE			Basal&Her2	35	15	50
TCGA-A8-A08R-01	Basal	TRUE			LumA&LumB	105	60	165
TCGA-E2-A14Y-01	Basal	FALSE			Total	140	75	215
TCGA-B6-A1KF-01	Basal	FALSE
TCGA-A2-A25F-01	Basal	TRUE
TCGA-E2-A1II-01	Basal	TRUE			Rows	FALSE	TRUE	Total
TCGA-BH-A1F0-01	Basal	TRUE			Basal&Her2	32.5581	17.4419	50
TCGA-AN-A0FJ-01	Basal	FALSE			LumA&LumB	107.442	57.5581	165
TCGA-E9-A1N8-01	Basal	FALSE			Total	140	75	215
TCGA-GI-A2C9-01	Basal	TRUE
TCGA-AO-A1KR-01	Basal	FALSE
TCGA-BH-A1F6-01	Basal	TRUE			CHI.squ_ALLvsRANDOM	0.408182
TCGA-C8-A12Q-01	Her2	FALSE			CHI.squ_TRUEvsFALSE	2.98956e-08
TCGA-E9-A1RH-01	Her2	FALSE			CHI.squ_Basal,Her2vsLumA,B	3.03227e-19
TCGA-B6-A0IK-01	Her2	FALSE
TCGA-AO-A0J2-01	Her2	FALSE
TCGA-B6-A0RH-01	Her2	FALSE			Rows	FALSE	TRUE	Total
TCGA-D8-A1XJ-01	Her2	FALSE			Basal&Her2	70	30	100
TCGA-C8-A12T-01	Her2	FALSE			LumA&LumB	63.6364	36.3636	100
TCGA-B6-A0I9-01	Her2	FALSE			Total
TCGA-E2-A152-01	Her2	FALSE
TCGA-A2-A0CX-01	Her2	FALSE
TCGA-A8-A09G-01	Her2	TRUE			Difference_Basal&Her2	-40
TCGA-C8-A137-01	Her2	FALSE			Difference_LumA,B	27.2727
TCGA-A2-A0D1-01	Her2	FALSE
TCGA-A2-A04W-01	Her2	FALSE
TCGA-E2-A1LB-01	Her2	FALSE
TCGA-C8-A1HK-01	Her2	FALSE
TCGA-C8-A135-01	Her2	FALSE
TCGA-C8-A12P-01	Her2	FALSE
TCGA-AN-A0FV-01	Her2	FALSE
TCGA-AN-A04C-01	Her2	FALSE
TCGA-A8-A0A7-01	Her2	TRUE
TCGA-E2-A1L7-01	LumB	TRUE
TCGA-A8-A09I-01	LumB	FALSE
TCGA-D8-A1X5-01	LumB	FALSE
TCGA-A2-A0YG-01	LumB	FALSE
TCGA-D8-A27N-01	LumB	FALSE
TCGA-AO-A0JM-01	LumB	FALSE
TCGA-BH-A0DD-01	LumB	FALSE
TCGA-EW-A1OZ-01	LumB	FALSE
TCGA-C8-A1HL-01	LumB	FALSE
TCGA-A8-A06R-01	LumB	FALSE
TCGA-AO-A03N-01	LumB	FALSE
TCGA-EW-A1OY-01	LumB	FALSE
TCGA-EW-A1IY-01	LumB	TRUE
TCGA-A7-A0CJ-01	LumB	FALSE
TCGA-D8-A1XF-01	LumB	FALSE
TCGA-C8-A274-01	LumB	FALSE
TCGA-A8-A06O-01	LumB	FALSE
TCGA-D8-A1Y3-01	LumB	FALSE
TCGA-A2-A0YH-01	LumB	TRUE
TCGA-A8-A092-01	LumB	FALSE
TCGA-D8-A1JC-01	LumB	TRUE
TCGA-C8-A12W-01	LumB	FALSE
TCGA-AO-A0JD-01	LumB	FALSE
TCGA-A2-A0CW-01	LumB	FALSE
TCGA-A2-A0D4-01	LumB	FALSE
TCGA-AO-A0J7-01	LumB	FALSE
TCGA-D8-A1J8-01	LumB	TRUE
TCGA-D8-A1XR-01	LumB	TRUE
TCGA-A2-A0T3-01	LumB	FALSE
TCGA-BH-A0W3-01	LumB	FALSE
TCGA-AO-A1KP-01	LumB	TRUE
TCGA-BH-A1FD-01	LumB	FALSE
TCGA-A8-A079-01	LumB	FALSE
TCGA-A8-A082-01	LumB	FALSE
TCGA-AO-A1KT-01	LumB	FALSE
TCGA-A8-A07W-01	LumB	FALSE
TCGA-E2-A109-01	LumB	FALSE
TCGA-A8-A07S-01	LumB	FALSE
TCGA-E9-A22A-01	LumB	TRUE
TCGA-A8-A084-01	LumB	FALSE
TCGA-E9-A1RE-01	LumB	FALSE
TCGA-EW-A1PC-01	LumB	FALSE
TCGA-AR-A2LL-01	LumB	FALSE
TCGA-AC-A2BM-01	LumB	TRUE
TCGA-E2-A15K-06	LumB	FALSE
TCGA-BH-A209-01	LumB	TRUE
TCGA-BH-A18L-01	LumB	FALSE
TCGA-BH-A0HY-01	LumB	FALSE
TCGA-E9-A2JS-01	LumB	FALSE
TCGA-AR-A255-01	LumA	TRUE
TCGA-BH-A0BA-01	LumA	FALSE
TCGA-A1-A0SE-01	LumA	FALSE
TCGA-E9-A1QZ-01	LumA	TRUE
TCGA-E9-A295-01	LumA	FALSE
TCGA-EW-A2FV-01	LumA	TRUE
TCGA-A8-A07B-01	LumA	FALSE
TCGA-AN-A0FD-01	LumA	FALSE
TCGA-A7-A13G-01	LumA	TRUE
TCGA-A8-A08C-01	LumA	FALSE
TCGA-A8-A0AB-01	LumA	FALSE
TCGA-AO-A03V-01	LumA	FALSE
TCGA-A2-A0D3-01	LumA	FALSE
TCGA-D8-A1JS-01	LumA	FALSE
TCGA-A2-A0CQ-01	LumA	FALSE
TCGA-A2-A0CS-01	LumA	FALSE
TCGA-AN-A046-01	LumA	TRUE
TCGA-BH-A0HI-01	LumA	FALSE
TCGA-B6-A0IE-01	LumA	FALSE
TCGA-BH-A1EW-01	LumA	TRUE
TCGA-BH-A0B4-01	LumA	FALSE
TCGA-EW-A1IW-01	LumA	TRUE
TCGA-AO-A12C-01	LumA	FALSE
TCGA-E2-A1B1-01	LumA	TRUE
TCGA-A8-A097-01	LumA	FALSE
TCGA-D8-A1JB-01	LumA	TRUE
TCGA-BH-A0DZ-01	LumA	FALSE
TCGA-AN-A0FT-01	LumA	FALSE
TCGA-A7-A26H-01	LumA	TRUE
TCGA-A1-A0SM-01	LumA	FALSE
TCGA-AN-A041-01	LumA	FALSE
TCGA-BH-A1EY-01	LumA	TRUE
TCGA-A2-A0EW-01	LumA	FALSE
TCGA-A8-A08T-01	LumA	TRUE
TCGA-B6-A0WZ-01	LumA	FALSE
TCGA-EW-A1P3-01	LumA	FALSE
TCGA-D8-A146-01	LumA	TRUE
TCGA-B6-A0IM-01	LumA	FALSE
TCGA-A2-A0EX-01	LumA	FALSE
TCGA-A2-A1FV-01	LumA	TRUE
TCGA-A2-A0SU-01	LumA	FALSE
TCGA-AO-A12G-01	LumA	FALSE
TCGA-A8-A093-01	LumA	FALSE
TCGA-A8-A09V-01	LumA	TRUE
TCGA-A7-A26J-01	LumA	TRUE
TCGA-A2-A0CP-01	LumA	FALSE
TCGA-BH-A0BP-01	LumA	FALSE
TCGA-A2-A259-01	LumA	TRUE
TCGA-BH-A0H3-01	LumA	TRUE
TCGA-E2-A1IF-01	LumA	FALSE
TCGA-E2-A1IH-01	LumA	TRUE
TCGA-E2-A1IO-01	LumA	TRUE
TCGA-D8-A1JH-01	LumA	TRUE
TCGA-E2-A1BC-01	LumA	TRUE
TCGA-E2-A1IU-01	LumA	FALSE
TCGA-BH-A0DX-01	LumA	FALSE
TCGA-AR-A252-01	LumA	TRUE
TCGA-AR-A1AP-01	LumA	FALSE
TCGA-AO-A03L-01	LumA	FALSE
TCGA-AR-A1AU-01	LumA	FALSE
TCGA-AN-A0XV-01	LumA	TRUE
TCGA-D8-A27L-01	LumA	TRUE
TCGA-BH-A0AZ-01	LumA	FALSE
TCGA-AR-A0U3-01	LumA	FALSE
TCGA-A2-A0CV-01	LumA	TRUE
TCGA-BH-A0E9-01	LumA	TRUE
TCGA-AR-A1AS-01	LumA	FALSE
TCGA-E2-A14Q-01	LumA	TRUE
TCGA-E2-A153-01	LumA	FALSE
TCGA-A8-A07F-01	LumA	TRUE
TCGA-EW-A1P5-01	LumA	TRUE
TCGA-EW-A1J1-01	LumA	TRUE
TCGA-E9-A227-01	LumA	TRUE
TCGA-E9-A1NE-01	LumA	TRUE
TCGA-E2-A106-01	LumA	FALSE
TCGA-E2-A1L6-01	LumA	TRUE
TCGA-E2-A1IK-01	LumA	FALSE
TCGA-D8-A145-01	LumA	FALSE
TCGA-EW-A1PE-01	LumA	TRUE
TCGA-B6-A0IC-01	LumA	TRUE
TCGA-A2-A04V-01	LumA	FALSE
TCGA-A8-A0A2-01	LumA	TRUE
TCGA-BH-A0HF-01	LumA	FALSE
TCGA-BH-A1EU-01	LumA	TRUE
TCGA-BH-A18J-01	LumA	FALSE
TCGA-AN-A04A-01	LumA	FALSE
TCGA-BH-A0H7-01	LumA	FALSE
TCGA-A8-A06P-01	LumA	FALSE
TCGA-BH-A1FB-01	LumA	TRUE
TCGA-BH-A0BV-01	LumA	FALSE
TCGA-BH-A1EX-01	LumA	TRUE
TCGA-BH-A0HX-01	LumA	FALSE
TCGA-BH-A0E1-01	LumA	FALSE
TCGA-A8-A09A-01	LumA	TRUE
TCGA-B6-A0WY-01	LumA	FALSE
TCGA-AO-A0J5-01	LumA	FALSE
TCGA-AN-A0FS-01	LumA	FALSE
TCGA-AN-A0XO-01	LumA	FALSE
TCGA-AN-A0XT-01	LumA	FALSE
TCGA-BH-A0HK-01	LumA	FALSE
TCGA-E9-A1R5-01	LumA	FALSE
TCGA-E9-A247-01	LumA	FALSE
TCGA-E9-A229-01	LumA	TRUE
TCGA-E9-A1R3-01	LumA	TRUE
TCGA-C8-A12Y-01	LumA	FALSE
TCGA-GM-A2DN-01	LumA	TRUE
TCGA-AR-A2LN-01	LumA	TRUE
TCGA-AC-A2FF-01	LumA	TRUE
TCGA-A2-A3KD-01	LumA	FALSE
TCGA-BH-A28Q-01	LumA	FALSE
TCGA-E2-A15E-06	LumA	TRUE
TCGA-B6-A0IG-01	LumA	FALSE
TCGA-AC-A2FO-01	LumA	TRUE
TCGA-BH-A1EW-11	LumA	TRUE
TCGA-E9-A1RC-11	LumA	FALSE
TCGA-E9-A1RI-01	LumA	TRUE

## Sheet: random5
Supplementary Data 8. Pathological stages associated with random molecular signature in TCGA breast cancer cohort
sample	PAM50Call_RNAseq	BIRC2_L_CDH1_H_FOXO3_L			Counts of BIRC2_L_CDH1_H_FOXO3_L	Columns
TCGA-E2-A1LL-01	Basal	TRUE			Rows	FALSE	TRUE	Total
TCGA-A8-A07C-01	Basal	FALSE			Basal	31	10	41
TCGA-E2-A159-01	Basal	FALSE			Her2	4	12	16
TCGA-B6-A0RU-01	Basal	TRUE			LumA	61	76	137
TCGA-A2-A0SX-01	Basal	FALSE			LumB	12	58	70
TCGA-BH-A0AV-01	Basal	FALSE			Total	108	156	264
TCGA-D8-A1JK-01	Basal	TRUE
TCGA-AR-A2LR-01	Basal	FALSE			Counts of BIRC2_L_CDH1_H_FOXO3_L	Columns
TCGA-EW-A1P8-01	Basal	FALSE			Rows	FALSE	TRUE	Total
TCGA-AR-A1AR-01	Basal	FALSE			Basal	31	10	41
TCGA-B6-A0WX-01	Basal	FALSE			Her2	4	12	16
TCGA-A2-A0D2-01	Basal	FALSE			LumA	61	76	137
TCGA-A8-A07O-01	Basal	FALSE			LumB	12	58	70
TCGA-D8-A1JL-01	Basal	FALSE			Total	108	156	264
TCGA-A7-A26G-01	Basal	FALSE
TCGA-BH-A0WA-01	Basal	FALSE
TCGA-AO-A0JL-01	Basal	TRUE			Rows	FALSE	TRUE	Total
TCGA-C8-A131-01	Basal	TRUE			Basal&Her2	35	22	57
TCGA-D8-A1XK-01	Basal	FALSE			LumA&LumB	73	134	207
TCGA-B6-A0RT-01	Basal	FALSE			Total	108	156	264
TCGA-E2-A1AZ-01	Basal	FALSE
TCGA-E2-A14N-01	Basal	FALSE
TCGA-BH-A0B3-01	Basal	FALSE			Rows	FALSE	TRUE	Total
TCGA-AR-A0U1-01	Basal	TRUE			Basal&Her2	23.3182	33.6818	57
TCGA-AN-A0XU-01	Basal	FALSE			LumA&LumB	84.6818	122.318	207
TCGA-C8-A1HJ-01	Basal	TRUE			Total	108	156	264
TCGA-A1-A0SO-01	Basal	FALSE
TCGA-AN-A04D-01	Basal	FALSE
TCGA-A2-A0ST-01	Basal	FALSE			CHI.squ_ALLvsRANDOM	0.000379394
TCGA-A8-A07R-01	Basal	FALSE			CHI.squ_TRUEvsFALSE	8.01836e-14
TCGA-A2-A25F-01	Basal	FALSE			CHI.squ_Basal,Her2vsLumA,B	1.77e-26
TCGA-E2-A1II-01	Basal	FALSE
TCGA-BH-A1F0-01	Basal	FALSE
TCGA-AR-A24Q-01	Basal	FALSE			Rows	FALSE	TRUE	Total
TCGA-BH-A0DL-01	Basal	TRUE			Basal&Her2	61.4035	38.5965	100
TCGA-AR-A251-01	Basal	FALSE			LumA&LumB	35.2657	64.7343	100
TCGA-AR-A1AH-01	Basal	FALSE			Total
TCGA-AN-A0FJ-01	Basal	TRUE
TCGA-B6-A0I1-01	Basal	TRUE
TCGA-AC-A2BK-01	Basal	FALSE			Difference_Basal&Her2	-22.807
TCGA-BH-A1F6-01	Basal	FALSE			Difference_LumA,B	-29.4686
TCGA-B6-A0IK-01	Her2	TRUE
TCGA-C8-A26Y-01	Her2	TRUE
TCGA-AO-A0J2-01	Her2	TRUE
TCGA-EW-A1OV-01	Her2	FALSE
TCGA-C8-A26X-01	Her2	TRUE
TCGA-A2-A04X-01	Her2	TRUE
TCGA-A8-A08B-01	Her2	FALSE
TCGA-AC-A23H-01	Her2	TRUE
TCGA-A2-A04W-01	Her2	TRUE
TCGA-C8-A12P-01	Her2	TRUE
TCGA-AR-A24U-01	Her2	FALSE
TCGA-BH-A0EE-01	Her2	FALSE
TCGA-AN-A0FV-01	Her2	TRUE
TCGA-A8-A094-01	Her2	TRUE
TCGA-A8-A08J-01	Her2	TRUE
TCGA-GM-A2DB-01	Her2	TRUE
TCGA-E9-A1NA-01	LumB	TRUE
TCGA-AR-A24S-01	LumB	FALSE
TCGA-AR-A24K-01	LumB	FALSE
TCGA-C8-A26V-01	LumB	FALSE
TCGA-E2-A1L7-01	LumB	FALSE
TCGA-D8-A27W-01	LumB	TRUE
TCGA-E2-A14W-01	LumB	TRUE
TCGA-A8-A08G-01	LumB	TRUE
TCGA-A8-A08P-01	LumB	TRUE
TCGA-D8-A27N-01	LumB	TRUE
TCGA-A1-A0SN-01	LumB	TRUE
TCGA-AR-A250-01	LumB	TRUE
TCGA-EW-A1OZ-01	LumB	TRUE
TCGA-A2-A25E-01	LumB	TRUE
TCGA-A8-A06R-01	LumB	TRUE
TCGA-EW-A1OY-01	LumB	TRUE
TCGA-AR-A24H-01	LumB	FALSE
TCGA-B6-A0RL-01	LumB	TRUE
TCGA-AR-A24Z-01	LumB	TRUE
TCGA-AR-A1AW-01	LumB	FALSE
TCGA-BH-A0AU-01	LumB	TRUE
TCGA-A8-A08I-01	LumB	TRUE
TCGA-D8-A1XF-01	LumB	TRUE
TCGA-AO-A1KS-01	LumB	FALSE
TCGA-C8-A1HG-01	LumB	TRUE
TCGA-E2-A14S-01	LumB	TRUE
TCGA-EW-A1J6-01	LumB	TRUE
TCGA-A2-A04R-01	LumB	TRUE
TCGA-A8-A08F-01	LumB	TRUE
TCGA-A8-A09M-01	LumB	TRUE
TCGA-A2-A0YH-01	LumB	FALSE
TCGA-AR-A24R-01	LumB	TRUE
TCGA-D8-A1XL-01	LumB	TRUE
TCGA-AO-A1KQ-01	LumB	TRUE
TCGA-C8-A12W-01	LumB	TRUE
TCGA-BH-A0BZ-01	LumB	TRUE
TCGA-E2-A14O-01	LumB	TRUE
TCGA-A7-A13F-01	LumB	TRUE
TCGA-E2-A10C-01	LumB	TRUE
TCGA-A8-A085-01	LumB	TRUE
TCGA-BH-A0BF-01	LumB	FALSE
TCGA-A2-A0D4-01	LumB	TRUE
TCGA-A2-A25C-01	LumB	TRUE
TCGA-D8-A1JD-01	LumB	TRUE
TCGA-A8-A09R-01	LumB	TRUE
TCGA-AO-A0J7-01	LumB	TRUE
TCGA-D8-A1XR-01	LumB	FALSE
TCGA-C8-A12U-01	LumB	TRUE
TCGA-A2-A0T3-01	LumB	TRUE
TCGA-BH-A0W3-01	LumB	TRUE
TCGA-A8-A06Z-01	LumB	TRUE
TCGA-A8-A081-01	LumB	TRUE
TCGA-BH-A0H0-01	LumB	TRUE
TCGA-D8-A27R-01	LumB	TRUE
TCGA-A2-A04Y-01	LumB	TRUE
TCGA-A8-A082-01	LumB	TRUE
TCGA-AO-A1KT-01	LumB	TRUE
TCGA-A8-A07W-01	LumB	TRUE
TCGA-E2-A109-01	LumB	TRUE
TCGA-A8-A07S-01	LumB	TRUE
TCGA-E2-A15S-01	LumB	TRUE
TCGA-AN-A0AM-01	LumB	TRUE
TCGA-E9-A1RE-01	LumB	TRUE
TCGA-EW-A1PC-01	LumB	TRUE
TCGA-EW-A2FW-01	LumB	TRUE
TCGA-BH-A202-01	LumB	FALSE
TCGA-BH-A209-01	LumB	FALSE
TCGA-B6-A0IN-01	LumB	TRUE
TCGA-BH-A0HY-01	LumB	TRUE
TCGA-E9-A2JS-01	LumB	TRUE
TCGA-AR-A1AX-01	LumA	FALSE
TCGA-BH-A0DE-01	LumA	TRUE
TCGA-BH-A0BR-01	LumA	TRUE
TCGA-BH-A0BA-01	LumA	TRUE
TCGA-D8-A1Y0-01	LumA	TRUE
TCGA-E9-A295-01	LumA	TRUE
TCGA-B6-A0RG-01	LumA	TRUE
TCGA-B6-A0RN-01	LumA	FALSE
TCGA-AO-A12H-01	LumA	TRUE
TCGA-E2-A15L-01	LumA	FALSE
TCGA-B6-A0X0-01	LumA	FALSE
TCGA-A2-A0D3-01	LumA	TRUE
TCGA-D8-A1JN-01	LumA	FALSE
TCGA-AN-A0FK-01	LumA	TRUE
TCGA-A8-A083-01	LumA	TRUE
TCGA-BH-A0HI-01	LumA	TRUE
TCGA-GM-A2DM-01	LumA	FALSE
TCGA-BH-A0B4-01	LumA	TRUE
TCGA-EW-A1IW-01	LumA	FALSE
TCGA-A8-A097-01	LumA	TRUE
TCGA-EW-A1PD-01	LumA	TRUE
TCGA-BH-A18M-01	LumA	FALSE
TCGA-A8-A07P-01	LumA	TRUE
TCGA-AN-A0FT-01	LumA	TRUE
TCGA-AN-A041-01	LumA	TRUE
TCGA-A8-A08O-01	LumA	TRUE
TCGA-AR-A0TZ-01	LumA	TRUE
TCGA-AR-A24O-01	LumA	FALSE
TCGA-BH-A0C1-01	LumA	FALSE
TCGA-B6-A0RP-01	LumA	FALSE
TCGA-E2-A1IE-01	LumA	TRUE
TCGA-B6-A0X4-01	LumA	TRUE
TCGA-B6-A0IM-01	LumA	TRUE
TCGA-AR-A1AN-01	LumA	FALSE
TCGA-E2-A14T-01	LumA	TRUE
TCGA-BH-A0AY-01	LumA	FALSE
TCGA-A2-A0T5-01	LumA	FALSE
TCGA-A8-A09V-01	LumA	FALSE
TCGA-E2-A15D-01	LumA	FALSE
TCGA-A7-A0DB-01	LumA	TRUE
TCGA-E2-A15M-01	LumA	FALSE
TCGA-A2-A0CU-01	LumA	TRUE
TCGA-C8-A26Z-01	LumA	TRUE
TCGA-E9-A1NG-01	LumA	FALSE
TCGA-B6-A1KI-01	LumA	TRUE
TCGA-BH-A0H3-01	LumA	FALSE
TCGA-BH-A0H5-01	LumA	FALSE
TCGA-BH-A0HA-01	LumA	TRUE
TCGA-BH-A0W7-01	LumA	TRUE
TCGA-BH-A0DO-01	LumA	FALSE
TCGA-D8-A1JU-01	LumA	FALSE
TCGA-A2-A0YI-01	LumA	TRUE
TCGA-D8-A1XU-01	LumA	TRUE
TCGA-BH-A0B8-01	LumA	TRUE
TCGA-AR-A24T-01	LumA	FALSE
TCGA-C8-A1HO-01	LumA	TRUE
TCGA-AO-A03L-01	LumA	TRUE
TCGA-A2-A0YL-01	LumA	FALSE
TCGA-AR-A1AU-01	LumA	TRUE
TCGA-BH-A0DV-01	LumA	FALSE
TCGA-AO-A0JG-01	LumA	TRUE
TCGA-BH-A0AZ-01	LumA	TRUE
TCGA-A7-A26E-01	LumA	FALSE
TCGA-EW-A1J2-01	LumA	FALSE
TCGA-B6-A0RO-01	LumA	TRUE
TCGA-AR-A1AL-01	LumA	FALSE
TCGA-AR-A0TW-01	LumA	TRUE
TCGA-AR-A0U3-01	LumA	TRUE
TCGA-AO-A0JJ-01	LumA	FALSE
TCGA-BH-A0E9-01	LumA	FALSE
TCGA-A8-A07F-01	LumA	FALSE
TCGA-D8-A1X9-01	LumA	TRUE
TCGA-EW-A1P6-01	LumA	FALSE
TCGA-D8-A1XO-01	LumA	FALSE
TCGA-D8-A27K-01	LumA	FALSE
TCGA-C8-A273-01	LumA	TRUE
TCGA-E9-A1N5-01	LumA	TRUE
TCGA-E9-A1NH-01	LumA	FALSE
TCGA-A2-A0ER-01	LumA	TRUE
TCGA-E2-A106-01	LumA	TRUE
TCGA-BH-A0DT-01	LumA	FALSE
TCGA-A8-A09K-01	LumA	TRUE
TCGA-BH-A0EI-01	LumA	TRUE
TCGA-BH-A0W5-01	LumA	FALSE
TCGA-E2-A1IK-01	LumA	TRUE
TCGA-E2-A1LA-01	LumA	TRUE
TCGA-E2-A15R-01	LumA	TRUE
TCGA-E2-A1IL-01	LumA	TRUE
TCGA-B6-A0WS-01	LumA	TRUE
TCGA-A8-A0A2-01	LumA	FALSE
TCGA-BH-A0HB-01	LumA	TRUE
TCGA-AN-A0FN-01	LumA	FALSE
TCGA-BH-A1EU-01	LumA	FALSE
TCGA-A8-A08Z-01	LumA	FALSE
TCGA-BH-A18J-01	LumA	TRUE
TCGA-BH-A0E2-01	LumA	TRUE
TCGA-AN-A04A-01	LumA	TRUE
TCGA-BH-A0H7-01	LumA	TRUE
TCGA-A8-A06P-01	LumA	TRUE
TCGA-BH-A1FL-01	LumA	FALSE
TCGA-BH-A0DH-01	LumA	TRUE
TCGA-BH-A0HX-01	LumA	TRUE
TCGA-A1-A0SG-01	LumA	TRUE
TCGA-BH-A0DQ-01	LumA	TRUE
TCGA-BH-A0GZ-01	LumA	TRUE
TCGA-BH-A0H6-01	LumA	TRUE
TCGA-AN-A0XN-01	LumA	FALSE
TCGA-A2-A0CT-01	LumA	TRUE
TCGA-E9-A22B-01	LumA	TRUE
TCGA-E9-A1R2-01	LumA	TRUE
TCGA-BH-A0BM-01	LumA	TRUE
TCGA-AN-A0AS-01	LumA	TRUE
TCGA-E9-A1R6-01	LumA	TRUE
TCGA-E9-A1RF-01	LumA	TRUE
TCGA-BH-A0B2-01	LumA	FALSE
TCGA-A7-A13G-11	LumA	FALSE
TCGA-AC-A2B8-01	LumA	FALSE
TCGA-GI-A2C8-01	LumA	FALSE
TCGA-GI-A2C8-11	LumA	FALSE
TCGA-GM-A2DN-01	LumA	FALSE
TCGA-E9-A1NF-11	LumA	FALSE
TCGA-BH-A2L8-01	LumA	FALSE
TCGA-AR-A2LN-01	LumA	FALSE
TCGA-BH-A201-01	LumA	TRUE
TCGA-E2-A3DX-01	LumA	FALSE
TCGA-AC-A2FF-01	LumA	FALSE
TCGA-A2-A3KD-01	LumA	TRUE
TCGA-E2-A1IG-01	LumA	TRUE
TCGA-AR-A2LM-01	LumA	FALSE
TCGA-B6-A0IG-01	LumA	TRUE
TCGA-GM-A2DK-01	LumA	TRUE
TCGA-AR-A2LE-01	LumA	FALSE
TCGA-AC-A2FG-01	LumA	FALSE
TCGA-AC-A2FO-01	LumA	FALSE
TCGA-C8-A3M7-01	LumA	FALSE
TCGA-E9-A1RF-11	LumA	FALSE
TCGA-E9-A1RI-11	LumA	FALSE

## Sheet: random6
Supplementary Data 8. Pathological stages associated with random molecular signature in TCGA breast cancer cohort
sample	PAM50Call_RNAseq	BIRC2_L_CTNNB1_H_MDM2_L			Counts of BIRC2_L_CTNNB1_H_MDM2_L	Columns
TCGA-E2-A1LL-01	Basal	TRUE			Rows	FALSE	TRUE	Total
TCGA-AO-A12F-01	Basal	TRUE			Basal	7	19	26
TCGA-AQ-A04J-01	Basal	TRUE			Her2	2	8	10
TCGA-B6-A0RU-01	Basal	TRUE			LumA	28	56	84
TCGA-A2-A0YM-01	Basal	FALSE			LumB	21	21	42
TCGA-D8-A143-01	Basal	TRUE			Total	58	104	162
TCGA-C8-A134-01	Basal	FALSE
TCGA-BH-A0BW-01	Basal	FALSE			Counts of BIRC2_L_CTNNB1_H_MDM2_L	Columns
TCGA-E2-A1LS-01	Basal	TRUE			Rows	FALSE	TRUE	Total
TCGA-C8-A131-01	Basal	TRUE			Basal	7	19	26
TCGA-B6-A0IQ-01	Basal	TRUE			Her2	2	8	10
TCGA-A2-A0YE-01	Basal	TRUE			LumA	28	56	84
TCGA-AR-A0U0-01	Basal	TRUE			LumB	21	21	42
TCGA-E2-A158-01	Basal	TRUE			Total	58	104	162
TCGA-A2-A04U-01	Basal	TRUE
TCGA-BH-A18T-01	Basal	FALSE
TCGA-AN-A0AT-01	Basal	TRUE			Rows	FALSE	TRUE	Total
TCGA-AN-A0FX-01	Basal	TRUE			Basal&Her2	9	27	36
TCGA-AN-A04D-01	Basal	FALSE			LumA&LumB	49	77	126
TCGA-E2-A14Y-01	Basal	TRUE			Total	58	104	162
TCGA-B6-A1KF-01	Basal	TRUE
TCGA-A2-A25F-01	Basal	FALSE
TCGA-E2-A1II-01	Basal	FALSE			Rows	FALSE	TRUE	Total
TCGA-A7-A13E-01	Basal	TRUE			Basal&Her2	12.8889	23.1111	36
TCGA-BH-A0DL-01	Basal	TRUE			LumA&LumB	45.1111	80.8889	126
TCGA-E9-A1N8-01	Basal	TRUE			Total	58	104	162
TCGA-A8-A08X-01	Her2	TRUE
TCGA-B6-A0IK-01	Her2	TRUE
TCGA-D8-A13Z-01	Her2	TRUE			CHI.squ_ALLvsRANDOM	0.125286
TCGA-C8-A26X-01	Her2	TRUE			CHI.squ_TRUEvsFALSE	5.55006e-13
TCGA-C8-A12T-01	Her2	TRUE			CHI.squ_Basal,Her2vsLumA,B	7.0452e-16
TCGA-BH-A18R-01	Her2	FALSE
TCGA-A2-A0T1-01	Her2	TRUE
TCGA-A8-A0A7-01	Her2	FALSE			Rows	FALSE	TRUE	Total
TCGA-C8-A275-01	Her2	TRUE			Basal&Her2	25	75	100
TCGA-BH-A18P-01	Her2	TRUE			LumA&LumB	38.8889	61.1111	100
TCGA-E2-A1L7-01	LumB	FALSE			Total
TCGA-A8-A076-01	LumB	FALSE
TCGA-A8-A09I-01	LumB	TRUE
TCGA-A2-A0YG-01	LumB	TRUE			Difference_Basal&Her2	50
TCGA-BH-A0DD-01	LumB	TRUE			Difference_LumA,B	-22.2222
TCGA-E9-A228-01	LumB	FALSE
TCGA-C8-A1HN-01	LumB	FALSE
TCGA-B6-A0X5-01	LumB	FALSE
TCGA-EW-A1OY-01	LumB	TRUE
TCGA-D8-A1Y2-01	LumB	TRUE
TCGA-D8-A1JT-01	LumB	FALSE
TCGA-AO-A1KS-01	LumB	FALSE
TCGA-E2-A15A-01	LumB	FALSE
TCGA-A2-A0YH-01	LumB	FALSE
TCGA-D8-A1JC-01	LumB	FALSE
TCGA-C8-A12W-01	LumB	TRUE
TCGA-AO-A0JD-01	LumB	TRUE
TCGA-A8-A07L-01	LumB	FALSE
TCGA-A2-A1G4-01	LumB	FALSE
TCGA-A8-A09R-01	LumB	TRUE
TCGA-AO-A0J7-01	LumB	TRUE
TCGA-D8-A1J8-01	LumB	FALSE
TCGA-D8-A1XR-01	LumB	FALSE
TCGA-E2-A15K-01	LumB	TRUE
TCGA-BH-A0W3-01	LumB	TRUE
TCGA-AO-A1KP-01	LumB	FALSE
TCGA-AO-A03O-01	LumB	TRUE
TCGA-A8-A096-01	LumB	TRUE
TCGA-BH-A1FD-01	LumB	TRUE
TCGA-A8-A079-01	LumB	TRUE
TCGA-A8-A09W-01	LumB	FALSE
TCGA-A8-A07W-01	LumB	TRUE
TCGA-AR-A0TY-01	LumB	FALSE
TCGA-E2-A109-01	LumB	TRUE
TCGA-A8-A07S-01	LumB	TRUE
TCGA-A2-A0YT-01	LumB	FALSE
TCGA-BH-A0HW-01	LumB	FALSE
TCGA-BH-A1FM-01	LumB	FALSE
TCGA-A8-A084-01	LumB	TRUE
TCGA-AR-A2LL-01	LumB	TRUE
TCGA-E2-A15K-06	LumB	TRUE
TCGA-BH-A209-01	LumB	FALSE
TCGA-BH-A0DE-01	LumA	TRUE
TCGA-A1-A0SE-01	LumA	TRUE
TCGA-EW-A2FV-01	LumA	FALSE
TCGA-A8-A07B-01	LumA	TRUE
TCGA-AN-A0FD-01	LumA	TRUE
TCGA-A8-A08C-01	LumA	TRUE
TCGA-A8-A0AB-01	LumA	TRUE
TCGA-D8-A1XV-01	LumA	FALSE
TCGA-AO-A03V-01	LumA	TRUE
TCGA-A2-A0D3-01	LumA	TRUE
TCGA-D8-A1JN-01	LumA	FALSE
TCGA-A2-A0CS-01	LumA	TRUE
TCGA-BH-A0HI-01	LumA	TRUE
TCGA-B6-A0IO-01	LumA	FALSE
TCGA-GM-A2DM-01	LumA	FALSE
TCGA-BH-A1EW-01	LumA	FALSE
TCGA-D8-A1XY-01	LumA	FALSE
TCGA-A2-A0SY-01	LumA	TRUE
TCGA-AO-A12C-01	LumA	TRUE
TCGA-A8-A097-01	LumA	TRUE
TCGA-A8-A06U-01	LumA	FALSE
TCGA-AN-A041-01	LumA	TRUE
TCGA-BH-A1EY-01	LumA	FALSE
TCGA-BH-A0BQ-01	LumA	TRUE
TCGA-A2-A0EW-01	LumA	TRUE
TCGA-A2-A0EX-01	LumA	TRUE
TCGA-A2-A0EN-01	LumA	TRUE
TCGA-A2-A0SU-01	LumA	TRUE
TCGA-A2-A0T4-01	LumA	TRUE
TCGA-A8-A093-01	LumA	TRUE
TCGA-A7-A0DB-01	LumA	TRUE
TCGA-BH-A0B0-01	LumA	TRUE
TCGA-A2-A0EU-01	LumA	FALSE
TCGA-E2-A1IO-01	LumA	FALSE
TCGA-A2-A0YI-01	LumA	TRUE
TCGA-E2-A1IU-01	LumA	TRUE
TCGA-BH-A0DX-01	LumA	TRUE
TCGA-AR-A1AU-01	LumA	TRUE
TCGA-A2-A0ET-01	LumA	FALSE
TCGA-D8-A27I-01	LumA	TRUE
TCGA-BH-A0AZ-01	LumA	TRUE
TCGA-AR-A1AS-01	LumA	TRUE
TCGA-BH-A0DI-01	LumA	TRUE
TCGA-E2-A153-01	LumA	TRUE
TCGA-A8-A07F-01	LumA	FALSE
TCGA-EW-A1P5-01	LumA	FALSE
TCGA-EW-A1J1-01	LumA	FALSE
TCGA-E9-A227-01	LumA	FALSE
TCGA-E9-A1NE-01	LumA	FALSE
TCGA-BH-A0EA-01	LumA	TRUE
TCGA-D8-A145-01	LumA	TRUE
TCGA-E2-A1IL-01	LumA	TRUE
TCGA-BH-A0DP-01	LumA	TRUE
TCGA-BH-A0HQ-01	LumA	TRUE
TCGA-BH-A0EB-01	LumA	TRUE
TCGA-BH-A0HF-01	LumA	TRUE
TCGA-AN-A04A-01	LumA	TRUE
TCGA-A8-A06P-01	LumA	TRUE
TCGA-A1-A0SJ-01	LumA	FALSE
TCGA-BH-A0BV-01	LumA	TRUE
TCGA-BH-A1EX-01	LumA	FALSE
TCGA-BH-A0E1-01	LumA	TRUE
TCGA-A8-A09A-01	LumA	FALSE
TCGA-A8-A091-01	LumA	TRUE
TCGA-B6-A0WY-01	LumA	TRUE
TCGA-BH-A0DG-01	LumA	TRUE
TCGA-A7-A0D9-01	LumA	FALSE
TCGA-BH-A0BM-01	LumA	TRUE
TCGA-AO-A0JI-01	LumA	FALSE
TCGA-AN-A0FS-01	LumA	TRUE
TCGA-BH-A0HP-01	LumA	TRUE
TCGA-AN-A0XO-01	LumA	TRUE
TCGA-E9-A1RF-01	LumA	TRUE
TCGA-E9-A1N3-01	LumA	FALSE
TCGA-E9-A245-01	LumA	FALSE
TCGA-GI-A2C8-11	LumA	FALSE
TCGA-AC-A2FB-01	LumA	TRUE
TCGA-GM-A2DN-01	LumA	FALSE
TCGA-AC-A3HN-01	LumA	TRUE
TCGA-AC-A23G-01	LumA	TRUE
TCGA-A2-A3KC-01	LumA	TRUE
TCGA-AR-A2LO-01	LumA	TRUE
TCGA-AR-A2LE-01	LumA	FALSE
TCGA-AC-A2FO-01	LumA	FALSE

## Sheet: random7
Supplementary Data 8. Pathological stages associated with random molecular signature in TCGA breast cancer cohort
sample	PAM50Call_RNAseq	CDH1_L_AXIN2_L_CTNNB1_H			Counts of CDH1_L_AXIN2_L_CTNNB1_H	Columns
TCGA-AN-A0AL-01	Basal	FALSE			Rows	FALSE	TRUE	Total
TCGA-D8-A142-01	Basal	TRUE			Basal	4	28	32
TCGA-AO-A128-01	Basal	TRUE			Her2	8	3	11
TCGA-AO-A12F-01	Basal	TRUE			LumA	64	17	81
TCGA-A8-A07C-01	Basal	TRUE			LumB	56	7	63
TCGA-AR-A1AR-01	Basal	TRUE			Total	132	55	187
TCGA-A2-A0D2-01	Basal	TRUE
TCGA-EW-A1P4-01	Basal	TRUE			Counts of CDH1_L_AXIN2_L_CTNNB1_H	Columns
TCGA-E2-A1LG-01	Basal	TRUE			Rows	FALSE	TRUE	Total
TCGA-D8-A1JL-01	Basal	TRUE			Basal	4	28	32
TCGA-E9-A22G-01	Basal	TRUE			Her2	8	3	11
TCGA-BH-A0WA-01	Basal	TRUE			LumA	64	17	81
TCGA-A7-A26F-01	Basal	FALSE			LumB	56	7	63
TCGA-D8-A1XK-01	Basal	TRUE			Total	132	55	187
TCGA-B6-A0IQ-01	Basal	TRUE
TCGA-A2-A0T0-01	Basal	TRUE
TCGA-AR-A0U1-01	Basal	FALSE			Rows	FALSE	TRUE	Total
TCGA-AR-A0U0-01	Basal	TRUE			Basal&Her2	12	31	43
TCGA-E9-A1ND-01	Basal	TRUE			LumA&LumB	120	24	144
TCGA-A2-A04U-01	Basal	TRUE			Total	132	55	187
TCGA-AN-A0AT-01	Basal	TRUE
TCGA-A1-A0SO-01	Basal	TRUE
TCGA-E2-A14Y-01	Basal	TRUE			Rows	FALSE	TRUE	Total
TCGA-A8-A07R-01	Basal	TRUE			Basal&Her2	30.3529	12.6471	43
TCGA-BH-A1F0-01	Basal	TRUE			LumA&LumB	101.647	42.3529	144
TCGA-A7-A13E-01	Basal	TRUE			Total	132	55	187
TCGA-AR-A24Q-01	Basal	TRUE
TCGA-AR-A1AH-01	Basal	TRUE
TCGA-E9-A1N8-01	Basal	TRUE			CHI.squ_ALLvsRANDOM	2.56367e-12
TCGA-AC-A2BK-01	Basal	TRUE			CHI.squ_TRUEvsFALSE	4.72163e-25
TCGA-BH-A1F6-01	Basal	TRUE			CHI.squ_Basal,Her2vsLumA,B	2.23495e-23
TCGA-BH-A18V-06	Basal	FALSE
TCGA-D8-A1JG-01	Her2	FALSE
TCGA-E9-A1RH-01	Her2	FALSE			Rows	FALSE	TRUE	Total
TCGA-B6-A0RS-01	Her2	FALSE			Basal&Her2	27.907	72.093	100
TCGA-AR-A0TX-01	Her2	FALSE			LumA&LumB	83.3333	16.6667	100
TCGA-A2-A0EQ-01	Her2	FALSE			Total
TCGA-C8-A12L-01	Her2	FALSE
TCGA-A2-A0T1-01	Her2	TRUE
TCGA-AO-A0JE-01	Her2	FALSE			Difference_Basal&Her2	44.186
TCGA-AR-A24U-01	Her2	TRUE			Difference_LumA,B	66.6667
TCGA-AN-A04C-01	Her2	FALSE
TCGA-BH-A18P-01	Her2	TRUE
TCGA-D8-A27W-01	LumB	FALSE
TCGA-AN-A0AJ-01	LumB	FALSE
TCGA-A8-A08G-01	LumB	FALSE
TCGA-D8-A1X5-01	LumB	FALSE
TCGA-A8-A08P-01	LumB	FALSE
TCGA-D8-A27N-01	LumB	FALSE
TCGA-EW-A1OZ-01	LumB	FALSE
TCGA-C8-A1HL-01	LumB	FALSE
TCGA-BH-A0C7-01	LumB	FALSE
TCGA-A8-A06X-01	LumB	FALSE
TCGA-E9-A228-01	LumB	FALSE
TCGA-A2-A25E-01	LumB	FALSE
TCGA-C8-A1HN-01	LumB	FALSE
TCGA-A8-A06R-01	LumB	FALSE
TCGA-EW-A1OX-01	LumB	FALSE
TCGA-D8-A1X7-01	LumB	FALSE
TCGA-D8-A1Y2-01	LumB	TRUE
TCGA-B6-A0RL-01	LumB	FALSE
TCGA-BH-A0AU-01	LumB	FALSE
TCGA-A8-A08I-01	LumB	FALSE
TCGA-C8-A1HM-01	LumB	FALSE
TCGA-A2-A04R-01	LumB	FALSE
TCGA-A8-A08F-01	LumB	FALSE
TCGA-E2-A15A-01	LumB	FALSE
TCGA-A8-A09M-01	LumB	FALSE
TCGA-A2-A1FX-01	LumB	TRUE
TCGA-D8-A1JC-01	LumB	FALSE
TCGA-AR-A24R-01	LumB	FALSE
TCGA-BH-A0BZ-01	LumB	FALSE
TCGA-A8-A07L-01	LumB	FALSE
TCGA-A7-A13F-01	LumB	FALSE
TCGA-A2-A1G4-01	LumB	FALSE
TCGA-A8-A085-01	LumB	FALSE
TCGA-A2-A0D4-01	LumB	FALSE
TCGA-A8-A075-01	LumB	TRUE
TCGA-C8-A27A-01	LumB	FALSE
TCGA-AO-A0J3-01	LumB	FALSE
TCGA-C8-A12U-01	LumB	FALSE
TCGA-A2-A0T3-01	LumB	FALSE
TCGA-A8-A06Z-01	LumB	FALSE
TCGA-A8-A096-01	LumB	TRUE
TCGA-A8-A081-01	LumB	FALSE
TCGA-BH-A1FD-01	LumB	TRUE
TCGA-BH-A0HU-01	LumB	FALSE
TCGA-AN-A0FY-01	LumB	FALSE
TCGA-A8-A079-01	LumB	TRUE
TCGA-D8-A27R-01	LumB	FALSE
TCGA-A8-A09Q-01	LumB	TRUE
TCGA-A8-A06Q-01	LumB	FALSE
TCGA-AO-A1KT-01	LumB	FALSE
TCGA-AR-A0TY-01	LumB	FALSE
TCGA-AR-A0TT-01	LumB	FALSE
TCGA-E2-A15S-01	LumB	FALSE
TCGA-A8-A06N-01	LumB	FALSE
TCGA-AN-A0AM-01	LumB	FALSE
TCGA-BH-A0HW-01	LumB	FALSE
TCGA-E9-A1R7-01	LumB	FALSE
TCGA-E9-A1RE-01	LumB	FALSE
TCGA-EW-A1PC-01	LumB	FALSE
TCGA-E2-A15A-06	LumB	FALSE
TCGA-A7-A2KD-01	LumB	FALSE
TCGA-BH-A0HY-01	LumB	FALSE
TCGA-E9-A2JS-01	LumB	FALSE
TCGA-BH-A0BA-01	LumA	FALSE
TCGA-BH-A0DK-01	LumA	FALSE
TCGA-E9-A295-01	LumA	FALSE
TCGA-A8-A07B-01	LumA	TRUE
TCGA-AO-A12B-01	LumA	FALSE
TCGA-E2-A1BD-01	LumA	FALSE
TCGA-AO-A0J8-01	LumA	TRUE
TCGA-B6-A0IO-01	LumA	FALSE
TCGA-BH-A1EW-01	LumA	FALSE
TCGA-D8-A1XY-01	LumA	FALSE
TCGA-AQ-A1H2-01	LumA	TRUE
TCGA-EW-A1PD-01	LumA	FALSE
TCGA-E2-A15H-01	LumA	FALSE
TCGA-BH-A0DZ-01	LumA	FALSE
TCGA-A8-A07P-01	LumA	FALSE
TCGA-AN-A0FT-01	LumA	FALSE
TCGA-E2-A105-01	LumA	FALSE
TCGA-BH-A1EY-01	LumA	FALSE
TCGA-AR-A0TZ-01	LumA	FALSE
TCGA-B6-A0RI-01	LumA	FALSE
TCGA-E2-A1IE-01	LumA	FALSE
TCGA-A8-A09T-01	LumA	TRUE
TCGA-B6-A0IM-01	LumA	FALSE
TCGA-AR-A24X-01	LumA	TRUE
TCGA-E2-A14T-01	LumA	FALSE
TCGA-C8-A26Z-01	LumA	FALSE
TCGA-BH-A0BP-01	LumA	FALSE
TCGA-BH-A0B0-01	LumA	TRUE
TCGA-A2-A0EU-01	LumA	FALSE
TCGA-BH-A0HA-01	LumA	FALSE
TCGA-E2-A1IH-01	LumA	TRUE
TCGA-BH-A0W7-01	LumA	FALSE
TCGA-E2-A1IO-01	LumA	FALSE
TCGA-BH-A0B8-01	LumA	FALSE
TCGA-C8-A1HO-01	LumA	FALSE
TCGA-A8-A0A6-01	LumA	TRUE
TCGA-AO-A03L-01	LumA	FALSE
TCGA-A2-A0ET-01	LumA	FALSE
TCGA-AO-A0JG-01	LumA	FALSE
TCGA-AR-A0U3-01	LumA	FALSE
TCGA-EW-A1J1-01	LumA	FALSE
TCGA-EW-A1PA-01	LumA	FALSE
TCGA-C8-A273-01	LumA	FALSE
TCGA-E9-A1NE-01	LumA	FALSE
TCGA-E9-A1N5-01	LumA	FALSE
TCGA-E2-A106-01	LumA	FALSE
TCGA-E2-A1LA-01	LumA	FALSE
TCGA-E2-A1L9-01	LumA	FALSE
TCGA-E2-A15R-01	LumA	FALSE
TCGA-D8-A141-01	LumA	TRUE
TCGA-B6-A0WS-01	LumA	FALSE
TCGA-BH-A0DP-01	LumA	TRUE
TCGA-A8-A0A1-01	LumA	TRUE
TCGA-A8-A090-01	LumA	TRUE
TCGA-A8-A08Z-01	LumA	TRUE
TCGA-BH-A18J-01	LumA	FALSE
TCGA-BH-A0H7-01	LumA	FALSE
TCGA-A1-A0SQ-01	LumA	FALSE
TCGA-D8-A1XC-01	LumA	FALSE
TCGA-A1-A0SJ-01	LumA	FALSE
TCGA-BH-A0E1-01	LumA	TRUE
TCGA-A8-A09A-01	LumA	FALSE
TCGA-A7-A0D9-01	LumA	FALSE
TCGA-A7-A0CG-01	LumA	TRUE
TCGA-A7-A0DC-01	LumA	FALSE
TCGA-E9-A1R2-01	LumA	FALSE
TCGA-AO-A0JI-01	LumA	FALSE
TCGA-AN-A0XT-01	LumA	FALSE
TCGA-E9-A1R6-01	LumA	FALSE
TCGA-E9-A1R0-01	LumA	FALSE
TCGA-E9-A245-01	LumA	FALSE
TCGA-AC-A2FB-01	LumA	TRUE
TCGA-A7-A3J0-01	LumA	FALSE
TCGA-A2-A3KD-01	LumA	FALSE
TCGA-E2-A1IG-01	LumA	FALSE
TCGA-GM-A2DC-01	LumA	FALSE
TCGA-GM-A2DK-01	LumA	FALSE
TCGA-EW-A2FS-01	LumA	FALSE
TCGA-C8-A3M7-01	LumA	TRUE
TCGA-GM-A2DI-01	LumA	FALSE
TCGA-B6-A0I8-01	LumA	FALSE

## Sheet: random8
Supplementary Data 8. Pathological stages associated with random molecular signature in TCGA breast cancer cohort
sample	PAM50Call_RNAseq	CDH1_L_LEF1_L_AKT1_L			Counts of CDH1_L_LEF1_L_AKT1_L	Columns
TCGA-AN-A0AL-01	Basal	FALSE			Rows	FALSE	TRUE	Total
TCGA-AO-A128-01	Basal	TRUE			Basal	6	39	45
TCGA-A8-A07C-01	Basal	TRUE			Her2	8	2	10
TCGA-A2-A0SX-01	Basal	TRUE			LumA	71	42	113
TCGA-D8-A27M-01	Basal	TRUE			LumB	31	8	39
TCGA-AR-A1AJ-01	Basal	TRUE			Total	116	91	207
TCGA-AC-A2QH-01	Basal	TRUE
TCGA-E2-A14R-01	Basal	FALSE			Counts of CDH1_L_LEF1_L_AKT1_L	Columns
TCGA-EW-A1P8-01	Basal	TRUE			Rows	FALSE	TRUE	Total
TCGA-AR-A1AQ-01	Basal	TRUE			Basal	6	39	45
TCGA-EW-A1P4-01	Basal	TRUE			Her2	8	2	10
TCGA-AR-A0TU-01	Basal	TRUE			LumA	71	42	113
TCGA-E2-A1LG-01	Basal	TRUE			LumB	31	8	39
TCGA-A8-A07O-01	Basal	TRUE			Total	116	91	207
TCGA-D8-A27F-01	Basal	TRUE
TCGA-BH-A0WA-01	Basal	TRUE
TCGA-EW-A1PB-01	Basal	TRUE			Rows	FALSE	TRUE	Total
TCGA-D8-A1XK-01	Basal	TRUE			Basal&Her2	14	41	55
TCGA-B6-A0IQ-01	Basal	TRUE			LumA&LumB	102	50	152
TCGA-AO-A129-01	Basal	TRUE			Total	116	91	207
TCGA-E2-A14N-01	Basal	TRUE
TCGA-AR-A0TS-01	Basal	FALSE
TCGA-AR-A0U0-01	Basal	TRUE			Rows	FALSE	TRUE	Total
TCGA-A1-A0SK-01	Basal	TRUE			Basal&Her2	30.8213	24.1787	55
TCGA-A1-A0SP-01	Basal	FALSE			LumA&LumB	85.1787	66.8213	152
TCGA-AN-A0G0-01	Basal	FALSE			Total	116	91	207
TCGA-AN-A0XU-01	Basal	TRUE
TCGA-BH-A0E6-01	Basal	TRUE
TCGA-AN-A04D-01	Basal	TRUE			CHI.squ_ALLvsRANDOM	9.66718e-08
TCGA-BH-A1FC-01	Basal	TRUE			CHI.squ_TRUEvsFALSE	7.67754e-19
TCGA-E2-A14Y-01	Basal	TRUE			CHI.squ_Basal,Her2vsLumA,B	1.29958e-18
TCGA-A8-A07R-01	Basal	TRUE
TCGA-B6-A0IJ-01	Basal	TRUE
TCGA-BH-A1F0-01	Basal	TRUE			Rows	FALSE	TRUE	Total
TCGA-A7-A13E-01	Basal	TRUE			Basal&Her2	25.4545	74.5455	100
TCGA-AR-A24Q-01	Basal	TRUE			LumA&LumB	67.1053	32.8947	100
TCGA-AR-A0TP-01	Basal	FALSE			Total
TCGA-AR-A251-01	Basal	TRUE
TCGA-AR-A1AH-01	Basal	TRUE
TCGA-E9-A1N8-01	Basal	TRUE			Difference_Basal&Her2	49.0909
TCGA-B6-A0I2-01	Basal	TRUE			Difference_LumA,B	34.2105
TCGA-AO-A1KR-01	Basal	TRUE
TCGA-AC-A2BK-01	Basal	TRUE
TCGA-B6-A0X1-01	Basal	TRUE
TCGA-BH-A1F6-01	Basal	TRUE
TCGA-EW-A2FR-01	Her2	FALSE
TCGA-AR-A254-01	Her2	TRUE
TCGA-BH-A0B7-01	Her2	FALSE
TCGA-C8-A138-01	Her2	FALSE
TCGA-BH-A0AW-01	Her2	FALSE
TCGA-AO-A0JE-01	Her2	FALSE
TCGA-C8-A278-01	Her2	FALSE
TCGA-A2-A04W-01	Her2	FALSE
TCGA-AO-A12D-01	Her2	FALSE
TCGA-AR-A24U-01	Her2	TRUE
TCGA-AR-A24K-01	LumB	TRUE
TCGA-E9-A1N6-01	LumB	FALSE
TCGA-A8-A08G-01	LumB	FALSE
TCGA-D8-A1X5-01	LumB	FALSE
TCGA-C8-A26W-01	LumB	FALSE
TCGA-A8-A08S-01	LumB	FALSE
TCGA-A8-A09N-01	LumB	FALSE
TCGA-A1-A0SN-01	LumB	FALSE
TCGA-AR-A250-01	LumB	FALSE
TCGA-D8-A1J9-01	LumB	FALSE
TCGA-C8-A1HL-01	LumB	FALSE
TCGA-A8-A06R-01	LumB	FALSE
TCGA-AO-A03N-01	LumB	FALSE
TCGA-AO-A1KS-01	LumB	TRUE
TCGA-E9-A1NI-01	LumB	FALSE
TCGA-A8-A095-01	LumB	FALSE
TCGA-AN-A0FF-01	LumB	FALSE
TCGA-D8-A1Y3-01	LumB	TRUE
TCGA-AR-A24R-01	LumB	FALSE
TCGA-D8-A1Y1-01	LumB	TRUE
TCGA-AO-A0JD-01	LumB	FALSE
TCGA-BH-A0BZ-01	LumB	FALSE
TCGA-C8-A27A-01	LumB	FALSE
TCGA-E2-A15K-01	LumB	FALSE
TCGA-BH-A0W3-01	LumB	FALSE
TCGA-AO-A1KP-01	LumB	TRUE
TCGA-A8-A09C-01	LumB	FALSE
TCGA-AN-A03Y-01	LumB	TRUE
TCGA-BH-A0HU-01	LumB	FALSE
TCGA-A8-A09Q-01	LumB	TRUE
TCGA-A1-A0SI-01	LumB	FALSE
TCGA-A8-A082-01	LumB	FALSE
TCGA-AO-A1KT-01	LumB	FALSE
TCGA-A8-A07S-01	LumB	FALSE
TCGA-E9-A1R7-01	LumB	FALSE
TCGA-BH-A202-01	LumB	TRUE
TCGA-A7-A2KD-01	LumB	FALSE
TCGA-E2-A15K-06	LumB	FALSE
TCGA-B6-A0IN-01	LumB	FALSE
TCGA-BH-A0BR-01	LumA	FALSE
TCGA-AO-A03M-01	LumA	FALSE
TCGA-A1-A0SF-01	LumA	FALSE
TCGA-BH-A0DK-01	LumA	FALSE
TCGA-E9-A295-01	LumA	FALSE
TCGA-B6-A0RN-01	LumA	TRUE
TCGA-A8-A07B-01	LumA	TRUE
TCGA-A8-A0AB-01	LumA	TRUE
TCGA-E2-A15G-01	LumA	FALSE
TCGA-A2-A0D3-01	LumA	FALSE
TCGA-AN-A0FK-01	LumA	FALSE
TCGA-AN-A046-01	LumA	FALSE
TCGA-BH-A0HI-01	LumA	FALSE
TCGA-EW-A1J3-01	LumA	TRUE
TCGA-C8-A132-01	LumA	FALSE
TCGA-EW-A1PD-01	LumA	FALSE
TCGA-AQ-A0Y5-01	LumA	FALSE
TCGA-AN-A041-01	LumA	FALSE
TCGA-BH-A1EY-01	LumA	FALSE
TCGA-AO-A0JA-01	LumA	FALSE
TCGA-A2-A0EW-01	LumA	TRUE
TCGA-AR-A0TZ-01	LumA	FALSE
TCGA-A8-A08T-01	LumA	FALSE
TCGA-B6-A0RI-01	LumA	FALSE
TCGA-B6-A0WZ-01	LumA	FALSE
TCGA-B6-A0X7-01	LumA	TRUE
TCGA-D8-A146-01	LumA	FALSE
TCGA-A8-A09T-01	LumA	TRUE
TCGA-B6-A0IM-01	LumA	FALSE
TCGA-A2-A0YD-01	LumA	TRUE
TCGA-A2-A0T6-01	LumA	TRUE
TCGA-A2-A1FV-01	LumA	TRUE
TCGA-B6-A0IA-01	LumA	TRUE
TCGA-AR-A24X-01	LumA	TRUE
TCGA-AO-A12G-01	LumA	TRUE
TCGA-E2-A10F-01	LumA	TRUE
TCGA-E2-A15I-01	LumA	FALSE
TCGA-A7-A0DB-01	LumA	FALSE
TCGA-BH-A0W4-01	LumA	FALSE
TCGA-BH-A0HA-01	LumA	FALSE
TCGA-BH-A0W7-01	LumA	FALSE
TCGA-E2-A15C-01	LumA	FALSE
TCGA-E2-A1IO-01	LumA	FALSE
TCGA-E2-A154-01	LumA	FALSE
TCGA-D8-A1XU-01	LumA	FALSE
TCGA-EW-A1PF-01	LumA	FALSE
TCGA-D8-A27P-01	LumA	FALSE
TCGA-A2-A0EO-01	LumA	FALSE
TCGA-AR-A1AP-01	LumA	TRUE
TCGA-A8-A0A6-01	LumA	TRUE
TCGA-AO-A03L-01	LumA	FALSE
TCGA-C8-A1HI-01	LumA	FALSE
TCGA-D8-A27L-01	LumA	FALSE
TCGA-EW-A1IX-01	LumA	FALSE
TCGA-BH-A0BS-01	LumA	FALSE
TCGA-AR-A1AL-01	LumA	TRUE
TCGA-AR-A0U3-01	LumA	FALSE
TCGA-BH-A0E9-01	LumA	TRUE
TCGA-BH-A0DI-01	LumA	FALSE
TCGA-A8-A07F-01	LumA	TRUE
TCGA-A8-A07J-01	LumA	TRUE
TCGA-C8-A273-01	LumA	FALSE
TCGA-E9-A1N5-01	LumA	FALSE
TCGA-E2-A106-01	LumA	FALSE
TCGA-BH-A0EA-01	LumA	TRUE
TCGA-A8-A086-01	LumA	TRUE
TCGA-E2-A1L9-01	LumA	FALSE
TCGA-EW-A1PE-01	LumA	FALSE
TCGA-A8-A0A2-01	LumA	TRUE
TCGA-A1-A0SD-01	LumA	FALSE
TCGA-AN-A03X-01	LumA	TRUE
TCGA-A8-A090-01	LumA	TRUE
TCGA-BH-A0EB-01	LumA	FALSE
TCGA-BH-A0HF-01	LumA	FALSE
TCGA-BH-A18K-01	LumA	FALSE
TCGA-BH-A1ET-01	LumA	FALSE
TCGA-BH-A1EU-01	LumA	TRUE
TCGA-BH-A0BC-01	LumA	FALSE
TCGA-BH-A18J-01	LumA	FALSE
TCGA-BH-A0E2-01	LumA	FALSE
TCGA-AN-A04A-01	LumA	FALSE
TCGA-A8-A06P-01	LumA	FALSE
TCGA-A1-A0SQ-01	LumA	FALSE
TCGA-A8-A06T-01	LumA	FALSE
TCGA-BH-A1FL-01	LumA	TRUE
TCGA-BH-A0BV-01	LumA	FALSE
TCGA-BH-A0DH-01	LumA	FALSE
TCGA-BH-A0DQ-01	LumA	FALSE
TCGA-BH-A0GZ-01	LumA	FALSE
TCGA-A1-A0SH-01	LumA	FALSE
TCGA-AN-A0FW-01	LumA	FALSE
TCGA-BH-A0DG-01	LumA	FALSE
TCGA-AN-A0FS-01	LumA	TRUE
TCGA-BH-A0HP-01	LumA	TRUE
TCGA-AN-A0XT-01	LumA	FALSE
TCGA-BH-A1FH-01	LumA	FALSE
TCGA-E9-A1R5-01	LumA	TRUE
TCGA-A7-A13G-11	LumA	TRUE
TCGA-GI-A2C8-11	LumA	TRUE
TCGA-E9-A1NF-11	LumA	TRUE
TCGA-AR-A2LN-01	LumA	TRUE
TCGA-A2-A3KD-01	LumA	FALSE
TCGA-BH-A0DD-11	LumA	TRUE
TCGA-BH-A28Q-01	LumA	TRUE
TCGA-E2-A15E-06	LumA	FALSE
TCGA-AR-A2LM-01	LumA	TRUE
TCGA-BH-A1EO-11	LumA	TRUE
TCGA-A7-A3IZ-01	LumA	TRUE
TCGA-GM-A2DI-01	LumA	FALSE
TCGA-B6-A0I8-01	LumA	FALSE
TCGA-E9-A1RC-11	LumA	TRUE
TCGA-E9-A1RF-11	LumA	TRUE
TCGA-E9-A1RI-11	LumA	TRUE

## Sheet: random9
Supplementary Data 8. Pathological stages associated with random molecular signature in TCGA breast cancer cohort
sample	PAM50Call_RNAseq	CDKN2A_H_FOXA1_H_FN1_H			Counts of CDKN2A_H_FOXA1_H_FN1_H	Columns
TCGA-C8-A12V-01	Basal	FALSE			Rows	FALSE	TRUE	Total
TCGA-AO-A0J6-01	Basal	FALSE			Basal	13	1	14
TCGA-E2-A150-01	Basal	FALSE			Her2		19	19
TCGA-BH-A0BG-01	Basal	FALSE			LumA	13	83	96
TCGA-AO-A0JL-01	Basal	FALSE			LumB		34	34
TCGA-C8-A131-01	Basal	TRUE			Total	26	137	163
TCGA-AN-A0AT-01	Basal	FALSE
TCGA-BH-A18V-01	Basal	FALSE			Counts of CDKN2A_H_FOXA1_H_FN1_H	Columns
TCGA-A8-A08R-01	Basal	FALSE			Rows	FALSE	TRUE	Total
TCGA-B6-A1KF-01	Basal	FALSE			Basal	13	1	14
TCGA-B6-A0IJ-01	Basal	FALSE			Her2		19	19
TCGA-BH-A1F0-01	Basal	FALSE			LumA	13	83	96
TCGA-A2-A0YJ-01	Basal	FALSE			LumB		34	34
TCGA-BH-A0DL-01	Basal	FALSE			Total	26	137	163
TCGA-D8-A13Z-01	Her2	TRUE
TCGA-C8-A26X-01	Her2	TRUE
TCGA-A8-A09X-01	Her2	TRUE			Rows	FALSE	TRUE	Total
TCGA-B6-A0RH-01	Her2	TRUE			Basal&Her2	13	20	33
TCGA-D8-A1XJ-01	Her2	TRUE			LumA&LumB	13	117	130
TCGA-C8-A12T-01	Her2	TRUE			Total	26	137	163
TCGA-C8-A1HF-01	Her2	TRUE
TCGA-E2-A152-01	Her2	TRUE
TCGA-C8-A138-01	Her2	TRUE			Rows	FALSE	TRUE	Total
TCGA-BH-A0AW-01	Her2	TRUE			Basal&Her2	5.2638	27.7362	33
TCGA-C8-A137-01	Her2	TRUE			LumA&LumB	20.7362	109.264	130
TCGA-AO-A0JE-01	Her2	TRUE			Total	26	137	163
TCGA-A2-A04W-01	Her2	TRUE
TCGA-C8-A135-01	Her2	TRUE
TCGA-C8-A12P-01	Her2	TRUE			CHI.squ_ALLvsRANDOM	3.81437e-05
TCGA-AN-A0FV-01	Her2	TRUE			CHI.squ_TRUEvsFALSE	9.02394e-184
TCGA-C8-A275-01	Her2	TRUE			CHI.squ_Basal,Her2vsLumA,B	3.02899e-19
TCGA-A8-A094-01	Her2	TRUE
TCGA-GM-A2DH-01	Her2	TRUE
TCGA-C8-A26V-01	LumB	TRUE			Rows	FALSE	TRUE	Total
TCGA-E9-A1N6-01	LumB	TRUE			Basal&Her2	39.3939	60.6061	100
TCGA-D8-A1X5-01	LumB	TRUE			LumA&LumB	10	90	100
TCGA-A1-A0SN-01	LumB	TRUE			Total
TCGA-AO-A03N-01	LumB	TRUE
TCGA-EW-A1IY-01	LumB	TRUE
TCGA-C8-A1HM-01	LumB	TRUE			Difference_Basal&Her2	21.2121
TCGA-E9-A1NF-01	LumB	TRUE			Difference_LumA,B	-80
TCGA-AN-A0FF-01	LumB	TRUE
TCGA-C8-A12W-01	LumB	TRUE
TCGA-BH-A0BZ-01	LumB	TRUE
TCGA-A8-A075-01	LumB	TRUE
TCGA-A8-A09R-01	LumB	TRUE
TCGA-A2-A0T3-01	LumB	TRUE
TCGA-D8-A1JE-01	LumB	TRUE
TCGA-BH-A1FN-01	LumB	TRUE
TCGA-A8-A096-01	LumB	TRUE
TCGA-BH-A1FD-01	LumB	TRUE
TCGA-AN-A0FY-01	LumB	TRUE
TCGA-A2-A0SV-01	LumB	TRUE
TCGA-A1-A0SI-01	LumB	TRUE
TCGA-AO-A1KT-01	LumB	TRUE
TCGA-A8-A07W-01	LumB	TRUE
TCGA-E2-A109-01	LumB	TRUE
TCGA-E9-A22A-01	LumB	TRUE
TCGA-AN-A0AM-01	LumB	TRUE
TCGA-A2-A0SW-01	LumB	TRUE
TCGA-E9-A1RB-01	LumB	TRUE
TCGA-E9-A1R4-01	LumB	TRUE
TCGA-EW-A1PC-01	LumB	TRUE
TCGA-BH-A202-01	LumB	TRUE
TCGA-C8-A3M8-01	LumB	TRUE
TCGA-BH-A0HY-01	LumB	TRUE
TCGA-E9-A2JS-01	LumB	TRUE
TCGA-AR-A1AX-01	LumA	TRUE
TCGA-BH-A0DE-01	LumA	TRUE
TCGA-BH-A0BR-01	LumA	TRUE
TCGA-BH-A0DK-01	LumA	TRUE
TCGA-C8-A12O-01	LumA	TRUE
TCGA-B6-A0RN-01	LumA	TRUE
TCGA-AN-A0FD-01	LumA	TRUE
TCGA-AO-A0J8-01	LumA	TRUE
TCGA-AN-A0XP-01	LumA	TRUE
TCGA-BH-A0B4-01	LumA	TRUE
TCGA-A8-A097-01	LumA	TRUE
TCGA-C8-A132-01	LumA	TRUE
TCGA-EW-A1PD-01	LumA	TRUE
TCGA-AQ-A04L-01	LumA	TRUE
TCGA-BH-A0BQ-01	LumA	TRUE
TCGA-E2-A14Z-01	LumA	TRUE
TCGA-AO-A0JA-01	LumA	TRUE
TCGA-B6-A0RP-01	LumA	TRUE
TCGA-D8-A146-01	LumA	TRUE
TCGA-A2-A0YD-01	LumA	TRUE
TCGA-A2-A0EX-01	LumA	TRUE
TCGA-A2-A0EN-01	LumA	TRUE
TCGA-AO-A0JC-01	LumA	FALSE
TCGA-E2-A10F-01	LumA	TRUE
TCGA-BH-A0AY-01	LumA	TRUE
TCGA-A2-A0T4-01	LumA	TRUE
TCGA-A8-A093-01	LumA	TRUE
TCGA-A2-A0T5-01	LumA	TRUE
TCGA-C8-A26Z-01	LumA	TRUE
TCGA-E9-A1NG-01	LumA	TRUE
TCGA-C8-A12N-01	LumA	TRUE
TCGA-A2-A04N-01	LumA	TRUE
TCGA-A2-A0CP-01	LumA	TRUE
TCGA-BH-A0BP-01	LumA	TRUE
TCGA-BH-A0B0-01	LumA	TRUE
TCGA-BH-A0HA-01	LumA	TRUE
TCGA-E2-A1IJ-01	LumA	TRUE
TCGA-E2-A1IH-01	LumA	TRUE
TCGA-BH-A0W7-01	LumA	TRUE
TCGA-E2-A1IN-01	LumA	TRUE
TCGA-D8-A1JP-01	LumA	TRUE
TCGA-D8-A1XU-01	LumA	TRUE
TCGA-EW-A1PF-01	LumA	TRUE
TCGA-BH-A0B8-01	LumA	TRUE
TCGA-BH-A0BO-01	LumA	FALSE
TCGA-AR-A1AP-01	LumA	TRUE
TCGA-AR-A24P-01	LumA	TRUE
TCGA-AR-A24T-01	LumA	TRUE
TCGA-D8-A27T-01	LumA	TRUE
TCGA-BH-A0AZ-01	LumA	TRUE
TCGA-BH-A18I-01	LumA	TRUE
TCGA-EW-A1IX-01	LumA	TRUE
TCGA-BH-A0DI-01	LumA	TRUE
TCGA-E2-A153-01	LumA	TRUE
TCGA-A8-A09D-01	LumA	TRUE
TCGA-A8-A07J-01	LumA	TRUE
TCGA-EW-A1P6-01	LumA	TRUE
TCGA-E9-A1NH-01	LumA	TRUE
TCGA-BH-A0EI-01	LumA	TRUE
TCGA-AO-A0JF-01	LumA	TRUE
TCGA-BH-A0DP-01	LumA	TRUE
TCGA-A1-A0SD-01	LumA	TRUE
TCGA-AN-A03X-01	LumA	TRUE
TCGA-BH-A0HF-01	LumA	TRUE
TCGA-AN-A0FN-01	LumA	TRUE
TCGA-BH-A0E2-01	LumA	TRUE
TCGA-BH-A0H7-01	LumA	TRUE
TCGA-BH-A0GY-01	LumA	TRUE
TCGA-BH-A0HX-01	LumA	TRUE
TCGA-BH-A0DQ-01	LumA	TRUE
TCGA-BH-A0GZ-01	LumA	TRUE
TCGA-A1-A0SH-01	LumA	TRUE
TCGA-E9-A22B-01	LumA	TRUE
TCGA-A2-A25D-01	LumA	FALSE
TCGA-AO-A0J5-01	LumA	TRUE
TCGA-E9-A1R6-01	LumA	TRUE
TCGA-E9-A229-01	LumA	TRUE
TCGA-E9-A1RC-01	LumA	TRUE
TCGA-BH-A0B2-01	LumA	TRUE
TCGA-A7-A13G-11	LumA	FALSE
TCGA-GI-A2C8-01	LumA	TRUE
TCGA-GI-A2C8-11	LumA	FALSE
TCGA-E9-A1NF-11	LumA	FALSE
TCGA-AR-A2LN-01	LumA	TRUE
TCGA-GM-A2DL-01	LumA	TRUE
TCGA-BH-A201-01	LumA	TRUE
TCGA-E2-A3DX-01	LumA	TRUE
TCGA-BH-A0B5-11	LumA	FALSE
TCGA-AC-A3HN-01	LumA	TRUE
TCGA-BH-A0DD-11	LumA	FALSE
TCGA-AR-A2LM-01	LumA	TRUE
TCGA-BH-A1EO-11	LumA	FALSE
TCGA-E9-A2JT-01	LumA	FALSE
TCGA-E9-A1RC-11	LumA	FALSE
TCGA-E9-A1RF-11	LumA	FALSE
TCGA-E9-A1RI-11	LumA	FALSE

[truncated: 22 more sheets: random10, random11, random12, random13, random14, random15, random16, random17, random18, random19, random20, random21, random22, random23, random24, random25, random26, random27, random28, random29 …]
